# Supplementary material for: p53-Dependent subcellular proteome localization following DNA damage
Source: Proteomics. 2010 Nov;10(22):4087–97. doi: 10.1002/pmic.201000213 (PMC3229981; doi:10.1002/pmic.201000213)
Supplement: Supplementary file 1 [file pmic0010-4087-SD1.xlsx]

## Sheet: Sheet1
id	Peptide IDs	Protein IDs	Protein Names	Peptides		M/L WT	H/L WT	H/M WT		M/L WTE	H/L WTE	H/M WTE		M/L p53	H/L p53	H/M p53		M/L p53E	H/L p53E	H/M p53E		Gene Names	Protein Descriptions	Uniprot	Uniprot Name	ENSEMBL	VEGA	REFSEQ	Pfam	Pfam Names	Pfam Descriptions	GOCC	GOCC Names	GOMF	GOMF Names	GOBP	GOBP Names	KEGG	KEGG Ortholog	Proteins	Peptides (seq)	Peptides (seq/mod)	Peptides (seq/mod/labels)	Razor Peptides (seq)	Razor Peptides (seq/mod)	Razor Peptides (seq/mod/labels)	Unique Peptides (seq)	Unique Peptides (seq/mod)	Unique Peptides (seq/mod/labels)
1236	2418;4979;5815;5834;6068;9081;18781;18813;19480	IPI00220362.5;IPI00887541.1;IPI00414878.4;IPI00873167.1	10 kDa heat shock protein, mitochondrial;10 kDa chaperonin;CPN10;Early-pregnancy factor	9		1.54622	-0.365667	-2.12174		0.44869	-3.30144	-4.11424		-0.239481	-1.52255	-1.24284		-2.12973	-2.72738	-0.662483		HSPE1	10 kDa heat shock protein, mitochondrial	P61604;Q53X54;Q9UNM1	CH10_HUMAN	ENST00000233893	OTTHUMP00000163630	NP_002148	PF00166	Cpn10	Chaperonin 10 Kd subunit	GO:0005759;GO:0044422;GO:0044424;GO:0044429;GO:0044444;GO:0044446;GO:0044464	mitochondrial matrix;organelle part;intracellular part;mitochondrial part;cytoplasmic part;intracellular organelle part;cell part	GO:0000166;GO:0001882;GO:0001883;GO:0005488;GO:0005515;GO:0005524;GO:0017076;GO:0030554;GO:0032553;GO:0032555;GO:0032559;GO:0051082;GO:0051087	nucleotide binding;nucleoside binding;purine nucleoside binding;binding;protein binding;ATP binding;purine nucleotide binding;adenyl nucleotide binding;ribonucleotide binding;purine ribonucleotide binding;adenyl ribonucleotide binding	GO:0006457;GO:0006919;GO:0006950;GO:0006986;GO:0008152;GO:0009607;GO:0009987;GO:0010033;GO:0010941;GO:0010952;GO:0019538;GO:0034960;GO:0042221;GO:0042981;GO:0043067;GO:0043085;GO:0043170;GO:0043280;GO:0043281;GO:0043283;GO:0044093;GO:0044237;GO:0044238;GO:0044260;GO:0044267;GO:0050789;GO:0050790;GO:0050793;GO:0050794;GO:0050896;GO:0051336;GO:0051345;GO:0051789;GO:0052547;GO:0052548;GO:0065007;GO:…	protein folding;activation of caspase activity;response to stress;response to unfolded protein;metabolic process;response to biotic stimulus;cellular process;response to organic substance;regulation of cell death;positive regulation of peptidase activity	hsa:3336	K04078	4	9	9	23	9	9	23	9	9	23
94	545;2998;4668;5832;6091;6299;7425;8070;8076;8643;8806;10028;10491;12362;12366;13033;13885;15374;16588;17058;17059;17785;18711;18840;19025;19866;20019	IPI00003519.1;IPI00903143.1	116 kDa U5 small nuclear ribonucleoprotein component;U5 snRNP-specific protein, 116 kDa;Elongation factor Tu GTP-binding domain-containing protein 2;cDNA FLJ44205 fis, clone THYMU3001379, highly similar to 116 kDa U5 small nuclear ribonucleoprotein component	27		1.49774	-1.3415	-3.00567		2.05165	-0.868384	-2.95422		1.12843	-0.981679	-2.26015		1.00137	-0.523878	-1.68799		EFTUD2;KIAA0031;SNRP116	116 kDa U5 small nuclear ribonucleoprotein component;cDNA FLJ44205 fis, clone THYMU3001379, highly similar to 116 kDa U5 small nuclear ribonucleoprotein component	Q15029;A8KAP3;B3KX19;B4DK30;B4DMC0;B4DZB1;Q6IBM8;Q8IXJ3;B3KWY2	U5S1_HUMAN;B3KWY2_HUMAN	ENST00000262414	OTTHUMP00000181883	NP_004238	PF00679;PF03764;PF00009;PF03144	EFG_C;EFG_IV;GTP_EFTU;GTP_EFTU_D2	Elongation factor G C-terminus;Elongation factor G, domain IV;Elongation factor Tu GTP binding domain;Elongation factor Tu domain 2	GO:0005681;GO:0030529;GO:0032991;GO:0044422;GO:0044424;GO:0044428;GO:0044446;GO:0044464	spliceosomal complex;ribonucleoprotein complex;macromolecular complex;organelle part;intracellular part;nuclear part;intracellular organelle part;cell part	GO:0000166;GO:0003824;GO:0003924;GO:0005488;GO:0005515;GO:0005525;GO:0016462;GO:0016787;GO:0016817;GO:0016818;GO:0017076;GO:0017111;GO:0019001;GO:0032553;GO:0032555;GO:0032561;GO:0003676	nucleotide binding;catalytic activity;GTPase activity;binding;protein binding;GTP binding;pyrophosphatase activity;hydrolase activity;hydrolase activity, acting on acid anhydrides	GO:0000375;GO:0000377;GO:0000398;GO:0006139;GO:0006396;GO:0006397;GO:0006807;GO:0008152;GO:0008380;GO:0009987;GO:0016070;GO:0016071;GO:0034960;GO:0043170;GO:0043283;GO:0044237;GO:0044238;GO:0044260	RNA splicing, via transesterification reactions;RNA splicing, via transesterification reactions with bulged adenosine as nucleophile;nuclear mRNA splicing, via spliceosome;nucleobase, nucleoside, nucleotide and nucleic acid metabolic process	hsa:9343		2	27	28	35	26	27	33	26	27	33
1404	1797;7864;19642	IPI00299977.1;IPI00914536.1;IPI00513775.1;IPI00418228.1	14 kDa phosphohistidine phosphatase;Phosphohistidine phosphatase 1;Protein janus-A homolog	3		-2.63272	-5.31485	-0.868226		-2.05547	-2.36364											PHPT1;PHP14;CGI-202;HSPC141;RP11-216L13.10-003	14 kDa phosphohistidine phosphatase;phosphohistidine phosphatase 1 isoform 1;phosphohistidine phosphatase 1 isoform 2	Q9NRX4;B1AMX1;Q6FIE5;B1AMX0	PHP14_HUMAN;B1AMX0_HUMAN	ENST00000247665;ENST00000371659;ENST00000371660;ENST00000371661	OTTHUMP00000022619;OTTHUMP00000022620	NP_054891;NP_001129332;NP_001129333	PF05005	Ocnus	Janus/Ocnus family (Ocnus)	GO:0005829;GO:0044424;GO:0044444;GO:0044464	cytosol;intracellular part;cytoplasmic part;cell part	GO:0003824;GO:0004721;GO:0008969;GO:0016787;GO:0016788;GO:0016791;GO:0042578	catalytic activity;phosphoprotein phosphatase activity;phosphohistidine phosphatase activity;hydrolase activity;hydrolase activity, acting on ester bonds;phosphatase activity;phosphoric ester hydrolase activity	GO:0006793;GO:0006796;GO:0008152;GO:0009987;GO:0016311;GO:0044237	phosphorus metabolic process;phosphate metabolic process;metabolic process;cellular process;dephosphorylation;cellular metabolic process	hsa:29085	K01112	4	3	3	3	3	3	3	3	3	3
1835	1953;2857;3024;4068;7541;9024;9876;9877;10553;12528;12702;13473;13474;14477;14478;16505;18505;19835;20163;20195	IPI00216318.5;IPI00759832.1;IPI00640721.1;IPI00645801.1	14-3-3 protein beta/alpha;Protein kinase C inhibitor protein 1;Protein 1054;14-3-3 protein beta/alpha, N-terminally processed	20		-3.44177	-4.41972	-0.948475		-2.53383	-5.89797	-3.03635		-2.52375	-3.88799	-2.87684		-3.5046	-5.59995	-2.45372		YWHAB	Isoform Long of 14-3-3 protein beta/alpha;Isoform Short of 14-3-3 protein beta/alpha	P31946-1;P31946;A8K9K2;B5BU24;P31946-2	1433B_HUMAN	ENST00000353703;ENST00000372839	OTTHUMP00000031075;OTTHUMP00000031076	NP_003395;NP_647539	PF00244	2003-03-14	14-3-3 protein	GO:0005634;GO:0005813;GO:0005815;GO:0005829;GO:0016023;GO:0031410;GO:0031982;GO:0031988;GO:0042470;GO:0043226;GO:0043227;GO:0043228;GO:0043229;GO:0043231;GO:0043232;GO:0044422;GO:0044424;GO:0044430;GO:0044444;GO:0044446;GO:0044464;GO:0048471;GO:0048770	nucleus;centrosome;microtubule organizing center;cytosol;cytoplasmic membrane-bounded vesicle;cytoplasmic vesicle;vesicle;membrane-bounded vesicle;melanosome;organelle;membrane-bounded organelle;non-membrane-bounded organelle;intracellular organelle	GO:0005488;GO:0005515;GO:0019899;GO:0019904	binding;protein binding;enzyme binding;protein domain specific binding	GO:0007154;GO:0007165;GO:0007242;GO:0007264;GO:0007265;GO:0008633;GO:0009892;GO:0009987;GO:0010563;GO:0010605;GO:0010941;GO:0010942;GO:0019220;GO:0019222;GO:0031323;GO:0031324;GO:0031399;GO:0031400;GO:0032268;GO:0032269;GO:0035303;GO:0035304;GO:0035305;GO:0035308;GO:0042981;GO:0043065;GO:0043067;GO:0043068;GO:0043085;GO:0044093;GO:0045936;GO:0048518;GO:0048519;GO:0048522;GO:0048523;GO:0050789;GO:…	cell communication;signal transduction;intracellular signaling cascade;small GTPase mediated signal transduction;Ras protein signal transduction;activation of pro-apoptotic gene products;negative regulation of metabolic process;cellular process	hsa:7529	K06630	4	20	27	35	11	14	15	9	10	11
41	72;185;2851;2852;3024;3224;3310;3475;7072;7968;7969;7970;7971;8981;9876;9879;9880;10552;10728;10729;12516;12703;13473;14366;17811;19840;19841;20110;20111	IPI00000816.1;IPI00793344.1;IPI00792761.1;IPI00795516.1;IPI00086909.9;IPI00903243.1	14-3-3 protein epsilon;cDNA FLJ60092, highly similar to 14-3-3 protein epsilon (14-3-3E)	29		-3.89218	-5.14944	-2.02997		-2.66209	-6.18044	-3.38507		-3.75061	-5.3164	-1.53893		-3.63781	-6.51372	-2.98097		YWHAE	14-3-3 protein epsilon;22 kDa protein;cDNA FLJ60092, highly similar to 14-3-3 protein epsilon	P62258;B3KY71;Q4VJB6;B4DJB0	1433E_HUMAN;B4DJB0_HUMAN	ENST00000264335	OTTHUMP00000166035;OTTHUMP00000182972;OTTHUMP00000182974;OTTHUMP00000182975	NP_006752	PF00244	2003-03-14	14-3-3 protein	GO:0016023;GO:0031410;GO:0031982;GO:0031988;GO:0042470;GO:0043226;GO:0043227;GO:0043229;GO:0043231;GO:0044424;GO:0044444;GO:0044464;GO:0048770	cytoplasmic membrane-bounded vesicle;cytoplasmic vesicle;vesicle;membrane-bounded vesicle;melanosome;organelle;membrane-bounded organelle;intracellular organelle;intracellular membrane-bounded organelle;intracellular part;cytoplasmic part;cell part	GO:0005488;GO:0005515;GO:0019899;GO:0019904	binding;protein binding;enzyme binding;protein domain specific binding	GO:0007154;GO:0007165;GO:0007242;GO:0009987;GO:0044419;GO:0050789;GO:0050794;GO:0051704;GO:0065007	cell communication;signal transduction;intracellular signaling cascade;cellular process;interspecies interaction between organisms;regulation of biological process;regulation of cellular process;multi-organism process;biological regulation	hsa:7531	K06630	6	29	41	54	29	41	54	26	37	46
1119	1950;1951;2854;3024;3859;4179;5609;9876;12704;13109;13473;13474;13751;13752;18505;20117;20118	IPI00216319.3;IPI00794254.2;IPI00827595.1;IPI00879350.1	14-3-3 protein eta;Protein AS1;Tyrosine 3-monooxygenase/tryptophan 5-monooxygenase activation protein, eta polypeptide	17		-2.98485	-4.16908	-1.25477		-2.36989	-4.46948	-2.51994		-3.12017	-3.55409	-1.09252		-3.27453	-4.50852	-2.52699		YWHAH;YWHA1;LL22NC03-44A4.1-004	14-3-3 protein eta;Tyrosine 3-monooxygenase/tryptophan 5-monooxygenase activation protein, eta polypeptide	Q04917;B2R6N6;Q9H4N8;A2IDB2	1433F_HUMAN;A2IDB2_HUMAN	ENST00000248975	OTTHUMP00000028905;OTTHUMP00000195960	NP_003396	PF00244	2003-03-14	14-3-3 protein	GO:0005737;GO:0044424;GO:0044464	cytoplasm;intracellular part;cell part	GO:0005102;GO:0005159;GO:0005488;GO:0005515;GO:0016563;GO:0019899;GO:0019904;GO:0030528;GO:0035257;GO:0035258;GO:0035259;GO:0051427;GO:0003779;GO:0003824;GO:0004497;GO:0008092;GO:0016491	receptor binding;insulin-like growth factor receptor binding;binding;protein binding;transcription activator activity;enzyme binding;protein domain specific binding;transcription regulator activity;nuclear hormone receptor binding	GO:0006629;GO:0006706;GO:0006713;GO:0006810;GO:0006886;GO:0007154;GO:0007165;GO:0007242;GO:0008152;GO:0008202;GO:0008211;GO:0009056;GO:0009058;GO:0009889;GO:0009891;GO:0009893;GO:0009987;GO:0010468;GO:0010556;GO:0010557;GO:0010604;GO:0010628;GO:0010646;GO:0010721;GO:0010769;GO:0010817;GO:0010975;GO:0015031;GO:0016042;GO:0019219;GO:0019222;GO:0022603;GO:0022604;GO:0030518;GO:0030522;GO:0031323;GO:…	lipid metabolic process;steroid catabolic process;glucocorticoid catabolic process;transport;intracellular protein transport;cell communication;signal transduction;intracellular signaling cascade;metabolic process;steroid metabolic process	hsa:7533	K06630	4	17	20	27	11	12	14	11	12	14
1244	2034;2853;3024;3640;9876;9877;12704;12974;13112;13473;13474;13884;14570;16503;18017;18505;19835;20122;20123	IPI00220642.7;IPI00910779.1	14-3-3 protein gamma;Protein kinase C inhibitor protein 1;14-3-3 protein gamma, N-terminally processed;cDNA FLJ52141, highly similar to 14-3-3 protein gamma	19		-3.24729	-4.18855	-2.03984		-2.58234	-4.37845	-2.37475		-3.38899	-5.82525	-2.60507		-3.57728	-6.2155	-2.21947		YWHAG	14-3-3 protein gamma;cDNA FLJ52141, highly similar to 14-3-3 protein gamma	P61981;B3KNB4;B4DHC4;B4DE78	1433G_HUMAN;B4DE78_HUMAN	ENST00000307630	OTTHUMP00000024480;OTTHUMP00000161136	NP_036611	PF00244	2003-03-14	14-3-3 protein	GO:0005737;GO:0044424;GO:0044464	cytoplasm;intracellular part;cell part	GO:0004857;GO:0004860;GO:0005080;GO:0005102;GO:0005159;GO:0005488;GO:0005515;GO:0008426;GO:0019207;GO:0019210;GO:0019887;GO:0019899;GO:0019900;GO:0019901;GO:0030234;GO:0030291;GO:0019904	enzyme inhibitor activity;protein kinase inhibitor activity;protein kinase C binding;receptor binding;insulin-like growth factor receptor binding;binding;protein binding;protein kinase C inhibitor activity;kinase regulator activity	GO:0006469;GO:0009966;GO:0010646;GO:0019220;GO:0019222;GO:0031323;GO:0031644;GO:0033673;GO:0042325;GO:0043086;GO:0043549;GO:0044057;GO:0044092;GO:0045595;GO:0045664;GO:0045859;GO:0048167;GO:0050767;GO:0050789;GO:0050790;GO:0050793;GO:0050794;GO:0050804;GO:0051174;GO:0051239;GO:0051338;GO:0051348;GO:0051960;GO:0051969;GO:0060284;GO:0065007;GO:0065009	negative regulation of protein kinase activity;regulation of signal transduction;regulation of cell communication;regulation of phosphate metabolic process;regulation of metabolic process;regulation of cellular metabolic process	hsa:7532	K06630	2	19	25	35	11	13	18	11	13	18
412	1627;2850;3024;3798;5536;5639;9023;9876;10551;12704;13473;15091;15092;15911;17508;18123;19876;20119;20120;20121	IPI00013890.2;IPI00411765.3;REV_IPI00843849.1;REV_IPI00747077.2;REV_IPI00900337.1;REV_IPI00847746.1;REV_IPI00514149.4	14-3-3 protein sigma;Stratifin;Epithelial cell marker protein 1	20		-3.43454	-5.12507	-2.75409		-2.83341	-5.81921	-3.11154		-3.34514				-4.28408	-5.30039	-1.52102		SFN;HME1	Isoform 1 of 14-3-3 protein sigma;Isoform 2 of 14-3-3 protein sigma	P31947-1;P31947;P31947-2	1433S_HUMAN	ENST00000339276	OTTHUMP00000004242	NP_006133	PF00244	2003-03-14	14-3-3 protein	GO:0005615;GO:0005634;GO:0005737;GO:0043226;GO:0043227;GO:0043229;GO:0043231;GO:0044421;GO:0044424;GO:0044464	extracellular space;nucleus;cytoplasm;organelle;membrane-bounded organelle;intracellular organelle;intracellular membrane-bounded organelle;extracellular region part;intracellular part;cell part	GO:0004857;GO:0004860;GO:0005488;GO:0005515;GO:0008426;GO:0019207;GO:0019210;GO:0019887;GO:0019904;GO:0030234;GO:0030291	enzyme inhibitor activity;protein kinase inhibitor activity;binding;protein binding;protein kinase C inhibitor activity;kinase regulator activity;kinase inhibitor activity;protein kinase regulator activity;protein domain specific binding	GO:0001836;GO:0006469;GO:0006917;GO:0006950;GO:0006974;GO:0006996;GO:0007005;GO:0007154;GO:0007165;GO:0007242;GO:0008629;GO:0008630;GO:0008637;GO:0009987;GO:0010466;GO:0010941;GO:0010942;GO:0012502;GO:0016043;GO:0019220;GO:0019222;GO:0031323;GO:0033554;GO:0033673;GO:0034984;GO:0042325;GO:0042770;GO:0042981;GO:0043065;GO:0043067;GO:0043068;GO:0043086;GO:0043154;GO:0043281;GO:0043549;GO:0044092;GO:…	release of cytochrome c from mitochondria;negative regulation of protein kinase activity;induction of apoptosis;response to stress;response to DNA damage stimulus;organelle organization;mitochondrion organization;cell communication;signal transduction	hsa:2810	K06644	7	20	27	35	16	21	25	16	21	25
513	1952;2855;3024;3797;4068;9024;9585;9586;9876;12702;13473;14452;14453;15519;16504;16686;18505;19837;20115;20116;20159	IPI00018146.1;IPI00796727.1;IPI00651755.1	14-3-3 protein theta;14-3-3 protein tau;14-3-3 protein T-cell;Protein HS1;Putative uncharacterized protein YWHAQ	21		-3.64562	-4.29149	-0.774478		-2.87885	-5.87552	-2.58502		-3.93047	-4.31997	-1.03112		-3.90062	-5.55768	-1.79987		YWHAQ	14-3-3 protein theta;Putative uncharacterized protein YWHAQ	P27348;B4DMT8;B4DY04;Q53S41;Q53RR5	1433T_HUMAN;Q53RR5_HUMAN	ENST00000238081;ENST00000381844	OTTHUMP00000015730;OTTHUMP00000165887;OTTHUMP00000165886	NP_006817	PF00244	2003-03-14	14-3-3 protein	GO:0005634;GO:0005813;GO:0005815;GO:0043226;GO:0043227;GO:0043228;GO:0043229;GO:0043231;GO:0043232;GO:0044422;GO:0044424;GO:0044430;GO:0044444;GO:0044446;GO:0044464	nucleus;centrosome;microtubule organizing center;organelle;membrane-bounded organelle;non-membrane-bounded organelle;intracellular organelle;intracellular membrane-bounded organelle;intracellular non-membrane-bounded organelle;organelle part	GO:0005488;GO:0005515;GO:0019904;GO:0047485	binding;protein binding;protein domain specific binding;protein N-terminus binding	GO:0006355;GO:0009889;GO:0009890;GO:0009892;GO:0010468;GO:0010556;GO:0010558;GO:0010605;GO:0010629;GO:0016481;GO:0019219;GO:0019222;GO:0031323;GO:0031324;GO:0031326;GO:0031327;GO:0045449;GO:0045892;GO:0045934;GO:0048519;GO:0048523;GO:0050789;GO:0050794;GO:0051171;GO:0051172;GO:0051252;GO:0051253;GO:0060255;GO:0065007;GO:0080090;GO:0006605;GO:0006810;GO:0006886;GO:0007154;GO:0007165;GO:0007242;GO:…	regulation of transcription, DNA-dependent;regulation of biosynthetic process;negative regulation of biosynthetic process;negative regulation of metabolic process;regulation of gene expression;regulation of macromolecule biosynthetic process	hsa:10971	K06630	3	21	26	36	16	18	22	14	15	18
590	2508;2856;3024;3770;4068;4951;6028;6029;7622;7623;9024;9129;9876;9878;10553;12527;12704;13473;13474;16403;16506;16507;19532;19836;20113;20114	IPI00021263.3;IPI00879359.1;IPI00789337.2;IPI00793388.1;IPI00790689.1;IPI00903106.1;REV_IPI00021250.3	14-3-3 protein zeta/delta;Protein kinase C inhibitor protein 1;cDNA, FLJ79516, highly similar to 14-3-3 protein zeta/delta	26		-4.06912	-5.79947	-2.53349		-2.99815	-6.78651	-3.57541		-4.04673	-7.62753	-3.34239		-4.01331	-6.82202	-2.91626		YWHAZ	14-3-3 protein zeta/delta;28 kDa protein;cDNA, FLJ79516, highly similar to 14-3-3 protein zeta/delta	P63104;A8K1N0;B0AZS6;Q2F831	1433Z_HUMAN;B0AZS6_HUMAN	ENST00000353245;ENST00000395948;ENST00000395951;ENST00000395953;ENST00000395956;ENST00000395957;ENST00000395958	OTTHUMP00000165851;OTTHUMP00000165852;OTTHUMP00000165854;OTTHUMP00000165858;OTTHUMP00000165859;OTTHUMP00000165860;OTTHUMP00000178160;OTTHUMP00000178161;OTTHUMP00000178162;OTTHUMP00000178163;OTTHUMP00000178164;OTTHUMP00000019307;OTTHUMP00000165857	NP_001129171;NP_001129172;NP_001129173;NP_001129174;NP_003397;NP_663723	PF00244	2003-03-14	14-3-3 protein	GO:0016023;GO:0031410;GO:0031982;GO:0031988;GO:0042470;GO:0043226;GO:0043227;GO:0043229;GO:0043231;GO:0044424;GO:0044444;GO:0044464;GO:0048770;GO:0005634;GO:0005739	cytoplasmic membrane-bounded vesicle;cytoplasmic vesicle;vesicle;membrane-bounded vesicle;melanosome;organelle;membrane-bounded organelle;intracellular organelle;intracellular membrane-bounded organelle;intracellular part;cytoplasmic part;cell part	GO:0005488;GO:0005515;GO:0008134;GO:0019904	binding;protein binding;transcription factor binding;protein domain specific binding	GO:0006916;GO:0007154;GO:0007165;GO:0009987;GO:0010941;GO:0042981;GO:0043066;GO:0043067;GO:0043069;GO:0048519;GO:0048523;GO:0050789;GO:0050793;GO:0050794;GO:0051093;GO:0060548;GO:0065007;GO:0006605;GO:0006810;GO:0006886;GO:0015031;GO:0045184;GO:0046907;GO:0051234;GO:0051649	anti-apoptosis;cell communication;signal transduction;cellular process;regulation of cell death;regulation of apoptosis;negative regulation of apoptosis;regulation of programmed cell death;negative regulation of programmed cell death	hsa:7534	K06630	7	26	36	51	23	32	43	18	24	33
298	12151;19492	IPI00010400.1;IPI00181283.1	1-phosphatidylinositol-4,5-bisphosphate phosphodiesterase beta-3;Phosphoinositide phospholipase C;Phospholipase C-beta-3;Similar to phospholipase C, beta 3 (Phosphatidylinositol-specific)	2		-1.57424								-1.27076								PLCB3	1-phosphatidylinositol-4,5-bisphosphate phosphodiesterase beta-3;Similar to phospholipase C, beta 3 (Fragment)	Q01970;A5PKZ6;Q8N1A4	PLCB3_HUMAN;Q8N1A4_HUMAN	ENST00000279230;ENST00000325234		NP_000923	PF00168;PF09279;PF00388;PF00387;PF08703	C2;efhand_like;PI-PLC-X;PI-PLC-Y;PLC-beta_C	C2 domain;Phosphoinositide-specific phospholipase C, efhand-like;Phosphatidylinositol-specific phospholipase C, X domain;Phosphatidylinositol-specific phospholipase C, Y domain;PLC-beta C terminal	GO:0016020;GO:0044464	membrane;cell part	GO:0003824;GO:0004434;GO:0004435;GO:0004620;GO:0004629;GO:0004871;GO:0005488;GO:0005509;GO:0008081;GO:0016298;GO:0016787;GO:0016788;GO:0042578;GO:0043167;GO:0043169;GO:0046872;GO:0060089	catalytic activity;inositol or phosphatidylinositol phosphodiesterase activity;phosphoinositide phospholipase C activity;phospholipase activity;phospholipase C activity;signal transducer activity;binding;calcium ion binding	GO:0007154;GO:0007165;GO:0007242;GO:0009987;GO:0050789;GO:0050794;GO:0065007;GO:0006629;GO:0008152;GO:0009056;GO:0016042;GO:0044238	cell communication;signal transduction;intracellular signaling cascade;cellular process;regulation of biological process;regulation of cellular process;biological regulation;lipid metabolic process;metabolic process;catabolic process	hsa:5331	K05858	2	2	2	2	2	2	2	2	2	2
1842	10305;16373	IPI00175416.8;IPI00783616.1;IPI00889624.1;IPI00848061.2;REV_IPI00472779.1	1-phosphatidylinositol-4,5-bisphosphate phosphodiesterase eta-1;Phospholipase C-eta-1;Phospholipase C-like protein 3;Ankyrin-3;Ankyrin-G	2																		PLCH1;KIAA1069;PLCL3;ANK3	Isoform 1 of 1-phosphatidylinositol-4,5-bisphosphate phosphodiesterase eta-1;Isoform 2 of 1-phosphatidylinositol-4,5-bisphosphate phosphodiesterase eta-1;Isoform 4 of 1-phosphatidylinositol-4,5-bisphosphate phosphodiesterase eta-1;Isoform 3 of 1-phosphatid	Q4KWH8-1;Q4KWH8;Q4KWH8-2;Q4KWH8-4;Q4KWH8-3;Q12955;Q5VXD5	PLCH1_HUMAN;ANK3_HUMAN	ENST00000334686;ENST00000340059;ENST00000280772;ENST00000373827	OTTHUMP00000173301;OTTHUMP00000173299;OTTHUMP00000173298;OTTHUMP00000019653	NP_001124432;NP_055811;NP_001124433;NP_066267	PF00168;PF00036;PF09279;PF00169;PF00388;PF00387;PF00023;PF00531;PF00791	C2;efhand;efhand_like;PH;PI-PLC-X;PI-PLC-Y;Ank;Death;ZU5	C2 domain;EF hand;Phosphoinositide-specific phospholipase C, efhand-like;PH domain;Phosphatidylinositol-specific phospholipase C, X domain;Phosphatidylinositol-specific phospholipase C, Y domain;Ankyrin repeat;Death domain;ZU5 domain	GO:0005737;GO:0016020;GO:0044424;GO:0044464;GO:0005856;GO:0016323;GO:0043226;GO:0043228;GO:0043229;GO:0043232;GO:0044425;GO:0044459	cytoplasm;membrane;intracellular part;cell part;cytoskeleton;basolateral plasma membrane;organelle;non-membrane-bounded organelle;intracellular organelle;intracellular non-membrane-bounded organelle;membrane part;plasma membrane part	GO:0003824;GO:0004434;GO:0004435;GO:0004620;GO:0004629;GO:0004871;GO:0005488;GO:0005509;GO:0008081;GO:0016298;GO:0016787;GO:0016788;GO:0042578;GO:0043167;GO:0043169;GO:0046872;GO:0060089;GO:0005515	catalytic activity;inositol or phosphatidylinositol phosphodiesterase activity;phosphoinositide phospholipase C activity;phospholipase activity;phospholipase C activity;signal transducer activity;binding;calcium ion binding	GO:0006629;GO:0007154;GO:0007165;GO:0007242;GO:0008152;GO:0009056;GO:0009987;GO:0016042;GO:0044238;GO:0050789;GO:0050794;GO:0065007;GO:0045184;GO:0051234	lipid metabolic process;cell communication;signal transduction;intracellular signaling cascade;metabolic process;catabolic process;cellular process;lipid catabolic process;primary metabolic process;regulation of biological process	hsa:23007		5	2	2	2	2	2	2	2	2	2
318	1388;1812;6691;7626;8009;9551;11573;12954;13651;17224;17788;17789;19459	IPI00011126.6;IPI00848107.1;IPI00895901.1;IPI00888701.1;IPI00889191.1	26S protease regulatory subunit 4;P26s4;Proteasome 26S subunit ATPase 1	13		-2.71672	-2.49184	-0.391304		-0.815275	-2.55648	-2.34887		-2.98085	-2.91007	-2.27063		-2.90617	-4.14852	-1.13356		PSMC1	26S protease regulatory subunit 4;33 kDa protein;26S protease regulatory subunit 4	P62191;B4DR63;Q53HB3;Q53XL8;Q6NW36	PRS4_HUMAN	ENST00000261303	OTTHUMP00000028280;OTTHUMP00000171790	NP_002793	PF00004	AAA	ATPase family associated with various cellular activities (AAA)	GO:0000502;GO:0005634;GO:0005829;GO:0032991;GO:0043226;GO:0043227;GO:0043229;GO:0043231;GO:0043234;GO:0044424;GO:0044444;GO:0044464	proteasome complex;nucleus;cytosol;macromolecular complex;organelle;membrane-bounded organelle;intracellular organelle;intracellular membrane-bounded organelle;protein complex;intracellular part;cytoplasmic part;cell part	GO:0000166;GO:0001882;GO:0001883;GO:0003824;GO:0005488;GO:0005515;GO:0005524;GO:0016462;GO:0016787;GO:0016817;GO:0016818;GO:0016887;GO:0017076;GO:0017111;GO:0030554;GO:0032553;GO:0032555;GO:0032559	nucleotide binding;nucleoside binding;purine nucleoside binding;catalytic activity;binding;protein binding;ATP binding;pyrophosphatase activity;hydrolase activity;hydrolase activity, acting on acid anhydrides	GO:0006508;GO:0006511;GO:0008152;GO:0009056;GO:0009057;GO:0009987;GO:0010498;GO:0019538;GO:0019941;GO:0022402;GO:0030163;GO:0031145;GO:0034960;GO:0034962;GO:0043085;GO:0043086;GO:0043161;GO:0043170;GO:0043283;GO:0043285;GO:0043632;GO:0044092;GO:0044093;GO:0044237;GO:0044238;GO:0044248;GO:0044257;GO:0044260;GO:0044265;GO:0044267;GO:0050790;GO:0051340;GO:0051351;GO:0051352;GO:0051436;GO:0051437;GO:…	proteolysis;ubiquitin-dependent protein catabolic process;metabolic process;catabolic process;macromolecule catabolic process;cellular process;proteasomal protein catabolic process;protein metabolic process;modification-dependent protein catabolic process	hsa:5700	K03062	5	13	15	18	13	15	18	13	15	18
527	1250;1396;3027;4652;9898;12936;14240;14482;17226;17970;19330	IPI00018398.4	26S protease regulatory subunit 6A;Proteasome 26S subunit ATPase 3;TAT-binding protein 1;Proteasome subunit P50	11		-2.63218	-2.96455	-0.344831		-1.73394	-4.15732	-2.66191		-2.43059				-2.53032	-4.01901	-1.81264		PSMC3;TBP1	26S protease regulatory subunit 6A	P17980;A8K781;B2R8V1	PRS6A_HUMAN	ENST00000298852		NP_002795	PF00004	AAA	ATPase family associated with various cellular activities (AAA)	GO:0000502;GO:0005634;GO:0005829;GO:0032991;GO:0043226;GO:0043227;GO:0043229;GO:0043231;GO:0043234;GO:0044424;GO:0044444;GO:0044464	proteasome complex;nucleus;cytosol;macromolecular complex;organelle;membrane-bounded organelle;intracellular organelle;intracellular membrane-bounded organelle;protein complex;intracellular part;cytoplasmic part;cell part	GO:0000166;GO:0001882;GO:0001883;GO:0003712;GO:0003713;GO:0003714;GO:0003824;GO:0005488;GO:0005515;GO:0005524;GO:0008134;GO:0016462;GO:0016563;GO:0016564;GO:0016787;GO:0016817;GO:0016818;GO:0017076;GO:0017111;GO:0030528;GO:0030554;GO:0032553;GO:0032555;GO:0032559	nucleotide binding;nucleoside binding;purine nucleoside binding;transcription cofactor activity;transcription coactivator activity;transcription corepressor activity;catalytic activity;binding;protein binding;ATP binding;transcription factor binding	GO:0006508;GO:0006511;GO:0008152;GO:0009056;GO:0009057;GO:0009987;GO:0010498;GO:0019538;GO:0019941;GO:0022402;GO:0030163;GO:0031145;GO:0034960;GO:0034962;GO:0043085;GO:0043086;GO:0043161;GO:0043170;GO:0043283;GO:0043285;GO:0043632;GO:0044092;GO:0044093;GO:0044237;GO:0044238;GO:0044248;GO:0044257;GO:0044260;GO:0044265;GO:0044267;GO:0044419;GO:0050790;GO:0051340;GO:0051351;GO:0051352;GO:0051436;GO:…	proteolysis;ubiquitin-dependent protein catabolic process;metabolic process;catabolic process;macromolecule catabolic process;cellular process;proteasomal protein catabolic process;protein metabolic process;modification-dependent protein catabolic process	hsa:5702	K03065	1	11	12	14	11	12	14	11	12	14
568	1434;1806;3357;4079;4080;10755;12565;14761	IPI00020042.2;IPI00216770.1;IPI00738042.1	26S protease regulatory subunit 6B;Proteasome 26S subunit ATPase 4;MB67-interacting protein;MIP224;TAT-binding protein 7	8		-3.00254	-3.69526	-0.733675		-1.62674	-2.89636	-2.52866		-2.68029	-4.06231	-1.36079		-2.9092	-4.6577	-2.01987		PSMC4;MIP224;TBP7	Isoform 1 of 26S protease regulatory subunit 6B;Isoform 2 of 26S protease regulatory subunit 6B;similar to 26S proteasome ATPase subunit	P43686-1;P43686;A8K2M0;P43686-2	PRS6B_HUMAN	ENST00000157812	OTTHUMP00000077901;OTTHUMP00000077902	NP_006494;NP_694546;XP_947602	PF00004	AAA	ATPase family associated with various cellular activities (AAA)	GO:0000502;GO:0005634;GO:0005829;GO:0032991;GO:0043226;GO:0043227;GO:0043229;GO:0043231;GO:0043234;GO:0044424;GO:0044444;GO:0044464	proteasome complex;nucleus;cytosol;macromolecular complex;organelle;membrane-bounded organelle;intracellular organelle;intracellular membrane-bounded organelle;protein complex;intracellular part;cytoplasmic part;cell part	GO:0000166;GO:0001882;GO:0001883;GO:0003824;GO:0005488;GO:0005515;GO:0005524;GO:0016462;GO:0016787;GO:0016817;GO:0016818;GO:0016887;GO:0017076;GO:0017111;GO:0030554;GO:0032553;GO:0032555;GO:0032559	nucleotide binding;nucleoside binding;purine nucleoside binding;catalytic activity;binding;protein binding;ATP binding;pyrophosphatase activity;hydrolase activity;hydrolase activity, acting on acid anhydrides	GO:0006508;GO:0006511;GO:0008152;GO:0009056;GO:0009057;GO:0009987;GO:0010498;GO:0019538;GO:0019941;GO:0022402;GO:0030163;GO:0031145;GO:0034960;GO:0034962;GO:0043085;GO:0043086;GO:0043161;GO:0043170;GO:0043283;GO:0043285;GO:0043632;GO:0044092;GO:0044093;GO:0044237;GO:0044238;GO:0044248;GO:0044257;GO:0044260;GO:0044265;GO:0044267;GO:0050790;GO:0051340;GO:0051351;GO:0051352;GO:0051436;GO:0051437;GO:…	proteolysis;ubiquitin-dependent protein catabolic process;metabolic process;catabolic process;macromolecule catabolic process;cellular process;proteasomal protein catabolic process;protein metabolic process;modification-dependent protein catabolic process	hsa:5704	K03063	3	8	8	9	8	8	9	8	8	9
600	260;972;4583;4646;5348;5374;6703;7416;7934;9198;10057;11813;13951;14464;17000;17223;18448;18791;20302	IPI00021435.3;IPI00879409.1	26S protease regulatory subunit 7;Proteasome 26S subunit ATPase 2;Protein MSS1	19		-2.86912	-3.04157	-1.14321		-1.1611	-1.95573	-1.02022		-3.17072	-4.03611	-1.45969		-2.94664	-4.3137	-1.62642		PSMC2;MSS1	26S protease regulatory subunit 7	P35998;A4D0Q1;Q3LIA5;Q75L23	PRS7_HUMAN	ENST00000292644	OTTHUMP00000024424	NP_002794	PF00004	AAA	ATPase family associated with various cellular activities (AAA)	GO:0000502;GO:0005634;GO:0005829;GO:0032991;GO:0043226;GO:0043227;GO:0043229;GO:0043231;GO:0043234;GO:0044424;GO:0044444;GO:0044464	proteasome complex;nucleus;cytosol;macromolecular complex;organelle;membrane-bounded organelle;intracellular organelle;intracellular membrane-bounded organelle;protein complex;intracellular part;cytoplasmic part;cell part	GO:0000166;GO:0001882;GO:0001883;GO:0003824;GO:0005488;GO:0005515;GO:0005524;GO:0016462;GO:0016787;GO:0016817;GO:0016818;GO:0016887;GO:0017076;GO:0017111;GO:0030554;GO:0032553;GO:0032555;GO:0032559	nucleotide binding;nucleoside binding;purine nucleoside binding;catalytic activity;binding;protein binding;ATP binding;pyrophosphatase activity;hydrolase activity;hydrolase activity, acting on acid anhydrides	GO:0006508;GO:0006511;GO:0008152;GO:0009056;GO:0009057;GO:0009987;GO:0010498;GO:0019538;GO:0019941;GO:0022402;GO:0030163;GO:0031145;GO:0034960;GO:0034962;GO:0043085;GO:0043086;GO:0043161;GO:0043170;GO:0043283;GO:0043285;GO:0043632;GO:0044092;GO:0044093;GO:0044237;GO:0044238;GO:0044248;GO:0044257;GO:0044260;GO:0044265;GO:0044267;GO:0044419;GO:0050790;GO:0051340;GO:0051351;GO:0051352;GO:0051436;GO:…	proteolysis;ubiquitin-dependent protein catabolic process;metabolic process;catabolic process;macromolecule catabolic process;cellular process;proteasomal protein catabolic process;protein metabolic process;modification-dependent protein catabolic process	hsa:5701	K03061	2	19	21	22	19	21	22	19	21	22
656	1805;4379;6654;7355;7491;7569;10239;11249;14957;17225;19034	IPI00023919.4;IPI00745502.2;IPI00555749.1;IPI00794839.1	26S protease regulatory subunit 8;Proteasome 26S subunit ATPase 5;Proteasome subunit p45;p45/SUG;Thyroid hormone receptor-interacting protein 1;cDNA FLJ75514, highly similar to S.scrofa putative 26S protease subunit;Proteasome (Prosome, macropain) 26S subunit, ATPase, 5, isoform CRA_b;Proteasome 26S ATPase subunit 5 variant	11		-2.45553	-2.61334	-0.89266		-0.377238	-2.78767	-4.06736		-2.18863	-3.61345	-1.41874		-2.71805	-4.61154	-2.35365		PSMC5;SUG1;hCG_41818	26S protease regulatory subunit 8;Proteasome (Prosome, macropain) 26S subunit, ATPase, 5, isoform CRA_b;Proteasome 26S ATPase subunit 5 variant (Fragment)	P62195;A8K763;A8K3Z3;Q59GS3	PRS8_HUMAN;A8K3Z3_HUMAN;Q59GS3_HUMAN	ENST00000310144;ENST00000375812	OTTHUMP00000181795	NP_002796	PF00004	AAA	ATPase family associated with various cellular activities (AAA)	GO:0000502;GO:0005634;GO:0005829;GO:0032991;GO:0043226;GO:0043227;GO:0043229;GO:0043231;GO:0043234;GO:0044424;GO:0044444;GO:0044464	proteasome complex;nucleus;cytosol;macromolecular complex;organelle;membrane-bounded organelle;intracellular organelle;intracellular membrane-bounded organelle;protein complex;intracellular part;cytoplasmic part;cell part	GO:0000166;GO:0001664;GO:0001882;GO:0001883;GO:0003712;GO:0003824;GO:0005102;GO:0005488;GO:0005515;GO:0005524;GO:0008134;GO:0016462;GO:0016787;GO:0016817;GO:0016818;GO:0016887;GO:0017076;GO:0017111;GO:0030528;GO:0030554;GO:0031531;GO:0032553;GO:0032555;GO:0032559;GO:0051427;GO:0051428;GO:0008233	nucleotide binding;G-protein-coupled receptor binding;nucleoside binding;purine nucleoside binding;transcription cofactor activity;catalytic activity;receptor binding;binding;protein binding;ATP binding;transcription factor binding	GO:0006139;GO:0006350;GO:0006351;GO:0006355;GO:0006366;GO:0006508;GO:0006511;GO:0006807;GO:0008152;GO:0009056;GO:0009057;GO:0009058;GO:0009059;GO:0009889;GO:0009891;GO:0009893;GO:0009987;GO:0010468;GO:0010498;GO:0010556;GO:0010557;GO:0010604;GO:0010628;GO:0010941;GO:0016070;GO:0019219;GO:0019222;GO:0019538;GO:0019941;GO:0022402;GO:0030163;GO:0031145;GO:0031323;GO:0031325;GO:0031326;GO:0031328;GO:…	nucleobase, nucleoside, nucleotide and nucleic acid metabolic process;transcription;transcription, DNA-dependent;regulation of transcription, DNA-dependent;transcription from RNA polymerase II promoter;proteolysis	hsa:5705	K03066	4	11	14	15	11	14	15	11	14	15
616	1160;1818;4378;6945;7846;9216;11864	IPI00021926.3;IPI00178056.5;IPI00910829.1	26S protease regulatory subunit S10B;Proteasome 26S subunit ATPase 6;Proteasome subunit p42	7		-2.48407	-3.58395	-1.5757		-0.0600814	-3.69372	-3.41189		-2.57777	-1.97483	-1.18406		-2.4316	-4.1794	-1.60516		PSMC6;SUG2	proteasome 26S ATPase subunit 6	P62333;B2R975	PRS10_HUMAN	ENST00000216407	OTTHUMP00000028330;OTTHUMP00000179002	NP_002797	PF00004	AAA	ATPase family associated with various cellular activities (AAA)	GO:0000502;GO:0005634;GO:0005829;GO:0032991;GO:0043226;GO:0043227;GO:0043229;GO:0043231;GO:0043234;GO:0044424;GO:0044444;GO:0044464	proteasome complex;nucleus;cytosol;macromolecular complex;organelle;membrane-bounded organelle;intracellular organelle;intracellular membrane-bounded organelle;protein complex;intracellular part;cytoplasmic part;cell part	GO:0000166;GO:0001882;GO:0001883;GO:0003824;GO:0005488;GO:0005515;GO:0005524;GO:0016462;GO:0016787;GO:0016817;GO:0016818;GO:0016887;GO:0017076;GO:0017111;GO:0030554;GO:0030674;GO:0032553;GO:0032555;GO:0032559	nucleotide binding;nucleoside binding;purine nucleoside binding;catalytic activity;binding;protein binding;ATP binding;pyrophosphatase activity;hydrolase activity;hydrolase activity, acting on acid anhydrides	GO:0006508;GO:0006511;GO:0008152;GO:0009056;GO:0009057;GO:0009987;GO:0010498;GO:0019538;GO:0019941;GO:0022402;GO:0030163;GO:0031145;GO:0034960;GO:0034962;GO:0043085;GO:0043086;GO:0043161;GO:0043170;GO:0043283;GO:0043285;GO:0043632;GO:0044092;GO:0044093;GO:0044237;GO:0044238;GO:0044248;GO:0044257;GO:0044260;GO:0044265;GO:0044267;GO:0050790;GO:0051340;GO:0051351;GO:0051352;GO:0051436;GO:0051437;GO:…	proteolysis;ubiquitin-dependent protein catabolic process;metabolic process;catabolic process;macromolecule catabolic process;cellular process;proteasomal protein catabolic process;protein metabolic process;modification-dependent protein catabolic process	hsa:5706	K03064	3	7	7	8	7	7	8	7	7	8
1401	208;3059;3289;5260;10240;11117;12558;14069;14164;16943;17260;17299;18476;19276	IPI00299608.3;IPI00456695.1	26S proteasome non-ATPase regulatory subunit 1;26S proteasome regulatory subunit RPN2;26S proteasome regulatory subunit S1;26S proteasome subunit p112	14		-2.03215	-2.90649	-1.30468		1.052	-4.34174	-2.83434		-2.4423	-4.08172	-0.728383		-2.69376	-4.78862	-3.44975		PSMD1	Isoform 1 of 26S proteasome non-ATPase regulatory subunit 1;Isoform 2 of 26S proteasome non-ATPase regulatory subunit 1	Q99460-1;Q99460;B2R6D0;Q05BX4;Q05CW6;Q99460-2	PSMD1_HUMAN	ENST00000308696;ENST00000373635	OTTHUMP00000164295	NP_002798	PF01851	PC_rep	Proteasome/cyclosome repeat	GO:0005829;GO:0005838;GO:0032991;GO:0043234;GO:0044424;GO:0044444;GO:0044464	cytosol;proteasome regulatory particle;macromolecular complex;protein complex;intracellular part;cytoplasmic part;cell part	GO:0005488;GO:0005515;GO:0030234	binding;protein binding;enzyme regulator activity	GO:0006508;GO:0006511;GO:0008152;GO:0009056;GO:0009057;GO:0009894;GO:0009987;GO:0010498;GO:0019222;GO:0019538;GO:0019941;GO:0022402;GO:0030163;GO:0031145;GO:0034960;GO:0034962;GO:0042176;GO:0043085;GO:0043086;GO:0043161;GO:0043170;GO:0043283;GO:0043285;GO:0043632;GO:0044092;GO:0044093;GO:0044237;GO:0044238;GO:0044248;GO:0044257;GO:0044260;GO:0044265;GO:0044267;GO:0050789;GO:0050790;GO:0051246;GO:…	proteolysis;ubiquitin-dependent protein catabolic process;metabolic process;catabolic process;macromolecule catabolic process;regulation of catabolic process;cellular process;proteasomal protein catabolic process;regulation of metabolic process	hsa:5707	K03032	2	14	17	22	14	17	22	14	17	22
96	2502;10227	IPI00003565.1;IPI00027699.2;IPI00552190.1;IPI00183104.1;IPI00647839.1;IPI00552808.1	26S proteasome non-ATPase regulatory subunit 10;26S proteasome regulatory subunit p28;Gankyrin;Proteasome (Prosome, macropain) 26S subunit, non-ATPase, 10;Hepatocellular carcinoma-associated protein p28-II;cDNA FLJ51868, highly similar to 26S proteasome non-ATPase regulatory subunit10	2		-2.11566				-1.66832												PSMD10;RP5-889N15.3-006;RP5-889N15.3-004;RP5-889N15.3-002;RP5-889N15.3-005;RP5-889N15.3-003	26S proteasome non-ATPase regulatory subunit 10;Proteasome (Prosome, macropain) 26S subunit, non-ATPase, 10;Proteasome (Prosome, macropain) 26S subunit, non-ATPase, 10;proteasome 26S non-ATPase subunit 10 isform 2;Proteasome (Prosome, macropain) 26S subuni	O75832;Q5U0B2;B1AJY7;B1AJY5;Q8IZK9;B1AJY6;B1AJY8	PSD10_HUMAN;B1AJY7_HUMAN;B1AJY5_HUMAN;Q8IZK9_HUMAN;B1AJY6_HUMAN;B1AJY8_HUMAN	ENST00000217958;ENST00000340200;ENST00000372295;ENST00000361815;ENST00000372296;ENST00000394902;ENST00000338548	OTTHUMP00000023827;OTTHUMP00000023832;OTTHUMP00000023830;OTTHUMP00000023828;OTTHUMP00000023831;OTTHUMP00000023829	NP_002805;NP_736606	PF00023	Ank	Ankyrin repeat	GO:0005829;GO:0005838;GO:0005856;GO:0032991;GO:0043226;GO:0043228;GO:0043229;GO:0043232;GO:0043234;GO:0044424;GO:0044444;GO:0044464	cytosol;proteasome regulatory particle;cytoskeleton;macromolecular complex;organelle;non-membrane-bounded organelle;intracellular organelle;intracellular non-membrane-bounded organelle;protein complex;intracellular part;cytoplasmic part;cell part	GO:0005488;GO:0005515	binding;protein binding	GO:0006508;GO:0006511;GO:0008152;GO:0009056;GO:0009057;GO:0009987;GO:0010498;GO:0019538;GO:0019941;GO:0022402;GO:0030163;GO:0031145;GO:0034960;GO:0034962;GO:0043085;GO:0043086;GO:0043161;GO:0043170;GO:0043283;GO:0043285;GO:0043632;GO:0044092;GO:0044093;GO:0044237;GO:0044238;GO:0044248;GO:0044257;GO:0044260;GO:0044265;GO:0044267;GO:0050790;GO:0051340;GO:0051351;GO:0051352;GO:0051436;GO:0051437;GO:…	proteolysis;ubiquitin-dependent protein catabolic process;metabolic process;catabolic process;macromolecule catabolic process;cellular process;proteasomal protein catabolic process;protein metabolic process;modification-dependent protein catabolic process	hsa:5716	K06694	6	2	2	2	2	2	2	2	2	2
965	15;450;1117;2576;3341;4192;8276;12312;12313;12392;15002;16832;17495;17727;18427;19144;20291;20451	IPI00105598.3	26S proteasome non-ATPase regulatory subunit 11;26S proteasome regulatory subunit S9;26S proteasome regulatory subunit p44.5	18		-3.02691	-3.30458	-1.11848		-0.308144	-5.96876	-2.16734		-2.77922	-4.08998	-0.907711		-2.65082	-5.00991	-2.96759		PSMD11	Proteasome 26S non-ATPase subunit 11 variant (Fragment)	O00231;A8K3I7;B4DTS5;Q53FT5	PSD11_HUMAN	ENST00000261712	OTTHUMP00000163703;OTTHUMP00000180923	NP_002806	PF01399	PCI	PCI domain	GO:0000502;GO:0005829;GO:0032991;GO:0043234;GO:0044424;GO:0044444;GO:0044464	proteasome complex;cytosol;macromolecular complex;protein complex;intracellular part;cytoplasmic part;cell part	GO:0005488;GO:0005515	binding;protein binding	GO:0006508;GO:0006511;GO:0008152;GO:0009056;GO:0009057;GO:0009987;GO:0010498;GO:0019538;GO:0019941;GO:0022402;GO:0030163;GO:0031145;GO:0034960;GO:0034962;GO:0043085;GO:0043086;GO:0043161;GO:0043170;GO:0043283;GO:0043285;GO:0043632;GO:0044092;GO:0044093;GO:0044237;GO:0044238;GO:0044248;GO:0044257;GO:0044260;GO:0044265;GO:0044267;GO:0050790;GO:0051340;GO:0051351;GO:0051352;GO:0051436;GO:0051437;GO:…	proteolysis;ubiquitin-dependent protein catabolic process;metabolic process;catabolic process;macromolecule catabolic process;cellular process;proteasomal protein catabolic process;protein metabolic process;modification-dependent protein catabolic process	hsa:5717	K03036	1	18	19	25	18	19	25	14	15	18
1084	897;2900;4438;4689;6523;8241;8850;9894;10434;11465;11687;12497;12595;16416;18072;19438	IPI00185374.4;IPI00335069.2	26S proteasome non-ATPase regulatory subunit 12;26S proteasome regulatory subunit p55;Proteasome (Prosome, macropain) 26S subunit, non-ATPase, 12, isoform CRA_c;cDNA FLJ33879 fis, clone CTONG2007091, highly similar to 26S proteasome non-ATPase regulatory subunit 12;Putative uncharacterized protein PSMD12	16		-2.73312	-3.00428	-3.7859		-0.62959	-2.30936	-1.7816		-2.52649	-3.38786			-2.66979	-4.38356	-2.32388		PSMD12	26S proteasome non-ATPase regulatory subunit 12;Putative uncharacterized protein PSMD12	O00232;A6NP15	PSD12_HUMAN;A6NP15_HUMAN	ENST00000356126;ENST00000357146	OTTHUMP00000179135;OTTHUMP00000182232;OTTHUMP00000179136;OTTHUMP00000182233	NP_002807	PF01399	PCI	PCI domain	GO:0005829;GO:0005838;GO:0032991;GO:0043234;GO:0044424;GO:0044444;GO:0044464	cytosol;proteasome regulatory particle;macromolecular complex;protein complex;intracellular part;cytoplasmic part;cell part	GO:0005488;GO:0005515	binding;protein binding	GO:0006508;GO:0006511;GO:0008152;GO:0009056;GO:0009057;GO:0009987;GO:0010498;GO:0019538;GO:0019941;GO:0022402;GO:0030163;GO:0031145;GO:0034960;GO:0034962;GO:0043085;GO:0043086;GO:0043161;GO:0043170;GO:0043283;GO:0043285;GO:0043632;GO:0044092;GO:0044093;GO:0044237;GO:0044238;GO:0044248;GO:0044257;GO:0044260;GO:0044265;GO:0044267;GO:0050790;GO:0051340;GO:0051351;GO:0051352;GO:0051436;GO:0051437;GO:…	proteolysis;ubiquitin-dependent protein catabolic process;metabolic process;catabolic process;macromolecule catabolic process;cellular process;proteasomal protein catabolic process;protein metabolic process;modification-dependent protein catabolic process	hsa:5718	K03035	2	16	18	19	16	18	19	16	18	19
1729	4315;4934;4935;6515;8672;11415;12399;14339;16144;16583;18646;18995;20487	IPI00549672.2	26S proteasome non-ATPase regulatory subunit 13;26S proteasome regulatory subunit S11;26S proteasome regulatory subunit p40.5	13		-2.62656	-3.33371	-1.98199		-0.849778	-2.42996	-1.58251		-2.71302	-2.68047	-0.917706		-2.87557	-4.85438	-2.50988		PSMD13	HSPC027	Q9UNM6;B2RBM7;B4DJ66;Q53GN6;Q53XU2;Q9UNM7;Q9Y6E3	PSD13_HUMAN	ENST00000352303	OTTHUMP00000147614	NP_002808	PF01399	PCI	PCI domain	GO:0005829;GO:0005838;GO:0032991;GO:0043234;GO:0044424;GO:0044444;GO:0044464	cytosol;proteasome regulatory particle;macromolecular complex;protein complex;intracellular part;cytoplasmic part;cell part	GO:0005488;GO:0005515	binding;protein binding	GO:0006508;GO:0006511;GO:0008152;GO:0009056;GO:0009057;GO:0009987;GO:0010498;GO:0019538;GO:0019941;GO:0022402;GO:0030163;GO:0031145;GO:0034960;GO:0034962;GO:0043085;GO:0043086;GO:0043161;GO:0043170;GO:0043283;GO:0043285;GO:0043632;GO:0044092;GO:0044093;GO:0044237;GO:0044238;GO:0044248;GO:0044257;GO:0044260;GO:0044265;GO:0044267;GO:0050790;GO:0051340;GO:0051351;GO:0051352;GO:0051436;GO:0051437;GO:…	proteolysis;ubiquitin-dependent protein catabolic process;metabolic process;catabolic process;macromolecule catabolic process;cellular process;proteasomal protein catabolic process;protein metabolic process;modification-dependent protein catabolic process	hsa:5719	K03039	1	13	15	17	13	15	17	1	1	1
679	1822;1846;10515;18419	IPI00024821.1	26S proteasome non-ATPase regulatory subunit 14;26S proteasome regulatory subunit rpn11;26S proteasome-associated PAD1 homolog 1	4		-2.77715	-4.44649			-0.872842	-2.95568	-1.96235		-2.57192				-2.82859	-4.60345	-2.07406		PSMD14;POH1	26S proteasome non-ATPase regulatory subunit 14	O00487;B3KNW2;Q4ZG77;Q53TH1;Q59G89;Q96DE8	PSDE_HUMAN	ENST00000409682		NP_005796	PF01398	Mov34	Mov34/MPN/PAD-1 family	GO:0000502;GO:0005634;GO:0005829;GO:0032991;GO:0043226;GO:0043227;GO:0043229;GO:0043231;GO:0043234;GO:0044424;GO:0044444;GO:0044464	proteasome complex;nucleus;cytosol;macromolecular complex;organelle;membrane-bounded organelle;intracellular organelle;intracellular membrane-bounded organelle;protein complex;intracellular part;cytoplasmic part;cell part	GO:0003824;GO:0004221;GO:0005488;GO:0005515;GO:0008233;GO:0008237;GO:0008270;GO:0016787;GO:0016788;GO:0016790;GO:0043167;GO:0043169;GO:0046872;GO:0046914;GO:0070011	catalytic activity;ubiquitin thiolesterase activity;binding;protein binding;peptidase activity;metallopeptidase activity;zinc ion binding;hydrolase activity;hydrolase activity, acting on ester bonds;thiolester hydrolase activity;ion binding;cation binding	GO:0006464;GO:0006508;GO:0006511;GO:0008152;GO:0009056;GO:0009057;GO:0009987;GO:0010498;GO:0016579;GO:0019538;GO:0019941;GO:0022402;GO:0030163;GO:0031145;GO:0034960;GO:0034962;GO:0043085;GO:0043086;GO:0043161;GO:0043170;GO:0043283;GO:0043285;GO:0043412;GO:0043632;GO:0043687;GO:0044092;GO:0044093;GO:0044237;GO:0044238;GO:0044248;GO:0044257;GO:0044260;GO:0044265;GO:0044267;GO:0050790;GO:0051340;GO:…	protein modification process;proteolysis;ubiquitin-dependent protein catabolic process;metabolic process;catabolic process;macromolecule catabolic process;cellular process;proteasomal protein catabolic process;protein deubiquitination	hsa:10213	K03030	1	4	6	7	4	6	7	4	6	7
355	436;1413;1933;2607;2899;3061;3431;4481;4736;4994;6610;7041;9973;10611;10895;11419;12210;12563;12804;12825;13148;15300;15320;15386;15513;16222;16975;17921;18337;19161;19707;19972;20215	IPI00012268.3;IPI00384420.1;IPI00795529.1;IPI00793022.1;IPI00796340.1;IPI00794915.1;IPI00793806.1;IPI00794424.1	26S proteasome non-ATPase regulatory subunit 2;26S proteasome regulatory subunit RPN1;26S proteasome regulatory subunit S2;26S proteasome subunit p97;Tumor necrosis factor type 1 receptor-associated protein 2;55.11 protein;P67	33		-2.79476	-3.46075	-0.883662		-1.13337	-3.31158	-2.09702		-2.70745	-3.92785	-0.762436		-3.02186	-5.1081	-1.99752		PSMD2;TRAP2	26S proteasome non-ATPase regulatory subunit 2;P67	Q13200;B4DM22;B4DX07;B4DXY1;Q53XQ4;Q59EG8;Q9NSM5;Q13041	PSMD2_HUMAN;Q13041_HUMAN	ENST00000310118;ENST00000358216	OTTHUMP00000173805	NP_002799	PF01851	PC_rep	Proteasome/cyclosome repeat	GO:0005829;GO:0005838;GO:0032991;GO:0043234;GO:0044424;GO:0044444;GO:0044464	cytosol;proteasome regulatory particle;macromolecular complex;protein complex;intracellular part;cytoplasmic part;cell part	GO:0005488;GO:0005515;GO:0030234	binding;protein binding;enzyme regulator activity	GO:0006508;GO:0006511;GO:0008152;GO:0009056;GO:0009057;GO:0009894;GO:0009987;GO:0010498;GO:0019222;GO:0019538;GO:0019941;GO:0022402;GO:0030163;GO:0031145;GO:0034960;GO:0034962;GO:0042176;GO:0043085;GO:0043086;GO:0043161;GO:0043170;GO:0043283;GO:0043285;GO:0043632;GO:0044092;GO:0044093;GO:0044237;GO:0044238;GO:0044248;GO:0044257;GO:0044260;GO:0044265;GO:0044267;GO:0050789;GO:0050790;GO:0051246;GO:…	proteolysis;ubiquitin-dependent protein catabolic process;metabolic process;catabolic process;macromolecule catabolic process;regulation of catabolic process;cellular process;proteasomal protein catabolic process;regulation of metabolic process	hsa:5708	K03028	8	33	44	53	33	44	53	33	44	53
330	857;1942;2470;4057;5079;6860;8542;11715;12686;13909;15803;16337;16470;19599;20219	IPI00011603.2;IPI00383659.1	26S proteasome non-ATPase regulatory subunit 3;Proteasome subunit p58	15		-2.54313	-3.77211	-1.63178		-0.551078	-2.54422	-1.86465		-2.76533	-3.60823	-0.539037		-2.75117	-4.04069	-1.35579		PSMD3	26S proteasome non-ATPase regulatory subunit 3	O43242;B3KMW9;B3KNN7;B4DEB0;B4DPM7;B4DT72;B4DV84;Q6IBN0;Q8N9M2;Q96N86	PSMD3_HUMAN	ENST00000264639	OTTHUMP00000164347;OTTHUMP00000181160	NP_002800	PF01399;PF08375	PCI;Rpn3_C	PCI domain;Proteasome regulatory subunit C-terminal	GO:0000502;GO:0005829;GO:0032991;GO:0043234;GO:0044424;GO:0044444;GO:0044464	proteasome complex;cytosol;macromolecular complex;protein complex;intracellular part;cytoplasmic part;cell part	GO:0005488;GO:0005515;GO:0030234	binding;protein binding;enzyme regulator activity	GO:0006508;GO:0006511;GO:0008152;GO:0009056;GO:0009057;GO:0009894;GO:0009987;GO:0010498;GO:0019222;GO:0019538;GO:0019941;GO:0022402;GO:0030163;GO:0031145;GO:0034960;GO:0034962;GO:0042176;GO:0043085;GO:0043086;GO:0043161;GO:0043170;GO:0043283;GO:0043285;GO:0043632;GO:0044092;GO:0044093;GO:0044237;GO:0044238;GO:0044248;GO:0044257;GO:0044260;GO:0044265;GO:0044267;GO:0050789;GO:0050790;GO:0051246;GO:…	proteolysis;ubiquitin-dependent protein catabolic process;metabolic process;catabolic process;macromolecule catabolic process;regulation of catabolic process;cellular process;proteasomal protein catabolic process;regulation of metabolic process	hsa:5709	K03033	2	15	16	18	15	16	18	15	16	18
631	13;7869;8612;11651;12953;13076	IPI00022694.3;IPI00216247.2;IPI00853509.2;IPI00853609.1;IPI00853415.1	26S proteasome non-ATPase regulatory subunit 4;26S proteasome regulatory subunit S5A;Rpn10;Multiubiquitin chain-binding protein;Antisecretory factor 1;Proteasome (Prosome, macropain) 26S subunit, non-ATPase, 4	6		-2.68929	-2.14216	-0.609354						-2.36803								PSMD4;MCB1;RP11-126K1.1-014;RP11-126K1.1-008	Isoform Rpn10A of 26S proteasome non-ATPase regulatory subunit 4;Proteasome;Proteasome (Prosome, macropain) 26S subunit, non-ATPase, 4;Proteasome (Prosome, macropain) 26S subunit, non-ATPase, 4	P55036-1;P55036;P55036-2;Q5VWC4;A6PVX3;A6PVX4	PSMD4_HUMAN;A6PVX3_HUMAN;A6PVX4_HUMAN	ENST00000368881;ENST00000368884	OTTHUMP00000014286;OTTHUMP00000014287;OTTHUMP00000196323;OTTHUMP00000196324	NP_002801	PF02809	UIM	Ubiquitin interaction motif	GO:0000502;GO:0005829;GO:0032991;GO:0043234;GO:0044424;GO:0044444;GO:0044464	proteasome complex;cytosol;macromolecular complex;protein complex;intracellular part;cytoplasmic part;cell part	GO:0005488;GO:0005515	binding;protein binding	GO:0006508;GO:0006511;GO:0008152;GO:0009056;GO:0009057;GO:0009987;GO:0010498;GO:0019538;GO:0019941;GO:0022402;GO:0030163;GO:0031145;GO:0034960;GO:0034962;GO:0043085;GO:0043086;GO:0043161;GO:0043170;GO:0043283;GO:0043285;GO:0043632;GO:0044092;GO:0044093;GO:0044237;GO:0044238;GO:0044248;GO:0044257;GO:0044260;GO:0044265;GO:0044267;GO:0050790;GO:0051340;GO:0051351;GO:0051352;GO:0051436;GO:0051437;GO:…	proteolysis;ubiquitin-dependent protein catabolic process;metabolic process;catabolic process;macromolecule catabolic process;cellular process;proteasomal protein catabolic process;protein metabolic process;modification-dependent protein catabolic process	hsa:5710	K03029	5	6	6	6	6	6	6	6	6	6
59	166;1065;4018;8232;8714;10200	IPI00002134.4;IPI00909766.1;IPI00607716.1	26S proteasome non-ATPase regulatory subunit 5;26S proteasome subunit S5B;26S protease subunit S5 basic;cDNA FLJ52877, highly similar to 26S proteasome non-ATPase regulatory subunit 5	6		-3.41974				-2.18922	-2.12023	-0.833542		-3.28125	-2.67263			-3.80658	-4.10897	-1.22989		PSMD5;KIAA0072	26S proteasome non-ATPase regulatory subunit 5;cDNA FLJ52877, highly similar to 26S proteasome non-ATPase regulatory subunit 5;8 kDa protein	Q16401;A8K4T6;B4DZM8	PSMD5_HUMAN;B4DZM8_HUMAN	ENST00000210313	OTTHUMP00000021990	NP_005038	PF10508	Proteasom_PSMB	Proteasome non-ATPase 26S subunit	GO:0000502;GO:0005634;GO:0005829;GO:0032991;GO:0043226;GO:0043227;GO:0043229;GO:0043231;GO:0043234;GO:0044424;GO:0044444;GO:0044464	proteasome complex;nucleus;cytosol;macromolecular complex;organelle;membrane-bounded organelle;intracellular organelle;intracellular membrane-bounded organelle;protein complex;intracellular part;cytoplasmic part;cell part	GO:0005488	binding	GO:0006508;GO:0006511;GO:0008152;GO:0009056;GO:0009057;GO:0009987;GO:0010498;GO:0019538;GO:0019941;GO:0022402;GO:0030163;GO:0031145;GO:0034960;GO:0034962;GO:0043085;GO:0043086;GO:0043161;GO:0043170;GO:0043283;GO:0043285;GO:0043632;GO:0044092;GO:0044093;GO:0044237;GO:0044238;GO:0044248;GO:0044257;GO:0044260;GO:0044265;GO:0044267;GO:0050790;GO:0051340;GO:0051351;GO:0051352;GO:0051436;GO:0051437;GO:…	proteolysis;ubiquitin-dependent protein catabolic process;metabolic process;catabolic process;macromolecule catabolic process;cellular process;proteasomal protein catabolic process;protein metabolic process;modification-dependent protein catabolic process	hsa:5711	K06692	3	6	6	6	6	6	6	6	6	6
420	3165;4808;4966;5458;7499;7740;7783;7834;10116;13893;13995;14733;15692;17566;18959;19619	IPI00014151.3;IPI00794383.1;IPI00795037.1;IPI00794344.1;IPI00792053.1;IPI00793381.1;IPI00793676.1	26S proteasome non-ATPase regulatory subunit 6;26S proteasome regulatory subunit S10;p42A;Proteasome regulatory particle subunit p44S10;Phosphonoformate immuno-associated protein 4;Breast cancer-associated protein SGA-113M;Proteasome (Prosome, macropain) 26S subunit, non-ATPase, 6, isoform CRA_c;cDNA FLJ37740 fis, clone BRHIP2021870, highly similar to 26S proteasome non-ATPase regulatory subunit 6	16		-2.84892	-2.37924	-1.63035		-1.38466	-2.97358	-1.06863		-2.56448	-2.49257	-1.09909		-2.64025	-4.32884	-1.81071		PSMD6;KIAA0107;PFAAP4;hCG_23509	26S proteasome non-ATPase regulatory subunit 6;Proteasome (Prosome, macropain) 26S subunit, non-ATPase, 6, isoform CRA_d;34 kDa protein;22 kDa protein	Q15008;A8K2E0;B3KT66;Q6UV22	PSMD6_HUMAN;B3KT66_HUMAN	ENST00000295901;ENST00000394431	OTTHUMP00000171748;OTTHUMP00000171743;OTTHUMP00000171745;OTTHUMP00000171746	NP_055629	PF01399;PF10602	PCI;RPN7	PCI domain;26S proteasome subunit RPN7	GO:0000502;GO:0005829;GO:0032991;GO:0043234;GO:0044424;GO:0044444;GO:0044464	proteasome complex;cytosol;macromolecular complex;protein complex;intracellular part;cytoplasmic part;cell part	GO:0003824;GO:0005488;GO:0005515;GO:0016462;GO:0016787;GO:0016817;GO:0016818;GO:0016887;GO:0017111	catalytic activity;binding;protein binding;pyrophosphatase activity;hydrolase activity;hydrolase activity, acting on acid anhydrides;hydrolase activity, acting on acid anhydrides, in phosphorus-containing anhydrides;ATPase activity	GO:0006508;GO:0006511;GO:0008152;GO:0009056;GO:0009057;GO:0009987;GO:0010498;GO:0019538;GO:0019941;GO:0022402;GO:0030163;GO:0031145;GO:0034960;GO:0034962;GO:0043085;GO:0043086;GO:0043161;GO:0043170;GO:0043283;GO:0043285;GO:0043632;GO:0044092;GO:0044093;GO:0044237;GO:0044238;GO:0044248;GO:0044257;GO:0044260;GO:0044265;GO:0044267;GO:0050790;GO:0051340;GO:0051351;GO:0051352;GO:0051436;GO:0051437;GO:…	proteolysis;ubiquitin-dependent protein catabolic process;metabolic process;catabolic process;macromolecule catabolic process;cellular process;proteasomal protein catabolic process;protein metabolic process;modification-dependent protein catabolic process	hsa:9861	K03037	7	16	16	18	16	16	18	16	16	18
563	2543;2712;8648;8731;13956;16409;16732;17243;19461;19542;19826	IPI00019927.2	26S proteasome non-ATPase regulatory subunit 7;26S proteasome regulatory subunit rpn8;26S proteasome regulatory subunit S12;Proteasome subunit p40;Mov34 protein homolog	11		-2.83949	-3.3215	-2.32851		-0.927688	-2.80531	-1.76351		-2.84063	-4.81746	-1.04356		-2.73899	-5.09631	-2.49517		PSMD7;MOV34L	26S proteasome non-ATPase regulatory subunit 7	P51665;B2RD27;B4DXI8	PSD7_HUMAN	ENST00000219313	OTTHUMP00000081414;OTTHUMP00000174936	NP_002802	PF01398	Mov34	Mov34/MPN/PAD-1 family	GO:0005829;GO:0005838;GO:0032991;GO:0043234;GO:0044424;GO:0044444;GO:0044464	cytosol;proteasome regulatory particle;macromolecular complex;protein complex;intracellular part;cytoplasmic part;cell part	GO:0005488;GO:0005515	binding;protein binding	GO:0006508;GO:0006511;GO:0008152;GO:0009056;GO:0009057;GO:0009987;GO:0010498;GO:0019538;GO:0019941;GO:0022402;GO:0030163;GO:0031145;GO:0034960;GO:0034962;GO:0043085;GO:0043086;GO:0043161;GO:0043170;GO:0043283;GO:0043285;GO:0043632;GO:0044092;GO:0044093;GO:0044237;GO:0044238;GO:0044248;GO:0044257;GO:0044260;GO:0044265;GO:0044267;GO:0050790;GO:0051340;GO:0051351;GO:0051352;GO:0051436;GO:0051437;GO:…	proteolysis;ubiquitin-dependent protein catabolic process;metabolic process;catabolic process;macromolecule catabolic process;cellular process;proteasomal protein catabolic process;protein metabolic process;modification-dependent protein catabolic process	hsa:5713	K03038	1	11	12	15	11	12	15	11	12	15
312	1327;15185	IPI00010860.1;IPI00216220.1;IPI00791380.1	26S proteasome non-ATPase regulatory subunit 9;26S proteasome regulatory subunit p27	2		-0.947362																PSMD9	Isoform p27-L of 26S proteasome non-ATPase regulatory subunit 9;Isoform p27-S of 26S proteasome non-ATPase regulatory subunit 9;9 kDa protein	O00233-1;O00233;B2RD35;O00233-2	PSMD9_HUMAN	ENST00000261817;ENST00000340175	OTTHUMP00000169606;OTTHUMP00000169607;OTTHUMP00000169602	NP_002804				GO:0005634;GO:0005829;GO:0005838;GO:0032991;GO:0043226;GO:0043227;GO:0043229;GO:0043231;GO:0043234;GO:0044424;GO:0044444;GO:0044464	nucleus;cytosol;proteasome regulatory particle;macromolecular complex;organelle;membrane-bounded organelle;intracellular organelle;intracellular membrane-bounded organelle;protein complex;intracellular part;cytoplasmic part;cell part	GO:0003712;GO:0003713;GO:0005488;GO:0005515;GO:0008134;GO:0016563;GO:0030528;GO:0043425	transcription cofactor activity;transcription coactivator activity;binding;protein binding;transcription factor binding;transcription activator activity;transcription regulator activity;bHLH transcription factor binding	GO:0002791;GO:0002792;GO:0002793;GO:0006508;GO:0006511;GO:0008152;GO:0009056;GO:0009057;GO:0009889;GO:0009891;GO:0009893;GO:0009987;GO:0010468;GO:0010498;GO:0010556;GO:0010557;GO:0010604;GO:0010628;GO:0010646;GO:0019219;GO:0019222;GO:0019538;GO:0019941;GO:0022402;GO:0030163;GO:0031145;GO:0031323;GO:0031325;GO:0031326;GO:0031328;GO:0032024;GO:0032879;GO:0034960;GO:0034962;GO:0043085;GO:0043086;GO:…	regulation of peptide secretion;negative regulation of peptide secretion;positive regulation of peptide secretion;proteolysis;ubiquitin-dependent protein catabolic process;metabolic process;catabolic process;macromolecule catabolic process	hsa:5715	K06693	3	2	2	2	2	2	2	2	2	2
391	1533;6666;9756;14540;19380	IPI00013297.1	28 kDa heat- and acid-stable phosphoprotein;PDGF-associated protein;PDGFA-associated protein 1	5		-3.54786	-2.34395							-2.09523								PDAP1;HASPP28	28 kDa heat- and acid-stable phosphoprotein	Q13442	HAP28_HUMAN	ENST00000350498	OTTHUMP00000024656	NP_055706	PF10252	PP28	Casein kinase substrate phosphoprotein PP28					GO:0007154;GO:0007165;GO:0008283;GO:0009987;GO:0050789;GO:0050794;GO:0065007	cell communication;signal transduction;cell proliferation;cellular process;regulation of biological process;regulation of cellular process;biological regulation	hsa:11333		1	5	5	5	5	5	5	5	5	5
383	2720;12683;19050	IPI00013146.1;IPI00789525.1;IPI00793335.1;IPI00791542.1;IPI00792175.1;IPI00795908.1	28S ribosomal protein S22, mitochondrial;MRP-S22;Mitochondrial ribosomal protein S22 variant	3		1.96695	0.470303	-3.17293										-1.92522	-2.62647	-0.897006		MRPS22;C3orf5;RPMS22;GK002	28S ribosomal protein S22, mitochondrial;25 kDa protein;23 kDa protein;Mitochondrial ribosomal protein S22 variant	P82650;A8K9Y7;Q8NBL6;Q9H3I1;Q59GX8	RT22_HUMAN;Q59GX8_HUMAN	ENST00000310776	OTTHUMP00000173005;OTTHUMP00000173011;OTTHUMP00000173009;OTTHUMP00000173010	NP_064576	PF10245	MRP-S22	Mitochondrial 28S ribosomal protein S22	GO:0000314;GO:0005763;GO:0015935;GO:0030529;GO:0032991;GO:0033279;GO:0044422;GO:0044424;GO:0044429;GO:0044444;GO:0044446;GO:0044464;GO:0005739;GO:0005840;GO:0043226;GO:0043227;GO:0043228;GO:0043229;GO:0043231;GO:0043232	organellar small ribosomal subunit;mitochondrial small ribosomal subunit;small ribosomal subunit;ribonucleoprotein complex;macromolecular complex;ribosomal subunit;organelle part;intracellular part;mitochondrial part;cytoplasmic part	GO:0003735;GO:0005198;GO:0005488;GO:0005515	structural constituent of ribosome;structural molecule activity;binding;protein binding			hsa:56945		6	3	3	4	3	3	4	3	3	4
893	520;1090;10314	IPI00032881.2	28S ribosomal protein S23, mitochondrial;MRP-S23	3		1.37479	-0.0413429	-1.83367		2.49121								-1.64007	-2.45379	-0.748917		MRPS23;CGI-138;HSPC329	28S ribosomal protein S23, mitochondrial	Q9Y3D9;B2R6V3	RT23_HUMAN	ENST00000313608	OTTHUMP00000182054	NP_057154	PF10484	MRP-S23	Mitochondrial ribosomal protein S23	GO:0005739;GO:0005840;GO:0030529;GO:0032991;GO:0043226;GO:0043227;GO:0043228;GO:0043229;GO:0043231;GO:0043232;GO:0044424;GO:0044444;GO:0044464	mitochondrion;ribosome;ribonucleoprotein complex;macromolecular complex;organelle;membrane-bounded organelle;non-membrane-bounded organelle;intracellular organelle;intracellular membrane-bounded organelle;intracellular non-membrane-bounded organelle					hsa:51649		1	3	4	6	3	4	6	3	4	6
618	1190;3299;7619	IPI00022002.6;IPI00909159.1	28S ribosomal protein S27, mitochondrial;MRP-S27;cDNA FLJ54799, highly similar to Mitochondrial 28S ribosomal protein S27	3		0.671384		-1.1555		1.14646	-2.68994	-3.90678										MRPS27;KIAA0264	cDNA FLJ54536, highly similar to Mitochondrial 28S ribosomal protein S27;cDNA FLJ54799, highly similar to Mitochondrial 28S ribosomal protein S27	Q92552;B4DRT2;B4DT94;Q6PKB3;Q8N6F2;B4DKI9	RT27_HUMAN;B4DKI9_HUMAN	ENST00000261413	OTTHUMP00000126943	NP_055899	PF10037	MRP-S27	Mitochondrial 28S ribosomal protein S27	GO:0005739;GO:0005840;GO:0030529;GO:0032991;GO:0043226;GO:0043227;GO:0043228;GO:0043229;GO:0043231;GO:0043232;GO:0044424;GO:0044444;GO:0044464	mitochondrion;ribosome;ribonucleoprotein complex;macromolecular complex;organelle;membrane-bounded organelle;non-membrane-bounded organelle;intracellular organelle;intracellular membrane-bounded organelle;intracellular non-membrane-bounded organelle					hsa:23107		2	3	3	4	3	3	4	3	3	4
1023	11561;19206	IPI00658155.1;IPI00169413.1;IPI00845406.1	28S ribosomal protein S34, mitochondrial;MRP-S34;Mitochondrial 28S ribosomal protein S34	2						0.739243												MRPS34	26 kDa protein;28S ribosomal protein S34, mitochondrial;Mitochondrial 28S ribosomal protein S34	P82930;A4UCR9	RT34_HUMAN;A4UCR9_HUMAN	ENST00000177742;ENST00000397375	OTTHUMP00000158802;OTTHUMP00000081214;OTTHUMP00000158801	NP_076425				GO:0005739;GO:0005840;GO:0030529;GO:0032991;GO:0043226;GO:0043227;GO:0043228;GO:0043229;GO:0043231;GO:0043232;GO:0044424;GO:0044444;GO:0044464	mitochondrion;ribosome;ribonucleoprotein complex;macromolecular complex;organelle;membrane-bounded organelle;non-membrane-bounded organelle;intracellular organelle;intracellular membrane-bounded organelle;intracellular non-membrane-bounded organelle	GO:0005488;GO:0005515	binding;protein binding			hsa:65993		3	2	2	3	2	2	3	2	2	3
943	7616;11012;11478	IPI00098902.4;IPI00910683.1;IPI00643720.3;IPI00829595.1;IPI00386497.3	2-oxoglutarate dehydrogenase E1 component, mitochondrial;Alpha-ketoglutarate dehydrogenase;cDNA FLJ59557, highly similar to 2-oxoglutarate dehydrogenase E1 component, mitochondrial (EC 1.2.4.2)	3		1.8801	-0.399749	-2.22986		1.14045		-2.51144										OGDH	2-oxoglutarate dehydrogenase E1 component, mitochondrial;cDNA FLJ59557, highly similar to 2-oxoglutarate dehydrogenase E1 component, mitochondrial	Q02218;A2VCT3;B4DF00;B4DH65;B4DZ95;B4E2U9;B4DK55;B4E3E9	ODO1_HUMAN;B4DK55_HUMAN	ENST00000222673	OTTHUMP00000025189	NP_002532	PF00676;PF02779	E1_dh;Transket_pyr	Dehydrogenase E1 component;Transketolase, pyrimidine binding domain	GO:0005759;GO:0016020;GO:0031090;GO:0031966;GO:0044422;GO:0044424;GO:0044429;GO:0044444;GO:0044446;GO:0044464;GO:0005739;GO:0043226;GO:0043227;GO:0043229;GO:0043231	mitochondrial matrix;membrane;organelle membrane;mitochondrial membrane;organelle part;intracellular part;mitochondrial part;cytoplasmic part;intracellular organelle part;cell part;mitochondrion;organelle;membrane-bounded organelle;intracellular organelle	GO:0003824;GO:0004591;GO:0005488;GO:0016491;GO:0016624;GO:0016903;GO:0019842;GO:0030976;GO:0048037;GO:0050662	catalytic activity;oxoglutarate dehydrogenase (succinyl-transferring) activity;binding;oxidoreductase activity;oxidoreductase activity, acting on the aldehyde or oxo group of donors, disulfide as acceptor	GO:0005975;GO:0005996;GO:0006006;GO:0006007;GO:0006066;GO:0006091;GO:0006096;GO:0008152;GO:0009056;GO:0009987;GO:0016052;GO:0019318;GO:0019320;GO:0044237;GO:0044238;GO:0046164;GO:0046365;GO:0055114	carbohydrate metabolic process;monosaccharide metabolic process;glucose metabolic process;glucose catabolic process;alcohol metabolic process;generation of precursor metabolites and energy;glycolysis;metabolic process;catabolic process;cellular process	hsa:4967	K00164	5	3	3	3	3	3	3	3	3	3
1594	764;12019;12160;18402	IPI00410215.6;IPI00410214.1;IPI00910437.1;IPI00784360.1	3'(2'),5'-bisphosphate nucleotidase 1;Bisphosphate 3'-nucleotidase 1;PAP-inositol-1,4-phosphatase;cDNA FLJ52417, highly similar to 3'(2'),5'-bisphosphate nucleotidase 1 (EC 3.1.3.7)	4		-2.01217																BPNT1	Isoform 2 of 3'(2'),5'-bisphosphate nucleotidase 1;Isoform 1 of 3'(2'),5'-bisphosphate nucleotidase 1;cDNA FLJ52417, highly similar to 3'(2'),5'-bisphosphate nucleotidase 1;3'(2'),5'-bisphosphate nucleotidase 1 (EC 3.1.3.7) (Bisphosphate 3'- nucleotidase 1	O95861-2;O95861;A6NF51;O95861-1;A8K7C8;B4DPS5;B4DUS9	BPNT1_HUMAN;B4DUS9_HUMAN	ENST00000302686;ENST00000322067	OTTHUMP00000035565;OTTHUMP00000035564	NP_006076	PF00459	Inositol_P	Inositol monophosphatase family	GO:0005829;GO:0044424;GO:0044444;GO:0044464	cytosol;intracellular part;cytoplasmic part;cell part	GO:0000287;GO:0003824;GO:0004437;GO:0005488;GO:0008252;GO:0008441;GO:0016787;GO:0016788;GO:0016791;GO:0031403;GO:0031420;GO:0042578;GO:0043167;GO:0043169;GO:0046872	magnesium ion binding;catalytic activity;inositol or phosphatidylinositol phosphatase activity;binding;nucleotidase activity;3'(2'),5'-bisphosphate nucleotidase activity;hydrolase activity;hydrolase activity, acting on ester bonds;phosphatase activity	GO:0006139;GO:0006807;GO:0007399;GO:0008152;GO:0009987;GO:0032502;GO:0044237;GO:0044238;GO:0048731;GO:0048856	nucleobase, nucleoside, nucleotide and nucleic acid metabolic process;nitrogen compound metabolic process;nervous system development;metabolic process;cellular process;developmental process;cellular metabolic process;primary metabolic process	hsa:10380	K01082	4	4	4	4	4	4	4	4	4	4
1414	1938;2214;3046;8057;18883	IPI00300567.1;IPI00398758.1;IPI00383752.1	3,2-trans-enoyl-CoA isomerase, mitochondrial;Dodecenoyl-CoA isomerase;Delta(3),Delta(2)-enoyl-CoA isomerase	5		1.34987	-0.0888377	-1.56871		1.27656	-2.84549	-3.45313		0.190552	-0.801682	-1.31169		-1.49033	-1.96877	-0.543509		DCI	Isoform 1 of 3,2-trans-enoyl-CoA isomerase, mitochondrial;Isoform 2 of 3,2-trans-enoyl-CoA isomerase, mitochondrial	P42126-1;P42126;A8K512;Q96DC0;P42126-2	D3D2_HUMAN	ENST00000301729	OTTHUMP00000080405;OTTHUMP00000159049;OTTHUMP00000080406	NP_001910	PF00378	ECH	Enoyl-CoA hydratase/isomerase family	GO:0005759;GO:0044422;GO:0044424;GO:0044429;GO:0044444;GO:0044446;GO:0044464	mitochondrial matrix;organelle part;intracellular part;mitochondrial part;cytoplasmic part;intracellular organelle part;cell part	GO:0003824;GO:0004165;GO:0016853;GO:0016860;GO:0016863	catalytic activity;dodecenoyl-CoA delta-isomerase activity;isomerase activity;intramolecular oxidoreductase activity;intramolecular oxidoreductase activity, transposing C=C bonds	GO:0006082;GO:0006629;GO:0006631;GO:0006635;GO:0008152;GO:0009056;GO:0009062;GO:0009987;GO:0016042;GO:0016054;GO:0019395;GO:0019752;GO:0030258;GO:0032787;GO:0034440;GO:0042180;GO:0043436;GO:0044237;GO:0044238;GO:0044242;GO:0044248;GO:0044255;GO:0046395	organic acid metabolic process;lipid metabolic process;fatty acid metabolic process;fatty acid beta-oxidation;metabolic process;catabolic process;fatty acid catabolic process;cellular process;lipid catabolic process;organic acid catabolic process	hsa:1632	K01825	3	5	6	8	5	6	8	5	6	8
886	1711;4303;10056;15363;16153;18382;19823	IPI00032823.1;IPI00642493.1;IPI00552556.1;IPI00552886.1	3'-5' exoribonuclease CSL4 homolog;Exosome component 1;Exosomal core protein CSL4	7		-0.439539	2.17973	2.88227		-0.327113	5.31172	5.29719		-0.569543	2.20824	2.74934		-0.986759	3.43269	4.27374		EXOSC1;CSL4;CGI-108;RP11-452K12.9;RP11-452K12.9-009;RP11-452K12.9-008;RP11-452K12.9-004	3'-5' exoribonuclease CSL4 homolog;Exosomal core protein CSL4;Exosomal core protein CSL4;Exosomal core protein CSL4	Q9Y3B2;B2R9B3;B1AMU4;B1AMU3;B1AMU7	EXOS1_HUMAN;B1AMU4_HUMAN;B1AMU3_HUMAN;B1AMU7_HUMAN	ENST00000370902;ENST00000370886;ENST00000370885;ENST00000370884	OTTHUMP00000020203;OTTHUMP00000020206;OTTHUMP00000020205;OTTHUMP00000020204	NP_057130	PF10447	EXOSC1	Exosome component EXOSC1/CSL4	GO:0000178;GO:0005730;GO:0032991;GO:0043226;GO:0043228;GO:0043229;GO:0043232;GO:0043234;GO:0044422;GO:0044424;GO:0044428;GO:0044446;GO:0044464	exosome (RNase complex);nucleolus;macromolecular complex;organelle;non-membrane-bounded organelle;intracellular organelle;intracellular non-membrane-bounded organelle;protein complex;organelle part;intracellular part;nuclear part	GO:0003676;GO:0003723;GO:0003824;GO:0004518;GO:0004527;GO:0005488;GO:0005515;GO:0016787;GO:0016788	nucleic acid binding;RNA binding;catalytic activity;nuclease activity;exonuclease activity;binding;protein binding;hydrolase activity;hydrolase activity, acting on ester bonds	GO:0006139;GO:0006364;GO:0006396;GO:0006807;GO:0008152;GO:0009987;GO:0016070;GO:0016072;GO:0034470;GO:0034660;GO:0034960;GO:0043170;GO:0043283;GO:0044237;GO:0044238;GO:0044260	nucleobase, nucleoside, nucleotide and nucleic acid metabolic process;rRNA processing;RNA processing;nitrogen compound metabolic process;metabolic process;cellular process;RNA metabolic process;rRNA metabolic process;ncRNA processing	hsa:51013		4	7	7	7	7	7	7	7	7	7
196	795;1433	IPI00007001.1;IPI00377233.1;IPI00333848.1	39S ribosomal protein L11, mitochondrial;Mitochondrial ribosomal protein L11;Mitochondrial ribosomal protein L11, isoform CRA_f;Mitochondrial ribosomal protein L11, isoform CRA_c;Putative uncharacterized protein MRPL11	2																		MRPL11;CGI-113;hCG_2017204	39S ribosomal protein L11, mitochondrial;mitochondrial ribosomal protein L11 isoform b;mitochondrial ribosomal protein L11 isoform c	Q9Y3B7;A8K219;Q53G19;Q32P46;A6NLT0	RM11_HUMAN;Q32P46_HUMAN;A6NLT0_HUMAN	ENST00000310999;ENST00000329819		NP_057134;NP_733934;NP_733935	PF00298;PF03946	Ribosomal_L11;Ribosomal_L11_N	Ribosomal protein L11, RNA binding domain;Ribosomal protein L11, N-terminal domain	GO:0000315;GO:0005762;GO:0015934;GO:0030529;GO:0032991;GO:0033279;GO:0044422;GO:0044424;GO:0044429;GO:0044444;GO:0044446;GO:0044464;GO:0005840;GO:0043226;GO:0043228;GO:0043229;GO:0043232	organellar large ribosomal subunit;mitochondrial large ribosomal subunit;large ribosomal subunit;ribonucleoprotein complex;macromolecular complex;ribosomal subunit;organelle part;intracellular part;mitochondrial part;cytoplasmic part	GO:0003735;GO:0005198;GO:0003676;GO:0003723;GO:0005488;GO:0019843	structural constituent of ribosome;structural molecule activity;nucleic acid binding;RNA binding;binding;rRNA binding	GO:0006412;GO:0008152;GO:0009058;GO:0009059;GO:0009987;GO:0019538;GO:0034645;GO:0034960;GO:0034961;GO:0043170;GO:0043283;GO:0043284;GO:0044237;GO:0044238;GO:0044249;GO:0044260;GO:0044267	translation;metabolic process;biosynthetic process;macromolecule biosynthetic process;cellular process;protein metabolic process;cellular macromolecule biosynthetic process;cellular biopolymer metabolic process;cellular biopolymer biosynthetic process	hsa:65003		3	2	2	2	2	2	2	2	2	2
149	110;9429;12188;13904	IPI00005537.2	39S ribosomal protein L12, mitochondrial;5c5-2	4		2.60573	0.707348	-1.97149		1.70814	-1.68617	-3.73808										MRPL12;RPML12	39S ribosomal protein L12, mitochondrial	P52815;Q96Q74	RM12_HUMAN	ENST00000333676	OTTHUMP00000183333	NP_002940	PF00542	Ribosomal_L12	Ribosomal protein L7/L12 C-terminal domain	GO:0000315;GO:0005762;GO:0015934;GO:0030529;GO:0032991;GO:0033279;GO:0044422;GO:0044424;GO:0044429;GO:0044444;GO:0044446;GO:0044464	organellar large ribosomal subunit;mitochondrial large ribosomal subunit;large ribosomal subunit;ribonucleoprotein complex;macromolecular complex;ribosomal subunit;organelle part;intracellular part;mitochondrial part;cytoplasmic part	GO:0003676;GO:0003723;GO:0003735;GO:0005198;GO:0005488;GO:0005515	nucleic acid binding;RNA binding;structural constituent of ribosome;structural molecule activity;binding;protein binding	GO:0006139;GO:0006350;GO:0006351;GO:0006355;GO:0006390;GO:0006412;GO:0006807;GO:0006996;GO:0007005;GO:0008152;GO:0009058;GO:0009059;GO:0009889;GO:0009891;GO:0009893;GO:0009987;GO:0010468;GO:0010556;GO:0010557;GO:0010604;GO:0010628;GO:0016043;GO:0016070;GO:0019219;GO:0019222;GO:0019538;GO:0031323;GO:0031325;GO:0031326;GO:0031328;GO:0032774;GO:0034645;GO:0034960;GO:0034961;GO:0043170;GO:0043283;GO:…	nucleobase, nucleoside, nucleotide and nucleic acid metabolic process;transcription;transcription, DNA-dependent;regulation of transcription, DNA-dependent;transcription from mitochondrial promoter;translation;nitrogen compound metabolic process	hsa:6182		1	4	4	6	4	4	6	4	4	6
1631	18275;18610	IPI00418290.1	39S ribosomal protein L14, mitochondrial;MRP-L32	2																		MRPL14;MRPL32;RPML32	39S ribosomal protein L14, mitochondrial	Q6P1L8;B2R575	RM14_HUMAN	ENST00000372014	OTTHUMP00000016500	NP_115487	PF00238	Ribosomal_L14	Ribosomal protein L14p/L23e	GO:0005739;GO:0005840;GO:0030529;GO:0032991;GO:0043226;GO:0043227;GO:0043228;GO:0043229;GO:0043231;GO:0043232;GO:0044424;GO:0044444;GO:0044464	mitochondrion;ribosome;ribonucleoprotein complex;macromolecular complex;organelle;membrane-bounded organelle;non-membrane-bounded organelle;intracellular organelle;intracellular membrane-bounded organelle;intracellular non-membrane-bounded organelle	GO:0003735;GO:0005198	structural constituent of ribosome;structural molecule activity	GO:0006412;GO:0008152;GO:0009058;GO:0009059;GO:0009987;GO:0019538;GO:0034645;GO:0034960;GO:0034961;GO:0043170;GO:0043283;GO:0043284;GO:0044237;GO:0044238;GO:0044249;GO:0044260;GO:0044267	translation;metabolic process;biosynthetic process;macromolecule biosynthetic process;cellular process;protein metabolic process;cellular macromolecule biosynthetic process;cellular biopolymer metabolic process;cellular biopolymer biosynthetic process	hsa:64928		1	2	2	2	2	2	2	2	2	2
747	5002;10083	IPI00027096.2;IPI00874009.1	39S ribosomal protein L19, mitochondrial;MRP-L15;cDNA FLJ76832, highly similar to Homo sapiens mitochondrial ribosomal protein L19 (MRPL19), mRNA	2		1.07478		-0.932306		0.593975		-2.47859										MRPL19;KIAA0104;MRPL15	39S ribosomal protein L19, mitochondrial;cDNA FLJ76832, highly similar to Homo sapiens mitochondrial ribosomal protein L19 (MRPL19), mRNA	P49406;A8K5D5;B4DIG4	RM19_HUMAN;A8K5D5_HUMAN	ENST00000393909;ENST00000409374;ENST00000358788	OTTHUMP00000160451	NP_055578				GO:0005739;GO:0005840;GO:0016020;GO:0030529;GO:0031090;GO:0031965;GO:0032991;GO:0043226;GO:0043227;GO:0043228;GO:0043229;GO:0043231;GO:0043232;GO:0044422;GO:0044424;GO:0044428;GO:0044444;GO:0044446;GO:0044464	mitochondrion;ribosome;membrane;ribonucleoprotein complex;organelle membrane;nuclear membrane;macromolecular complex;organelle;membrane-bounded organelle;non-membrane-bounded organelle;intracellular organelle;intracellular membrane-bounded organelle	GO:0003735;GO:0005198	structural constituent of ribosome;structural molecule activity	GO:0006412;GO:0008152;GO:0009058;GO:0009059;GO:0009987;GO:0019538;GO:0034645;GO:0034960;GO:0034961;GO:0043170;GO:0043283;GO:0043284;GO:0044237;GO:0044238;GO:0044249;GO:0044260;GO:0044267	translation;metabolic process;biosynthetic process;macromolecule biosynthetic process;cellular process;protein metabolic process;cellular macromolecule biosynthetic process;cellular biopolymer metabolic process;cellular biopolymer biosynthetic process	hsa:9801		2	2	2	2	2	2	2	2	2	2
1537	8323;10336;19384	IPI00375677.1;IPI00903193.1;IPI00909026.1	39S ribosomal protein L21, mitochondrial;cDNA FLJ52689, highly similar to Homo sapiens mitochondrial ribosomal protein L21 (MRPL21), transcript variant 4, mRNA	3		1.98561	-0.356439	-3.85165														MRPL21	39S ribosomal protein L21, mitochondrial;mitochondrial ribosomal protein L21 isoform a;cDNA FLJ52689, highly similar to Homo sapiens mitochondrial ribosomal protein L21 (MRPL21), transcript variant 4, mRNA	Q7Z2W9;A6NKU0;B4DXI4	RM21_HUMAN;B4DXI4_HUMAN	ENST00000362034		NP_852615;NP_852616	PF00829	Ribosomal_L21p	Ribosomal prokaryotic L21 protein	GO:0005739;GO:0005840;GO:0030529;GO:0032991;GO:0043226;GO:0043227;GO:0043228;GO:0043229;GO:0043231;GO:0043232;GO:0044424;GO:0044444;GO:0044464	mitochondrion;ribosome;ribonucleoprotein complex;macromolecular complex;organelle;membrane-bounded organelle;non-membrane-bounded organelle;intracellular organelle;intracellular membrane-bounded organelle;intracellular non-membrane-bounded organelle	GO:0003676;GO:0003723;GO:0003735;GO:0005198;GO:0005488	nucleic acid binding;RNA binding;structural constituent of ribosome;structural molecule activity;binding	GO:0006412;GO:0008152;GO:0009058;GO:0009059;GO:0009987;GO:0019538;GO:0034645;GO:0034960;GO:0034961;GO:0043170;GO:0043283;GO:0043284;GO:0044237;GO:0044238;GO:0044249;GO:0044260;GO:0044267	translation;metabolic process;biosynthetic process;macromolecule biosynthetic process;cellular process;protein metabolic process;cellular macromolecule biosynthetic process;cellular biopolymer metabolic process;cellular biopolymer biosynthetic process			3	3	3	3	3	3	3	3	3	3
387	3095;5323;17353	IPI00013195.1	39S ribosomal protein L49, mitochondrial;L49mt;MRP-L49;Protein NOF1;Neighbor of FAU	3						1.13842	-1.68729	-2.54145						-2.05026	-2.08345	-0.100747		MRPL49;C11orf4;NOF1;OK/SW-cl.67	39S ribosomal protein L49, mitochondrial	Q13405;B2R4G6	RM49_HUMAN	ENST00000279242		NP_004918	PF05046	Img2	Mitochondrial large subunit ribosomal protein (Img2)	GO:0005739;GO:0005840;GO:0030529;GO:0032991;GO:0043226;GO:0043227;GO:0043228;GO:0043229;GO:0043231;GO:0043232;GO:0044424;GO:0044444;GO:0044464	mitochondrion;ribosome;ribonucleoprotein complex;macromolecular complex;organelle;membrane-bounded organelle;non-membrane-bounded organelle;intracellular organelle;intracellular membrane-bounded organelle;intracellular non-membrane-bounded organelle	GO:0003735;GO:0005198	structural constituent of ribosome;structural molecule activity	GO:0006412;GO:0008152;GO:0009058;GO:0009059;GO:0009987;GO:0019538;GO:0034645;GO:0034960;GO:0034961;GO:0043170;GO:0043283;GO:0043284;GO:0044237;GO:0044238;GO:0044249;GO:0044260;GO:0044267	translation;metabolic process;biosynthetic process;macromolecule biosynthetic process;cellular process;protein metabolic process;cellular macromolecule biosynthetic process;cellular biopolymer metabolic process;cellular biopolymer biosynthetic process	hsa:740		1	3	3	5	3	3	5	1	1	1
250	7117;17530	IPI00008599.3;IPI00643669.1;IPI00642218.1	3-beta-hydroxysteroid-Delta(8),Delta(7)-isomerase;Cholestenol Delta-isomerase;Delta(8)-Delta(7) sterol isomerase;Emopamil-binding protein	2		1.85152	-0.0405562	-2.65245		1.56355	0.103665	-1.83949										EBP	3-beta-hydroxysteroid-Delta(8),Delta(7)-isomerase;18 kDa protein;17 kDa protein	Q15125;Q6FGL3	EBP_HUMAN	ENST00000276096	OTTHUMP00000032393;OTTHUMP00000070509;OTTHUMP00000070508	NP_006570	PF05241	EBP	Emopamil binding protein	GO:0005789;GO:0005887;GO:0016020;GO:0016021;GO:0031090;GO:0031224;GO:0031226;GO:0044422;GO:0044424;GO:0044425;GO:0044432;GO:0044444;GO:0044446;GO:0044459;GO:0044464	endoplasmic reticulum membrane;integral to plasma membrane;membrane;integral to membrane;organelle membrane;intrinsic to membrane;intrinsic to plasma membrane;organelle part;intracellular part;membrane part;endoplasmic reticulum part;cytoplasmic part	GO:0003824;GO:0004769;GO:0004871;GO:0004872;GO:0004888;GO:0005215;GO:0015238;GO:0016853;GO:0016860;GO:0016863;GO:0047750;GO:0060089	catalytic activity;steroid delta-isomerase activity;signal transducer activity;receptor activity;transmembrane receptor activity;transporter activity;drug transporter activity;isomerase activity;intramolecular oxidoreductase activity	GO:0001501;GO:0006066;GO:0006629;GO:0006694;GO:0006695;GO:0008152;GO:0008202;GO:0008203;GO:0008610;GO:0009058;GO:0009987;GO:0016125;GO:0016126;GO:0032502;GO:0044237;GO:0044238;GO:0044249;GO:0044255;GO:0048731;GO:0048856	skeletal system development;alcohol metabolic process;lipid metabolic process;steroid biosynthetic process;cholesterol biosynthetic process;metabolic process;steroid metabolic process;cholesterol metabolic process;lipid biosynthetic process	hsa:10682	K01824	3	2	2	3	2	2	3	2	2	3
506	2667;5838;6244;6446;6690;12150;12208;17925;18024;18660;18946	IPI00017726.1;IPI00336094.5;IPI00639797.1	3-hydroxyacyl-CoA dehydrogenase type-2;3-hydroxyacyl-CoA dehydrogenase type II;Type II HADH;3-hydroxy-2-methylbutyryl-CoA dehydrogenase;17-beta-hydroxysteroid dehydrogenase 10;Mitochondrial ribonuclease P protein 2;Endoplasmic reticulum-associated amyloid beta-peptide-binding protein;Short-chain type dehydrogenase/reductase XH98G2;Hydroxysteroid (17-beta) dehydrogenase 10	11		1.60307	-0.3976	-1.97812		0.878294	-2.51358	-3.78413						-1.49736	-2.41689	-0.850402		HSD17B10;ERAB;HADH2;MRPP2;SCHAD;XH98G2;RP3-339A18.2-004	Isoform 1 of 3-hydroxyacyl-CoA dehydrogenase type-2;Isoform 2 of 3-hydroxyacyl-CoA dehydrogenase type-2;Hydroxysteroid (17-beta) dehydrogenase 10	Q99714-1;Q99714;Q6IBS9;Q99714-2;Q5H927;Q5H928	HCD2_HUMAN;Q5H928_HUMAN	ENST00000168216;ENST00000375304;ENST00000375298	OTTHUMP00000023348;OTTHUMP00000023349;OTTHUMP00000023350	NP_004484;NP_001032900	PF00106	adh_short	short chain dehydrogenase	GO:0005739;GO:0005886;GO:0016020;GO:0043226;GO:0043227;GO:0043229;GO:0043231;GO:0044424;GO:0044444;GO:0044464	mitochondrion;plasma membrane;membrane;organelle;membrane-bounded organelle;intracellular organelle;intracellular membrane-bounded organelle;intracellular part;cytoplasmic part;cell part	GO:0003824;GO:0003857;GO:0005488;GO:0005515;GO:0008709;GO:0016229;GO:0016491;GO:0016614;GO:0016616;GO:0033764;GO:0047015	catalytic activity;3-hydroxyacyl-CoA dehydrogenase activity;binding;protein binding;7-alpha-hydroxysteroid dehydrogenase activity;steroid dehydrogenase activity;oxidoreductase activity;oxidoreductase activity, acting on CH-OH group of donors	GO:0006139;GO:0006396;GO:0006399;GO:0006629;GO:0006807;GO:0008033;GO:0008152;GO:0009987;GO:0016070;GO:0034470;GO:0034660;GO:0034960;GO:0043170;GO:0043283;GO:0044237;GO:0044238;GO:0044260;GO:0055114	nucleobase, nucleoside, nucleotide and nucleic acid metabolic process;RNA processing;tRNA metabolic process;lipid metabolic process;nitrogen compound metabolic process;tRNA processing;metabolic process;cellular process;RNA metabolic process	hsa:3028	K08683	3	11	14	28	11	14	28	11	14	28
1947	10320;12847	REV_IPI00398129.6;REV_IPI00607799.5;REV_IPI00446769.4	3-hydroxybutyrate dehydrogenase type 2;R-beta-hydroxybutyrate dehydrogenase;Dehydrogenase/reductase SDR family member 6;Oxidoreductase UCPA	2																		BDH2;DHRS6;UNQ6308/PRO20933	>IPI:REV_IPI00398129.6|H-INV:HIT000299238 Tax_Id=9606 Gene_Symbol=- Similar to 3-hydroxybutyrate dehydrogenase type 2;>IPI:REV_IPI00607799.5|SWISS-PROT:Q9BUT1-1|TREMBL:A8K295;B4DUF6|ENSEMBL:ENSP00000296424|REFSEQ:NP_064524|H-INV:HIT000284235|VEGA:OTTHUMP00	Q9BUT1-1;Q9BUT1;A8K295;B4DUF6;Q9BUT1-2;A8K5M0;B3KY19	BDH2_HUMAN	ENST00000296424	OTTHUMP00000082657	NP_064524	PF00106	adh_short	short chain dehydrogenase	GO:0005737;GO:0044424;GO:0044464	cytoplasm;intracellular part;cell part	GO:0000166;GO:0003824;GO:0003858;GO:0005488;GO:0016491;GO:0016614;GO:0016616;GO:0048037;GO:0050662;GO:0051287	nucleotide binding;catalytic activity;3-hydroxybutyrate dehydrogenase activity;binding;oxidoreductase activity;oxidoreductase activity, acting on CH-OH group of donors;oxidoreductase activity, acting on the CH-OH group of donors, NAD or NADP as acceptor	GO:0006082;GO:0006629;GO:0006631;GO:0006635;GO:0008152;GO:0009056;GO:0009062;GO:0009987;GO:0016042;GO:0016054;GO:0019395;GO:0019752;GO:0030258;GO:0032787;GO:0034440;GO:0042180;GO:0043436;GO:0044237;GO:0044238;GO:0044242;GO:0044248;GO:0044255;GO:0046395;GO:0055114	organic acid metabolic process;lipid metabolic process;fatty acid metabolic process;fatty acid beta-oxidation;metabolic process;catabolic process;fatty acid catabolic process;cellular process;lipid catabolic process;organic acid catabolic process	hsa:56898	K00019	3	2	3	3	2	3	3	2	3	3
111	4452;7298;8169;8745;11741;15507;16499;18177	IPI00003927.5	40 kDa peptidyl-prolyl cis-trans isomerase;Cyclophilin-40;Cyclophilin-related protein	8		-2.51021	-2.54574	-0.196823		-2.71662	-4.09163	-1.23861						-3.90591	-4.27551	-3.31818		PPID;CYP40;CYPD	40 kDa peptidyl-prolyl cis-trans isomerase	Q08752;B2R9V2;Q05DH6;Q6FGM6	PPID_HUMAN	ENST00000307720		NP_005029	PF00160;PF00515	Pro_isomerase;TPR_1	Cyclophilin type peptidyl-prolyl cis-trans isomerase/CLD;Tetratricopeptide repeat	GO:0005737;GO:0044424;GO:0044464	cytoplasm;intracellular part;cell part	GO:0003755;GO:0003824;GO:0005488;GO:0005515;GO:0008144;GO:0016018;GO:0016853;GO:0016859;GO:0031072;GO:0042277	peptidyl-prolyl cis-trans isomerase activity;catalytic activity;binding;protein binding;drug binding;cyclosporin A binding;isomerase activity;cis-trans isomerase activity;heat shock protein binding;peptide binding	GO:0006457;GO:0008152;GO:0009987;GO:0019538;GO:0034960;GO:0043170;GO:0043283;GO:0044237;GO:0044238;GO:0044260;GO:0044267	protein folding;metabolic process;cellular process;protein metabolic process;cellular biopolymer metabolic process;macromolecule metabolic process;biopolymer metabolic process;cellular metabolic process;primary metabolic process	hsa:5481	K05864	1	8	8	9	7	7	8	7	7	8
240	382;3198;7166;7167;7380;8881;13864;16130;16131	IPI00008438.1;IPI00749512.3;IPI00025842.1;IPI00478810.1;IPI00414852.3;IPI00398673.3;IPI00448817.1;IPI00791589.1	40S ribosomal protein S10;Ribosomal protein S10 variant;Putative 40S ribosomal protein S10-like protein;Ribosomal protein S10	9		-3.19429	-4.2278	-2.11341		-2.48277	-5.60163	-2.14318		-2.87758	-4.26615	-1.54179		-3.62841	-5.12348	-1.52371		RPS10;RPS10P5;RPS10L;RP11-375E1__A.4-005	40S ribosomal protein S10;40S ribosomal protein S10;Putative 40S ribosomal protein S10-like protein;Ribosomal protein S10;15 kDa protein	P46783;B2R4E3;Q59GE4;Q9NQ39;Q5TZB9	RS10_HUMAN;Q59GE4_HUMAN;RS10L_HUMAN;Q5TZB9_HUMAN	ENST00000326199;ENST00000344700;ENST00000217256;ENST00000374053	OTTHUMP00000016229;OTTHUMP00000201711;OTTHUMP00000016230;OTTHUMP00000182119	NP_001005	PF03501	S10_plectin	Plectin/S10 domain	GO:0015935;GO:0022627;GO:0030529;GO:0032991;GO:0033279;GO:0044422;GO:0044424;GO:0044444;GO:0044445;GO:0044446;GO:0044464;GO:0005840;GO:0043226;GO:0043228;GO:0043229;GO:0043232	small ribosomal subunit;cytosolic small ribosomal subunit;ribonucleoprotein complex;macromolecular complex;ribosomal subunit;organelle part;intracellular part;cytoplasmic part;cytosolic part;intracellular organelle part;cell part;ribosome;organelle	GO:0005488;GO:0005515	binding;protein binding	GO:0006414;GO:0008152;GO:0009058;GO:0009059;GO:0009987;GO:0034645;GO:0034960;GO:0034961;GO:0043170;GO:0043283;GO:0043284;GO:0044237;GO:0044249;GO:0044260	translational elongation;metabolic process;biosynthetic process;macromolecule biosynthetic process;cellular process;cellular macromolecule biosynthetic process;cellular biopolymer metabolic process;cellular biopolymer biosynthetic process	hsa:6204	K02947	8	9	10	18	9	10	18	9	10	18
694	321;2148;3143;3144;3199;3283;3284;8217;9805;13306;13560;14386;14592;18768;18769	IPI00025091.3;IPI00748962.1	40S ribosomal protein S11	15		-2.0703	-1.83655	0.073409		-2.28905	-3.99456	-1.78881		-2.75887	-1.80541	0.553066		-3.00683	-1.58712	1.23839		RPS11	40S ribosomal protein S11;hypothetical protein	P62280;B2R4F5	RS11_HUMAN	ENST00000270625	OTTHUMP00000077985;OTTHUMP00000169978	NP_001006;XP_001720455	PF00366	Ribosomal_S17	Ribosomal protein S17	GO:0015935;GO:0022627;GO:0030529;GO:0032991;GO:0033279;GO:0044422;GO:0044424;GO:0044444;GO:0044445;GO:0044446;GO:0044464	small ribosomal subunit;cytosolic small ribosomal subunit;ribonucleoprotein complex;macromolecular complex;ribosomal subunit;organelle part;intracellular part;cytoplasmic part;cytosolic part;intracellular organelle part;cell part	GO:0003676;GO:0003723;GO:0003735;GO:0005198;GO:0005488;GO:0005515;GO:0019843	nucleic acid binding;RNA binding;structural constituent of ribosome;structural molecule activity;binding;protein binding;rRNA binding	GO:0006414;GO:0008152;GO:0009058;GO:0009059;GO:0009987;GO:0034645;GO:0034960;GO:0034961;GO:0043170;GO:0043283;GO:0043284;GO:0044237;GO:0044249;GO:0044260	translational elongation;metabolic process;biosynthetic process;macromolecule biosynthetic process;cellular process;cellular macromolecule biosynthetic process;cellular biopolymer metabolic process;cellular biopolymer biosynthetic process	hsa:6205	K02949	2	15	15	33	15	15	33	15	15	33
1879	402;3107;4263;9760;10502;12175;14067;16528;19454	IPI00847579.1;IPI00013917.2;IPI00157456.1;IPI00376429.3;IPI00737299.1	40S ribosomal protein S12	9		-2.35137	-3.64841	-1.481		-1.70233	-4.97901	-2.95076		-2.85726	-3.24386	-0.582166		-2.98393	-3.59562	-0.730608		RPS12	ribosomal protein S12;40S ribosomal protein S12	Q76M58;P25398	RS12_HUMAN	ENST00000230050;ENST00000367905	OTTHUMP00000017230	NP_001007	PF01248	Ribosomal_L7Ae	Ribosomal protein L7Ae/L30e/S12e/Gadd45 family	GO:0015935;GO:0022627;GO:0030529;GO:0032991;GO:0033279;GO:0044422;GO:0044424;GO:0044444;GO:0044445;GO:0044446;GO:0044464	small ribosomal subunit;cytosolic small ribosomal subunit;ribonucleoprotein complex;macromolecular complex;ribosomal subunit;organelle part;intracellular part;cytoplasmic part;cytosolic part;intracellular organelle part;cell part	GO:0003735;GO:0005198	structural constituent of ribosome;structural molecule activity	GO:0006414;GO:0008152;GO:0009058;GO:0009059;GO:0009987;GO:0034645;GO:0034960;GO:0034961;GO:0043170;GO:0043283;GO:0043284;GO:0044237;GO:0044249;GO:0044260	translational elongation;metabolic process;biosynthetic process;macromolecule biosynthetic process;cellular process;cellular macromolecule biosynthetic process;cellular biopolymer metabolic process;cellular biopolymer biosynthetic process			5	9	10	20	9	10	20	9	10	20
1254	2996;6102;6103;6228;6229;6236;9137;10793;12107;14964;15630;19915	IPI00221089.5	40S ribosomal protein S13	12		-2.62897	-1.69269	0.612305		-3.01999	-4.9189	-2.05943		-2.82358	-1.35572	1.3097		-2.98667	-1.36723	1.39778		RPS13	40S ribosomal protein S13	P62277;B2R549	RS13_HUMAN	ENST00000228140		NP_001008	PF08069;PF00312	Ribosomal_S13_N;Ribosomal_S15	Ribosomal S13/S15 N-terminal domain;Ribosomal protein S15	GO:0005730;GO:0015935;GO:0022627;GO:0030529;GO:0032991;GO:0033279;GO:0043226;GO:0043228;GO:0043229;GO:0043232;GO:0044422;GO:0044424;GO:0044428;GO:0044444;GO:0044445;GO:0044446;GO:0044464	nucleolus;small ribosomal subunit;cytosolic small ribosomal subunit;ribonucleoprotein complex;macromolecular complex;ribosomal subunit;organelle;non-membrane-bounded organelle;intracellular organelle;intracellular non-membrane-bounded organelle	GO:0003676;GO:0003723;GO:0003729;GO:0003735;GO:0005198;GO:0005488;GO:0005515	nucleic acid binding;RNA binding;mRNA binding;structural constituent of ribosome;structural molecule activity;binding;protein binding	GO:0006414;GO:0008152;GO:0009058;GO:0009059;GO:0009892;GO:0009987;GO:0010468;GO:0010605;GO:0019219;GO:0019222;GO:0031323;GO:0031324;GO:0033119;GO:0034645;GO:0034960;GO:0034961;GO:0043170;GO:0043283;GO:0043284;GO:0043484;GO:0044237;GO:0044249;GO:0044260;GO:0045934;GO:0048519;GO:0048523;GO:0050789;GO:0050794;GO:0051171;GO:0051172;GO:0051252;GO:0051253;GO:0060255;GO:0065007;GO:0080090	translational elongation;metabolic process;biosynthetic process;macromolecule biosynthetic process;negative regulation of metabolic process;cellular process;regulation of gene expression;negative regulation of macromolecule metabolic process	hsa:6207	K02953	1	12	12	30	12	12	30	12	12	30
725	349;2105;2346;3889;7559;7560;17027;17304;18529	IPI00026271.5;IPI00742191.2	40S ribosomal protein S14	9		-2.4079	-1.29775	0.907198		-1.99948	-4.38805	-2.717		-2.62549	-1.09428	1.15179		-2.93115	-0.705218	1.83946		RPS14;PRO2640	40S ribosomal protein S14	P62263;B2R5G5	RS14_HUMAN	ENST00000312037;ENST00000401695;ENST00000407193	OTTHUMP00000160559	NP_001020241;NP_001020242;NP_005608	PF00411	Ribosomal_S11	Ribosomal protein S11	GO:0005730;GO:0015935;GO:0022627;GO:0030529;GO:0032991;GO:0033279;GO:0043226;GO:0043228;GO:0043229;GO:0043232;GO:0044422;GO:0044424;GO:0044428;GO:0044444;GO:0044445;GO:0044446;GO:0044464	nucleolus;small ribosomal subunit;cytosolic small ribosomal subunit;ribonucleoprotein complex;macromolecular complex;ribosomal subunit;organelle;non-membrane-bounded organelle;intracellular organelle;intracellular non-membrane-bounded organelle	GO:0003676;GO:0003723;GO:0003729;GO:0003735;GO:0005198;GO:0005488;GO:0005515;GO:0045182;GO:0048027	nucleic acid binding;RNA binding;mRNA binding;structural constituent of ribosome;structural molecule activity;binding;protein binding;translation regulator activity;mRNA 5'-UTR binding	GO:0000028;GO:0000122;GO:0006139;GO:0006355;GO:0006357;GO:0006364;GO:0006396;GO:0006414;GO:0006807;GO:0008152;GO:0009058;GO:0009059;GO:0009889;GO:0009890;GO:0009892;GO:0009987;GO:0010468;GO:0010556;GO:0010558;GO:0010605;GO:0010629;GO:0010926;GO:0016043;GO:0016070;GO:0016072;GO:0016481;GO:0019219;GO:0019222;GO:0022607;GO:0022618;GO:0030099;GO:0030154;GO:0030218;GO:0030490;GO:0031323;GO:0031324;GO:…	ribosomal small subunit assembly;negative regulation of transcription from RNA polymerase II promoter;nucleobase, nucleoside, nucleotide and nucleic acid metabolic process;regulation of transcription, DNA-dependent	hsa:6208		2	9	12	30	9	12	30	9	12	30
1714	2831;3332;6973;8986;9563;13974	IPI00479058.2;IPI00787449.1;IPI00888583.1;IPI00795650.1	40S ribosomal protein S15;RIG protein	6		-2.13195	-4.06055	-2.06498		-2.69013	-3.51253	-1.62598		-2.00532				-3.35122	-5.22012	-1.92832		RPS15;RIG	40S ribosomal protein S15	P62841;A5D8V9;Q9UDC2	RS15_HUMAN	ENST00000233609	OTTHUMP00000077986	NP_001009	PF00203	Ribosomal_S19	Ribosomal protein S19	GO:0005654;GO:0015935;GO:0022627;GO:0030529;GO:0032991;GO:0033279;GO:0044422;GO:0044424;GO:0044428;GO:0044444;GO:0044445;GO:0044446;GO:0044464	nucleoplasm;small ribosomal subunit;cytosolic small ribosomal subunit;ribonucleoprotein complex;macromolecular complex;ribosomal subunit;organelle part;intracellular part;nuclear part;cytoplasmic part;cytosolic part;intracellular organelle part;cell part	GO:0003676;GO:0003677;GO:0003735;GO:0005198;GO:0005488;GO:0005515	nucleic acid binding;DNA binding;structural constituent of ribosome;structural molecule activity;binding;protein binding	GO:0000054;GO:0000056;GO:0006139;GO:0006364;GO:0006396;GO:0006414;GO:0006807;GO:0006810;GO:0006913;GO:0008152;GO:0009058;GO:0009059;GO:0009987;GO:0016070;GO:0016072;GO:0022613;GO:0033753;GO:0034470;GO:0034645;GO:0034660;GO:0034960;GO:0034961;GO:0042274;GO:0043170;GO:0043283;GO:0043284;GO:0044085;GO:0044237;GO:0044238;GO:0044249;GO:0044260;GO:0046907;GO:0051168;GO:0051169;GO:0051234;GO:0051649;GO:…	ribosome export from nucleus;ribosomal small subunit export from nucleus;nucleobase, nucleoside, nucleotide and nucleic acid metabolic process;rRNA processing;RNA processing;translational elongation;nitrogen compound metabolic process;transport	hsa:6209	K02958	4	6	10	11	6	10	11	4	7	8
1255	2088;4616;4617;5014;6982;8132;8779;12837;14171;14502;19203;19726	IPI00221091.9;IPI00888774.1;IPI00397017.3;IPI00744832.2;IPI00787082.1;IPI00156232.1;IPI00376555.3;IPI00736230.1	40S ribosomal protein S15a	12		-2.45103	-3.587	-1.14258		-2.02662	-4.56132	-2.37393		-2.55487	-2.90541	-0.671577		-3.09962	-3.03363	-0.139474		RPS15A;OK/SW-cl.82	40S ribosomal protein S15a;similar to hCG1994130	P62244;A8K7H3;B2R4W8	RS15A_HUMAN	ENST00000322989;ENST00000396261	OTTHUMP00000081453;OTTHUMP00000081454;OTTHUMP00000162054	NP_001010;NP_001025180;XP_001719393;XP_001720484;XP_001720610	PF00410	Ribosomal_S8	Ribosomal protein S8	GO:0015935;GO:0022627;GO:0030529;GO:0032991;GO:0033279;GO:0044422;GO:0044424;GO:0044444;GO:0044445;GO:0044446;GO:0044464	small ribosomal subunit;cytosolic small ribosomal subunit;ribonucleoprotein complex;macromolecular complex;ribosomal subunit;organelle part;intracellular part;cytoplasmic part;cytosolic part;intracellular organelle part;cell part	GO:0003676;GO:0003723;GO:0003735;GO:0005198;GO:0005488;GO:0005515	nucleic acid binding;RNA binding;structural constituent of ribosome;structural molecule activity;binding;protein binding	GO:0006414;GO:0008152;GO:0008284;GO:0009058;GO:0009059;GO:0009607;GO:0009615;GO:0009987;GO:0034645;GO:0034960;GO:0034961;GO:0042127;GO:0043170;GO:0043283;GO:0043284;GO:0044237;GO:0044249;GO:0044260;GO:0045787;GO:0048518;GO:0048522;GO:0050789;GO:0050794;GO:0050896;GO:0051704;GO:0051707;GO:0051726;GO:0065007	translational elongation;metabolic process;positive regulation of cell proliferation;biosynthetic process;macromolecule biosynthetic process;response to biotic stimulus;response to virus;cellular process;cellular macromolecule biosynthetic process	hsa:6210	K02957	8	12	16	30	12	16	30	12	16	30
1256	1201;2551;3688;4512;4734;5828;6365;11060;14020;16558;17139;18561;18966	IPI00221092.8;IPI00397701.3;IPI00450975.1;IPI00457291.2;IPI00886830.1	40S ribosomal protein S16;cDNA FLJ56786, moderately similar to 40S ribosomal protein S16	13		-2.29697	-2.24523	-0.134445		-2.00828	-5.00597	-3.12948		-2.83557	-1.95026	0.681134		-2.99574	-1.98006	0.772519		RPS16	40S ribosomal protein S16;cDNA FLJ56786, moderately similar to 40S ribosomal protein S16	P62249;B2RDD5;B4DP32	RS16_HUMAN;B4DP32_HUMAN	ENST00000251453;ENST00000339471	OTTHUMP00000077987;OTTHUMP00000077430	NP_001011	PF00380	Ribosomal_S9	Ribosomal protein S9/S16	GO:0015935;GO:0022627;GO:0030529;GO:0032991;GO:0033279;GO:0044422;GO:0044424;GO:0044444;GO:0044445;GO:0044446;GO:0044464;GO:0005840;GO:0043226;GO:0043228;GO:0043229;GO:0043232	small ribosomal subunit;cytosolic small ribosomal subunit;ribonucleoprotein complex;macromolecular complex;ribosomal subunit;organelle part;intracellular part;cytoplasmic part;cytosolic part;intracellular organelle part;cell part;ribosome;organelle	GO:0003676;GO:0003723;GO:0003735;GO:0005198;GO:0005488;GO:0005515	nucleic acid binding;RNA binding;structural constituent of ribosome;structural molecule activity;binding;protein binding	GO:0006139;GO:0006364;GO:0006396;GO:0006414;GO:0006807;GO:0008152;GO:0009058;GO:0009059;GO:0009987;GO:0016070;GO:0016072;GO:0022613;GO:0034470;GO:0034645;GO:0034660;GO:0034960;GO:0034961;GO:0042274;GO:0043170;GO:0043283;GO:0043284;GO:0044085;GO:0044237;GO:0044238;GO:0044249;GO:0044260;GO:0006412;GO:0019538;GO:0044267	nucleobase, nucleoside, nucleotide and nucleic acid metabolic process;rRNA processing;RNA processing;translational elongation;nitrogen compound metabolic process;metabolic process;biosynthetic process;macromolecule biosynthetic process;cellular process	hsa:6217	K02960	5	13	13	31	13	13	31	13	13	31
1257	2873;2874;7373;10585;10586;10997;11674;17907;17908	IPI00221093.7;IPI00791157.1;IPI00414603.3;IPI00478114.3;IPI00743305.1;IPI00797968.1;IPI00878027.1;IPI00888623.1;IPI00844369.1	40S ribosomal protein S17;Putative uncharacterized protein RPS17P2	9		-2.21867	-3.24934	-1.08933		-2.39866	-4.35343	-1.72944		-2.79016	-2.95758	-0.329558		-3.22405	-3.15804	-0.0991235		RPS17;RPS17P2	40S ribosomal protein S17;16 kDa protein;similar to 40S ribosomal protein S17;Uncharacterized protein ENSP00000352682	P08708;B2R4U4;A6NH77	RS17_HUMAN;A6NH77_HUMAN	ENST00000330244;ENST00000330339;ENST00000359659	OTTHUMP00000176550;OTTHUMP00000176579;OTTHUMP00000190866;OTTHUMP00000176548	NP_001012;NP_001073968	PF00833	Ribosomal_S17e	Ribosomal S17	GO:0015935;GO:0022627;GO:0030529;GO:0032991;GO:0033279;GO:0044422;GO:0044424;GO:0044444;GO:0044445;GO:0044446;GO:0044464;GO:0005840;GO:0043226;GO:0043228;GO:0043229;GO:0043232	small ribosomal subunit;cytosolic small ribosomal subunit;ribonucleoprotein complex;macromolecular complex;ribosomal subunit;organelle part;intracellular part;cytoplasmic part;cytosolic part;intracellular organelle part;cell part;ribosome;organelle	GO:0003735;GO:0005198	structural constituent of ribosome;structural molecule activity	GO:0006139;GO:0006364;GO:0006396;GO:0006413;GO:0006414;GO:0006807;GO:0008152;GO:0009058;GO:0009059;GO:0009987;GO:0016070;GO:0016072;GO:0022613;GO:0034101;GO:0034470;GO:0034645;GO:0034660;GO:0034960;GO:0034961;GO:0042274;GO:0042592;GO:0043170;GO:0043283;GO:0043284;GO:0044085;GO:0044237;GO:0044238;GO:0044249;GO:0044260;GO:0048872;GO:0065007;GO:0065008;GO:0006412;GO:0019538;GO:0044267	nucleobase, nucleoside, nucleotide and nucleic acid metabolic process;rRNA processing;RNA processing;translational initiation;translational elongation;nitrogen compound metabolic process;metabolic process;biosynthetic process	hsa:6218		9	9	10	19	9	10	19	9	10	19
390	612;5137;6936;7362;8354;8868;8869;9187;11804;14555;14993;15865;18513;18799;19786;20372	IPI00013296.3;IPI00397609.2;IPI00790711.1;IPI00642513.7;IPI00894147.1;IPI00903096.1;IPI00872722.1	40S ribosomal protein S18;Ke-3	16		-2.23209	-3.36364	-1.15162		-1.87155	-5.46709	-3.75028		-2.70538	-2.94508	-0.210763		-2.96533	-3.17137	-0.31572		RPS18;D6S218E	40S ribosomal protein S18;similar to ribosomal protein;17 kDa protein;similar to ribosomal protein S18	P62269;Q5SUJ3	RS18_HUMAN	ENST00000211372;ENST00000374631;ENST00000383076	OTTHUMP00000014635;OTTHUMP00000029059;OTTHUMP00000029467;OTTHUMP00000193497;OTTHUMP00000194331;OTTHUMP00000183218;OTTHUMP00000183217	NP_072045;XP_001713710;XP_001725344;XP_371019;XP_947132;NP_001087248;XP_001721166	PF00416	Ribosomal_S13	Ribosomal protein S13/S18	GO:0015935;GO:0022627;GO:0030529;GO:0032991;GO:0033279;GO:0044422;GO:0044424;GO:0044444;GO:0044445;GO:0044446;GO:0044464	small ribosomal subunit;cytosolic small ribosomal subunit;ribonucleoprotein complex;macromolecular complex;ribosomal subunit;organelle part;intracellular part;cytoplasmic part;cytosolic part;intracellular organelle part;cell part	GO:0003676;GO:0003723;GO:0003735;GO:0005198;GO:0005488;GO:0019843	nucleic acid binding;RNA binding;structural constituent of ribosome;structural molecule activity;binding;rRNA binding	GO:0006414;GO:0008152;GO:0009058;GO:0009059;GO:0009987;GO:0034645;GO:0034960;GO:0034961;GO:0043170;GO:0043283;GO:0043284;GO:0044237;GO:0044249;GO:0044260	translational elongation;metabolic process;biosynthetic process;macromolecule biosynthetic process;cellular process;cellular macromolecule biosynthetic process;cellular biopolymer metabolic process;cellular biopolymer biosynthetic process	hsa:100130553;hsa:6222	K02964	7	16	17	41	16	17	41	16	17	41
1093	944;3130;3825;5807;7031;7371;7372;9423;10954;13268;14965;18811;19044	IPI00215780.5;IPI00787105.2	40S ribosomal protein S19	13		-2.49957	-4.42	-2.00868		-2.16897	-5.30992	-2.71938		-2.93677	-4.11591	-1.36799		-3.27509	-4.24729	-1.09319		RPS19	40S ribosomal protein S19	P39019;B0ZBD0;Q8WVX7	RS19_HUMAN	ENST00000221975	OTTHUMP00000077988	NP_001013	PF01090	Ribosomal_S19e	Ribosomal protein S19e	GO:0005730;GO:0015935;GO:0022627;GO:0030529;GO:0032991;GO:0033279;GO:0043226;GO:0043228;GO:0043229;GO:0043232;GO:0044422;GO:0044424;GO:0044428;GO:0044444;GO:0044445;GO:0044446;GO:0044464	nucleolus;small ribosomal subunit;cytosolic small ribosomal subunit;ribonucleoprotein complex;macromolecular complex;ribosomal subunit;organelle;non-membrane-bounded organelle;intracellular organelle;intracellular non-membrane-bounded organelle	GO:0003676;GO:0003723;GO:0003735;GO:0005198;GO:0005488;GO:0005515	nucleic acid binding;RNA binding;structural constituent of ribosome;structural molecule activity;binding;protein binding	GO:0006139;GO:0006364;GO:0006396;GO:0006414;GO:0006807;GO:0006810;GO:0008152;GO:0009058;GO:0009059;GO:0009605;GO:0009987;GO:0009991;GO:0015669;GO:0016070;GO:0016072;GO:0022613;GO:0030099;GO:0030154;GO:0030218;GO:0032502;GO:0032879;GO:0034470;GO:0034645;GO:0034660;GO:0034960;GO:0034961;GO:0042274;GO:0043170;GO:0043283;GO:0043284;GO:0044085;GO:0044237;GO:0044238;GO:0044249;GO:0044260;GO:0048518;GO:…	nucleobase, nucleoside, nucleotide and nucleic acid metabolic process;rRNA processing;RNA processing;translational elongation;nitrogen compound metabolic process;transport;metabolic process;biosynthetic process;macromolecule biosynthetic process	hsa:6223	K02966	2	13	15	24	13	15	24	13	15	24
399	397;584;1719;2086;4234;4235;4347;5566;6596;7776;9381;10807;11179;11913;11914;15698;16035;17745	IPI00013485.3;IPI00165486.11;IPI00888474.1;IPI00888294.1;IPI00888909.1;IPI00902636.1;IPI00871956.1;IPI00455428.3;IPI00478002.1;IPI00479366.2;IPI00386445.2;IPI00873474.1;IPI00877829.1;IPI00744451.4;IPI00798353.1;IPI00878284.1;IPI00152242.6;IPI00878297.1;REV_IPI00643591.5;REV_IPI00909722.1;IPI00887580.1;IPI00479281.3;IPI00442381.1	40S ribosomal protein S2;S4;LLRep3 protein;Putative uncharacterized protein ENSP00000351543;Ribosomal protein S2;Ribosomal protein S2, isoform CRA_b	18		-2.60323	-4.48665	-2.07291		-2.83156	-4.90418	-1.7519		-2.74478	-3.75752	-1.41654		-3.35565	-4.71456	-1.6283		RPS2;RPS4;OK/KNS-cl.7;hCG_1990006	40S ribosomal protein S2;hypothetical protein isoform 1;hypothetical protein isoform 1;hypothetical protein isoform 2;hypothetical protein isoform 2;20 kDa protein;Similar to Ribosomal protein S2;hypothetical protein;Uncharacterized protein ENSP00000353405	P15880;B2R5G0;O60249;Q3KQT6;Q6IPX5;Q8J014;Q8N5L9;Q9BSW5;A6NGR5;A6NI39;Q8NI61	RS2_HUMAN;A6NI39_HUMAN;Q8NI61_HUMAN	ENST00000343262;ENST00000358708	OTTHUMP00000081455;OTTHUMP00000158896;OTTHUMP00000169413;OTTHUMP00000182608	NP_002943;XP_001723754;XP_001720431;XP_001726570;XP_001720437;XP_001726571;XP_001723757;XP_001726594;XP_496363;XP_947517	PF00333;PF03719	Ribosomal_S5;Ribosomal_S5_C	Ribosomal protein S5, N-terminal domain;Ribosomal protein S5, C-terminal domain	GO:0005654;GO:0015935;GO:0022627;GO:0030529;GO:0032991;GO:0033279;GO:0044422;GO:0044424;GO:0044428;GO:0044444;GO:0044445;GO:0044446;GO:0044464	nucleoplasm;small ribosomal subunit;cytosolic small ribosomal subunit;ribonucleoprotein complex;macromolecular complex;ribosomal subunit;organelle part;intracellular part;nuclear part;cytoplasmic part;cytosolic part;intracellular organelle part;cell part	GO:0003676;GO:0003723;GO:0003735;GO:0005198;GO:0005488;GO:0005515;GO:0017134;GO:0019838;GO:0048602;GO:0048604	nucleic acid binding;RNA binding;structural constituent of ribosome;structural molecule activity;binding;protein binding;fibroblast growth factor binding;growth factor binding;fibroblast growth factor 1 binding;fibroblast growth factor 3 binding	GO:0006414;GO:0008152;GO:0009058;GO:0009059;GO:0009987;GO:0034645;GO:0034960;GO:0034961;GO:0043170;GO:0043283;GO:0043284;GO:0044237;GO:0044249;GO:0044260;GO:0006412;GO:0019538;GO:0044238;GO:0044267	translational elongation;metabolic process;biosynthetic process;macromolecule biosynthetic process;cellular process;cellular macromolecule biosynthetic process;cellular biopolymer metabolic process;cellular biopolymer biosynthetic process	hsa:6187	K02981	23	18	20	25	18	20	25	18	20	25
496	2486;2487;12625;12879;17718	IPI00017448.1;IPI00387084.1;IPI00396086.1;IPI00387085.1	40S ribosomal protein S21;Ribosomal protein S21;Ribosomal protein S21, isoform CRA_e	5		-2.25974	-4.01312	-2.27586		-2.15181	-1.44701	-0.722848		-2.45158	-4.64653	-2.06269		-3.01964	-5.53106	-2.43016		RPS21;RP5-908M14.8-003;hCG_41768	40S ribosomal protein S21;Ribosomal protein S21	P63220;Q6FGH5;Q8WVC2;Q9BYK1	RS21_HUMAN;Q9BYK1_HUMAN	ENST00000317311;ENST00000337102;ENST00000343986;ENST00000370592	OTTHUMP00000031485;OTTHUMP00000031487	NP_001015	PF01249	Ribosomal_S21e	Ribosomal protein S21e	GO:0015935;GO:0022627;GO:0030529;GO:0032991;GO:0033279;GO:0044422;GO:0044424;GO:0044444;GO:0044445;GO:0044446;GO:0044464;GO:0005840;GO:0043226;GO:0043228;GO:0043229;GO:0043232	small ribosomal subunit;cytosolic small ribosomal subunit;ribonucleoprotein complex;macromolecular complex;ribosomal subunit;organelle part;intracellular part;cytoplasmic part;cytosolic part;intracellular organelle part;cell part;ribosome;organelle	GO:0003735;GO:0005198;GO:0005488;GO:0005515;GO:0047485	structural constituent of ribosome;structural molecule activity;binding;protein binding;protein N-terminus binding	GO:0006414;GO:0008152;GO:0009058;GO:0009059;GO:0009987;GO:0034645;GO:0034960;GO:0034961;GO:0043170;GO:0043283;GO:0043284;GO:0044237;GO:0044249;GO:0044260;GO:0006412;GO:0019538;GO:0044238;GO:0044267	translational elongation;metabolic process;biosynthetic process;macromolecule biosynthetic process;cellular process;cellular macromolecule biosynthetic process;cellular biopolymer metabolic process;cellular biopolymer biosynthetic process	hsa:6227	K02971	4	5	7	9	5	7	9	5	7	9
1174	741;1319;5894;6036;8903;9124;17855	IPI00218606.7;IPI00739952.2;IPI00887638.1;IPI00888094.1;IPI00793332.1	40S ribosomal protein S23	7		-2.18882	-2.69367	-0.694391		-2.66612	-5.16085	-2.30087		-2.65399	-2.63828	-0.156386		-3.21197	-2.67323	0.421102		RPS23	40S ribosomal protein S23;similar to ribosomal protein S23;similar to hCG1990955;similar to 40S ribosomal protein S23	P62266;A8K517	RS23_HUMAN	ENST00000296674		NP_001016;XP_944780;XP_001716528;XP_001715359	PF00164	Ribosomal_S12	Ribosomal protein S12	GO:0015935;GO:0022627;GO:0030529;GO:0032991;GO:0033279;GO:0044422;GO:0044424;GO:0044444;GO:0044445;GO:0044446;GO:0044464	small ribosomal subunit;cytosolic small ribosomal subunit;ribonucleoprotein complex;macromolecular complex;ribosomal subunit;organelle part;intracellular part;cytoplasmic part;cytosolic part;intracellular organelle part;cell part	GO:0003735;GO:0005198	structural constituent of ribosome;structural molecule activity	GO:0006414;GO:0008152;GO:0009058;GO:0009059;GO:0009987;GO:0034645;GO:0034960;GO:0034961;GO:0043170;GO:0043283;GO:0043284;GO:0044237;GO:0044249;GO:0044260	translational elongation;metabolic process;biosynthetic process;macromolecule biosynthetic process;cellular process;cellular macromolecule biosynthetic process;cellular biopolymer metabolic process;cellular biopolymer biosynthetic process	hsa:6228	K02973	5	7	7	15	7	7	15	7	7	15
821	9574;12824;17512;17532	IPI00029750.1;IPI00903204.1;IPI00847986.1	40S ribosomal protein S24	4		-3.36816	-3.8088	-0.920489		-2.5884	-4.95295	-2.30965		-2.48261	-2.62496	-0.30171		-3.14051	-3.05943	0.000649067		RPS24	Isoform 1 of 40S ribosomal protein S24;15 kDa protein;Isoform 2 of 40S ribosomal protein S24	P62847-1;P62847;Q5T0P7;Q7Z3D1;P62847-2;Q5T0P8	RS24_HUMAN	ENST00000360830;ENST00000372360;ENST00000401656	OTTHUMP00000019919;OTTHUMP00000035998	NP_001017;NP_148982	PF01282	Ribosomal_S24e	Ribosomal protein S24e	GO:0005634;GO:0015935;GO:0022627;GO:0030529;GO:0032991;GO:0033279;GO:0043226;GO:0043227;GO:0043229;GO:0043231;GO:0044422;GO:0044424;GO:0044444;GO:0044445;GO:0044446;GO:0044464	nucleus;small ribosomal subunit;cytosolic small ribosomal subunit;ribonucleoprotein complex;macromolecular complex;ribosomal subunit;organelle;membrane-bounded organelle;intracellular organelle;intracellular membrane-bounded organelle;organelle part	GO:0000166;GO:0003735;GO:0005198;GO:0005488;GO:0005515;GO:0031369	nucleotide binding;structural constituent of ribosome;structural molecule activity;binding;protein binding;translation initiation factor binding	GO:0006139;GO:0006364;GO:0006396;GO:0006414;GO:0006807;GO:0008152;GO:0009058;GO:0009059;GO:0009987;GO:0016070;GO:0016072;GO:0022613;GO:0034101;GO:0034470;GO:0034645;GO:0034660;GO:0034960;GO:0034961;GO:0042274;GO:0042592;GO:0043170;GO:0043283;GO:0043284;GO:0044085;GO:0044237;GO:0044238;GO:0044249;GO:0044260;GO:0048872;GO:0065007;GO:0065008	nucleobase, nucleoside, nucleotide and nucleic acid metabolic process;rRNA processing;RNA processing;translational elongation;nitrogen compound metabolic process;metabolic process;biosynthetic process;macromolecule biosynthetic process;cellular process	hsa:6229	K02974	3	4	7	12	4	7	12	4	7	12
370	133;1517;2631;10834;11445	IPI00012750.3;IPI00903251.1;IPI00877856.1	40S ribosomal protein S25	5		-2.3589	-5.54625	-2.67872		-2.24298	-5.90634	-2.72128		-2.80128	-4.96759	-2.09523		-3.11254	-4.58861	-1.88385		RPS25	40S ribosomal protein S25;14 kDa protein	P62851;B2R4M7	RS25_HUMAN	ENST00000236900		NP_001019	PF03297	Ribosomal_S25	S25 ribosomal protein	GO:0005730;GO:0015935;GO:0022627;GO:0030529;GO:0032991;GO:0033279;GO:0043226;GO:0043228;GO:0043229;GO:0043232;GO:0044422;GO:0044424;GO:0044428;GO:0044444;GO:0044445;GO:0044446;GO:0044464	nucleolus;small ribosomal subunit;cytosolic small ribosomal subunit;ribonucleoprotein complex;macromolecular complex;ribosomal subunit;organelle;non-membrane-bounded organelle;intracellular organelle;intracellular non-membrane-bounded organelle	GO:0003676;GO:0003723;GO:0005488;GO:0005515	nucleic acid binding;RNA binding;binding;protein binding	GO:0006414;GO:0008152;GO:0009058;GO:0009059;GO:0009987;GO:0034645;GO:0034960;GO:0034961;GO:0043170;GO:0043283;GO:0043284;GO:0044237;GO:0044249;GO:0044260	translational elongation;metabolic process;biosynthetic process;macromolecule biosynthetic process;cellular process;cellular macromolecule biosynthetic process;cellular biopolymer metabolic process;cellular biopolymer biosynthetic process	hsa:6230	K02975	3	5	5	9	5	5	9	5	5	9
1087	2582;5185;5923;10707;13352	IPI00655650.2;IPI00186712.5;IPI00187140.1;IPI00795435.1;IPI00479694.1;IPI00787644.2;IPI00902801.1;IPI00401819.2;IPI00477047.1;IPI00477550.3;IPI00607630.2;IPI00479543.2;IPI00376121.3;IPI00797875.1;IPI00888055.1;IPI00889121.1;IPI00787799.1;IPI00176696.2;IPI00455847.1;IPI00739987.1;IPI00847149.1	40S ribosomal protein S26;Ribosomal protein 26 (RPS26) pseudogene;Putative 40S ribosomal protein S26-like 1;HCG1745083;Putative uncharacterized protein RPS26;Similar to 40S ribosomal protein S26	5		-2.4856	-4.99052	-2.8743		-2.71284	-5.38401	-2.48576		-2.6789	-5.53871	-2.53902		-3.34659	-5.86805	-2.97483		RPS26;RP11-151A6.3-001;RPS26P11;RPS26L1;LOC285938;hCG_1745083;tcag7.125	40S ribosomal protein S26;Ribosomal protein 26 (RPS26) pseudogene;Putative 40S ribosomal protein S26-like 1;13 kDa protein;hypothetical protein LOC644928;13 kDa protein;10 kDa protein;Putative uncharacterized protein RPS26;similar to ribosomal protein S26;	P62854;Q76N56;Q5JVH5;Q5JNZ5;Q75MH1	RS26_HUMAN;Q5JVH5_HUMAN;RS26L_HUMAN;Q75MH1_HUMAN	ENST00000356247;ENST00000356464;ENST00000356756	OTTHUMP00000167968;OTTHUMP00000018641;OTTHUMP00000023521;OTTHUMP00000177947;OTTHUMP00000177701;OTTHUMP00000024467;OTTHUMP00000181536	NP_001020;NP_001087200;XP_001724428;XP_001724487;XP_001725387;NP_001087201;XP_001725722;XP_935437;XP_947069;XP_001722202;XP_935165;XP_001722182;XP_934796;XP_944267	PF01283	Ribosomal_S26e	Ribosomal protein S26e	GO:0015935;GO:0022627;GO:0030529;GO:0032991;GO:0033279;GO:0044422;GO:0044424;GO:0044444;GO:0044445;GO:0044446;GO:0044464;GO:0005840;GO:0043226;GO:0043228;GO:0043229;GO:0043232	small ribosomal subunit;cytosolic small ribosomal subunit;ribonucleoprotein complex;macromolecular complex;ribosomal subunit;organelle part;intracellular part;cytoplasmic part;cytosolic part;intracellular organelle part;cell part;ribosome;organelle	GO:0003676;GO:0003723;GO:0003729;GO:0003735;GO:0005198;GO:0005488;GO:0005515	nucleic acid binding;RNA binding;mRNA binding;structural constituent of ribosome;structural molecule activity;binding;protein binding	GO:0006414;GO:0008152;GO:0009058;GO:0009059;GO:0009892;GO:0009987;GO:0010468;GO:0010605;GO:0019219;GO:0019222;GO:0031323;GO:0031324;GO:0033119;GO:0034645;GO:0034960;GO:0034961;GO:0043170;GO:0043283;GO:0043284;GO:0043484;GO:0044237;GO:0044249;GO:0044260;GO:0045934;GO:0048519;GO:0048523;GO:0050789;GO:0050794;GO:0051171;GO:0051172;GO:0051252;GO:0051253;GO:0060255;GO:0065007;GO:0080090;GO:0006412;GO:…	translational elongation;metabolic process;biosynthetic process;macromolecule biosynthetic process;negative regulation of metabolic process;cellular process;regulation of gene expression;negative regulation of macromolecule metabolic process	hsa:6231;hsa:728937	K02976	21	5	6	12	5	6	12	5	6	12
1720	2753;2754;2755;12027;12295	IPI00513971.5;IPI00888491.1;IPI00879531.1;IPI00514399.1;IPI00397358.4;IPI00888789.1;IPI00889070.1;IPI00887237.1;IPI00887448.1;IPI00847956.1;IPI00795224.1	40S ribosomal protein S27;Metallopan-stimulin 1;Putative uncharacterized protein RPS27	5		-2.22324	-3.12595	-1.45328		-2.67789	-4.26804	-1.46212		-2.75516	-3.41715	-0.963447		-3.21518	-3.61582	-0.555757		RPS27;MPS1	40S ribosomal protein S27;similar to hCG1783679;9 kDa protein;Ribosomal protein S27	P42677;Q5T4L6;A8MWW4;Q5T4L4	RS27_HUMAN;A8MWW4_HUMAN	ENST00000368567;ENST00000368565;ENST00000392558	OTTHUMP00000034760;OTTHUMP00000166258;OTTHUMP00000170761;OTTHUMP00000034761	NP_001021;XP_001723666;XP_001725235;XP_001725457	PF01667	Ribosomal_S27e	Ribosomal protein S27	GO:0005634;GO:0015935;GO:0022627;GO:0030529;GO:0032991;GO:0033279;GO:0043226;GO:0043227;GO:0043229;GO:0043231;GO:0044422;GO:0044424;GO:0044444;GO:0044445;GO:0044446;GO:0044464;GO:0005840;GO:0043228;GO:0043232	nucleus;small ribosomal subunit;cytosolic small ribosomal subunit;ribonucleoprotein complex;macromolecular complex;ribosomal subunit;organelle;membrane-bounded organelle;intracellular organelle;intracellular membrane-bounded organelle;organelle part	GO:0003676;GO:0003677;GO:0003735;GO:0005198;GO:0005488;GO:0008270;GO:0043167;GO:0043169;GO:0046872;GO:0046914;GO:0005515	nucleic acid binding;DNA binding;structural constituent of ribosome;structural molecule activity;binding;zinc ion binding;ion binding;cation binding;metal ion binding;transition metal ion binding;protein binding	GO:0006414;GO:0008152;GO:0008283;GO:0009058;GO:0009059;GO:0009987;GO:0034645;GO:0034960;GO:0034961;GO:0043170;GO:0043283;GO:0043284;GO:0044237;GO:0044249;GO:0044260;GO:0006412;GO:0019538;GO:0044238;GO:0044267	translational elongation;metabolic process;cell proliferation;biosynthetic process;macromolecule biosynthetic process;cellular process;cellular macromolecule biosynthetic process;cellular biopolymer metabolic process	hsa:6232	K02978	11	5	6	13	5	6	13	3	3	5
1056	2056;3381;4270;8403;10751;12870;14593;16976;17171;17172;20480	IPI00179330.6;IPI00397808.3;IPI00798127.1;IPI00743241.1;IPI00743650.1;IPI00744274.1;IPI00792712.1;IPI00793729.1;IPI00789107.1;IPI00719280.2;IPI00790633.1;IPI00794925.1;IPI00795527.1;IPI00793810.1;IPI00797400.1;IPI00796600.1;IPI00794211.1;IPI00796007.2;IPI00784990.2;IPI00789823.1;IPI00793330.1;IPI00798155.4;IPI00794205.1;IPI00418813.2;IPI00654754.1;IPI00792139.1;IPI00788210.1;IPI00879555.1;IPI0088…	40S ribosomal protein S27a;cDNA FLJ75516, highly similar to Xenopus tropicalis ubiquitin C, mRNA;UBC protein;Ubiquitin B;Ubiquitin B, isoform CRA_a;cDNA FLJ51326, highly similar to Homo sapiens ubiquitin B (UBB), mRNA;Ubiquitin C splice variant;Ubiquitin	11		-1.48056	-3.02562	-2.05032		-1.56401	-3.9455	-2.87081		-1.91572	-3.35094	-1.5173		-1.56286	-3.78677	-2.57441		RPS27A;UBA80;UBCEP1;UBC;UBB;hCG_1998947;UBA52;UBCEP2	ubiquitin and ribosomal protein S27a precursor;similar to ubiquitin;ubiquitin C;44 kDa protein;44 kDa protein;44 kDa protein;39 kDa protein;UBC protein;30 kDa protein;ubiquitin B precursor;25 kDa protein;21 kDa protein;21 kDa protein;19 kDa protein;19 kDa	P62979;B2RDW1;Q5RKT7;Q8WYN9;A8K674;Q59EM9;Q66K58;Q96H31;Q96MH4;Q9UFQ0;Q96C32;Q5U5U6;B4DV12;Q5UGI3;P62988;Q5PY61	RS27A_HUMAN;A8K674_HUMAN;Q96C32_HUMAN;Q5U5U6_HUMAN;B4DV12_HUMAN;Q5UGI3_HUMAN;UBIQ_HUMAN	ENST00000272317;ENST00000402285;ENST00000404735;ENST00000339647;ENST00000302182;ENST00000395837;ENST00000395839;ENST00000325925;ENST00000339545;ENST00000376781;ENST00000392398;ENST00000408928	OTTHUMP00000200786;OTTHUMP00000200788;OTTHUMP00000200789;OTTHUMP00000169804;OTTHUMP00000169806;OTTHUMP00000169815;OTTHUMP00000169805;OTTHUMP00000064959;OTTHUMP00000064960;OTTHUMP00000064961;OTTHUMP00000182863;OTTHUMP00000182864;OTTHUMP00000182865;OTTHUMP00000169820;OTTHUMP00000169810;OTTHUMP00000169808;OTTHUMP00000169813;OTTHUMP00000169812;OTTHUMP00000169817;OTTHUMP00000169818;OTTHUMP00000169814;…	NP_001129064;NP_002945;XP_001722511;XP_001725719;XP_371330;NP_066289;NP_061828	PF01599;PF00240	Ribosomal_S27;ubiquitin	Ribosomal protein S27a;Ubiquitin family	GO:0015935;GO:0022627;GO:0030529;GO:0032991;GO:0033279;GO:0044422;GO:0044424;GO:0044444;GO:0044445;GO:0044446;GO:0044464;GO:0005654;GO:0005829;GO:0044428	small ribosomal subunit;cytosolic small ribosomal subunit;ribonucleoprotein complex;macromolecular complex;ribosomal subunit;organelle part;intracellular part;cytoplasmic part;cytosolic part;intracellular organelle part;cell part;nucleoplasm;cytosol	GO:0003735;GO:0005198;GO:0005488;GO:0008270;GO:0043167;GO:0043169;GO:0046872;GO:0046914;GO:0005515;GO:0030528	structural constituent of ribosome;structural molecule activity;binding;zinc ion binding;ion binding;cation binding;metal ion binding;transition metal ion binding;protein binding;transcription regulator activity	GO:0006414;GO:0008152;GO:0009058;GO:0009059;GO:0009987;GO:0034645;GO:0034960;GO:0034961;GO:0043170;GO:0043283;GO:0043284;GO:0044237;GO:0044249;GO:0044260;GO:0006464;GO:0019538;GO:0043412;GO:0044238;GO:0044267;GO:0006508;GO:0006511;GO:0006515;GO:0006928;GO:0007411;GO:0009056;GO:0009057;GO:0009889;GO:0009891;GO:0009893;GO:0010468;GO:0010498;GO:0010556;GO:0010557;GO:0010604;GO:0010628;GO:0010646;GO:…	translational elongation;metabolic process;biosynthetic process;macromolecule biosynthetic process;cellular process;cellular macromolecule biosynthetic process;cellular biopolymer metabolic process;cellular biopolymer biosynthetic process	hsa:6233;hsa:7314;hsa:7316	K02977;K04551;K08770	30	11	13	26	11	13	26	4	5	5
1822	2751;2752;12027;12295	IPI00746004.2;IPI00420117.6	40S ribosomal protein S27-like protein	4		-1.74473	-1.86844	-0.0525508		-2.01037										-1		RPS27L	40S ribosomal protein S27-like protein;Ribosomal protein S27	Q71UM5;Q49A11	RS27L_HUMAN	ENST00000330964;ENST00000380356	OTTHUMP00000176363	NP_057004	PF01667	Ribosomal_S27e	Ribosomal protein S27	GO:0005634;GO:0005840;GO:0030529;GO:0032991;GO:0043226;GO:0043227;GO:0043228;GO:0043229;GO:0043231;GO:0043232;GO:0044424;GO:0044444;GO:0044464	nucleus;ribosome;ribonucleoprotein complex;macromolecular complex;organelle;membrane-bounded organelle;non-membrane-bounded organelle;intracellular organelle;intracellular membrane-bounded organelle;intracellular non-membrane-bounded organelle	GO:0003676;GO:0003735;GO:0005198;GO:0005488;GO:0008047;GO:0008135;GO:0008270;GO:0008494;GO:0008656;GO:0016504;GO:0016505;GO:0030234;GO:0043028;GO:0043167;GO:0043169;GO:0045182;GO:0046872;GO:0046914	nucleic acid binding;structural constituent of ribosome;structural molecule activity;binding;enzyme activator activity;translation factor activity, nucleic acid binding;zinc ion binding;translation activator activity;caspase activator activity	GO:0000075;GO:0000077;GO:0006139;GO:0006259;GO:0006281;GO:0006412;GO:0006807;GO:0006917;GO:0006950;GO:0006974;GO:0007093;GO:0007154;GO:0007165;GO:0007242;GO:0007346;GO:0008152;GO:0008629;GO:0008630;GO:0009058;GO:0009059;GO:0009987;GO:0010941;GO:0010942;GO:0012502;GO:0019538;GO:0030330;GO:0031570;GO:0031571;GO:0031575;GO:0033554;GO:0034645;GO:0034960;GO:0034961;GO:0034984;GO:0042770;GO:0042771;GO:…	cell cycle checkpoint;DNA damage checkpoint;nucleobase, nucleoside, nucleotide and nucleic acid metabolic process;DNA metabolic process;DNA repair;translation;nitrogen compound metabolic process;induction of apoptosis;response to stress	hsa:51065		2	4	5	10	2	2	2	2	2	2
1812	3546;16842;18073	IPI00887241.1;IPI00787692.2;IPI00719622.1;IPI00556589.3	40S ribosomal protein S28	3		-2.2739	-2.70228	-0.476017		-1.87535	-3.17215	-1.18623		-2.2035	-1.77922	-0.164593		-2.90217	-2.36223	0.500751		RPS28	similar to 40S ribosomal protein S28;similar to 40S ribosomal protein S28;40S ribosomal protein S28	P62857;B2R4R9	RS28_HUMAN		OTTHUMP00000077989;OTTHUMP00000077990	XP_001718231;XP_944964;NP_001022	PF01200	Ribosomal_S28e	Ribosomal protein S28e	GO:0015935;GO:0022627;GO:0030529;GO:0032991;GO:0033279;GO:0044422;GO:0044424;GO:0044444;GO:0044445;GO:0044446;GO:0044464	small ribosomal subunit;cytosolic small ribosomal subunit;ribonucleoprotein complex;macromolecular complex;ribosomal subunit;organelle part;intracellular part;cytoplasmic part;cytosolic part;intracellular organelle part;cell part	GO:0003735;GO:0005198;GO:0005488;GO:0005515	structural constituent of ribosome;structural molecule activity;binding;protein binding	GO:0006139;GO:0006364;GO:0006396;GO:0006414;GO:0006807;GO:0008152;GO:0009058;GO:0009059;GO:0009987;GO:0016070;GO:0016072;GO:0022613;GO:0034470;GO:0034645;GO:0034660;GO:0034960;GO:0034961;GO:0042274;GO:0043170;GO:0043283;GO:0043284;GO:0044085;GO:0044237;GO:0044238;GO:0044249;GO:0044260	nucleobase, nucleoside, nucleotide and nucleic acid metabolic process;rRNA processing;RNA processing;translational elongation;nitrogen compound metabolic process;metabolic process;biosynthetic process;macromolecule biosynthetic process;cellular process	hsa:6234	K02979	4	3	4	6	3	4	6	3	4	6
1072	2531;5912;19989	IPI00902495.1;IPI00182289.6;IPI00639942.2;IPI00887139.1;IPI00887060.1;IPI00887469.1	40S ribosomal protein S29;Ribosomal protein S29;Putative uncharacterized protein RPS29	3		-2.29548	-3.0221	-1.19859		-2.59153	-5.99843	-2.48294		-2.23623				-3.17606	-6.40238	-3.22445		RPS29	Putative uncharacterized protein ENSP00000384785;40S ribosomal protein S29;ribosomal protein S29 isoform 2;similar to mCG7602	B5MC06;P62273;A8MZ73	RS29_HUMAN;A8MZ73_HUMAN	ENST00000245458;ENST00000396020	OTTHUMP00000178928;OTTHUMP00000178929	NP_001023;NP_001025172;XP_001718273;XP_001723362;XP_001725437;XP_001725745	PF00253	Ribosomal_S14	Ribosomal protein S14p/S29e	GO:0015935;GO:0022627;GO:0030529;GO:0032991;GO:0033279;GO:0044422;GO:0044424;GO:0044444;GO:0044445;GO:0044446;GO:0044464;GO:0005840;GO:0043226;GO:0043228;GO:0043229;GO:0043232	small ribosomal subunit;cytosolic small ribosomal subunit;ribonucleoprotein complex;macromolecular complex;ribosomal subunit;organelle part;intracellular part;cytoplasmic part;cytosolic part;intracellular organelle part;cell part;ribosome;organelle	GO:0003735;GO:0005198;GO:0005488;GO:0005515;GO:0008270;GO:0043167;GO:0043169;GO:0046872;GO:0046914	structural constituent of ribosome;structural molecule activity;binding;protein binding;zinc ion binding;ion binding;cation binding;metal ion binding;transition metal ion binding	GO:0006414;GO:0008152;GO:0009058;GO:0009059;GO:0009987;GO:0034645;GO:0034960;GO:0034961;GO:0043170;GO:0043283;GO:0043284;GO:0044237;GO:0044249;GO:0044260;GO:0006412;GO:0019538;GO:0044238;GO:0044267	translational elongation;metabolic process;biosynthetic process;macromolecule biosynthetic process;cellular process;cellular macromolecule biosynthetic process;cellular biopolymer metabolic process;cellular biopolymer biosynthetic process	hsa:6235	K02980	6	3	3	5	3	3	5	3	3	5
322	270;448;2334;3808;4015;4727;4837;5306;5313;5556;5839;6106;8278;8481;9090;9508;9509;11094;14545;14620;16677;17390	IPI00011253.3;IPI00855830.1;IPI00879848.1	40S ribosomal protein S3;RPS3 protein	22		-2.3764	-4.26534	-2.09925		-2.41388	-5.60016	-2.59457		-2.89121	-4.93938	-2.61954		-3.2605	-6.03855	-2.90525		RPS3;OK/SW-cl.26	40S ribosomal protein S3;RPS3 protein (Fragment)	P23396;B2R7N5;Q53G83;Q6IPX9;Q9NQS8;A7E2S3	RS3_HUMAN;A7E2S3_HUMAN	ENST00000278572;ENST00000405680		NP_000996	PF07650;PF00189	KH_2;Ribosomal_S3_C	KH domain;Ribosomal protein S3, C-terminal domain	GO:0005634;GO:0015935;GO:0022627;GO:0030529;GO:0031253;GO:0031256;GO:0032587;GO:0032991;GO:0033279;GO:0043226;GO:0043227;GO:0043229;GO:0043231;GO:0044422;GO:0044424;GO:0044425;GO:0044444;GO:0044445;GO:0044446;GO:0044459;GO:0044463;GO:0044464;GO:0005840;GO:0043228;GO:0043232	nucleus;small ribosomal subunit;cytosolic small ribosomal subunit;ribonucleoprotein complex;cell projection membrane;leading edge membrane;ruffle membrane;macromolecular complex;ribosomal subunit;organelle;membrane-bounded organelle	GO:0003676;GO:0003677;GO:0003684;GO:0003723;GO:0003729;GO:0003735;GO:0003824;GO:0003906;GO:0004518;GO:0004519;GO:0005198;GO:0005488;GO:0005515;GO:0008134;GO:0016787;GO:0016788;GO:0016829;GO:0016835;GO:0019899;GO:0019900;GO:0019901;GO:0051059;GO:0051536;GO:0051540	nucleic acid binding;DNA binding;damaged DNA binding;RNA binding;mRNA binding;structural constituent of ribosome;catalytic activity;DNA-(apurinic or apyrimidinic site) lyase activity;nuclease activity;endonuclease activity;structural molecule activity	GO:0006282;GO:0006413;GO:0006414;GO:0006917;GO:0006919;GO:0006950;GO:0006974;GO:0008152;GO:0009058;GO:0009059;GO:0009889;GO:0009892;GO:0009987;GO:0010468;GO:0010556;GO:0010605;GO:0010941;GO:0010942;GO:0010952;GO:0012502;GO:0019219;GO:0019222;GO:0031323;GO:0031324;GO:0031326;GO:0032088;GO:0034645;GO:0034960;GO:0034961;GO:0042981;GO:0043065;GO:0043067;GO:0043068;GO:0043085;GO:0043170;GO:0043280;GO:…	regulation of DNA repair;translational initiation;translational elongation;induction of apoptosis;activation of caspase activity;response to stress;response to DNA damage stimulus;metabolic process;biosynthetic process;macromolecule biosynthetic process	hsa:6188	K02985	3	22	27	38	22	27	38	22	27	38
1643	266;306;1332;4404;7410;8980;9667;10339;10809;10829;11351;12811;13108;17489;17501;18174;18175;19430;19431	IPI00419880.6;IPI00472119.2;IPI00783817.2;IPI00738640.1;IPI00736161.2;IPI00738052.3	40S ribosomal protein S3a	19		-1.99804	-2.27272	-0.596187		-1.87837	-4.1477	-2.7036		-2.62558	-2.48722	-0.273692		-2.97256	-1.72568	0.97662		RPS3A;MFTL	40S ribosomal protein S3a;30 kDa protein;Uncharacterized protein ENSP00000374051	P61247;A8K4W0;B2R4D4;Q6NXR8;A6NGM3	RS3A_HUMAN	ENST00000274065	OTTHUMP00000175846	NP_000997;XP_001723399;XP_931621;XP_942162	PF01015	Ribosomal_S3Ae	Ribosomal S3Ae family	GO:0005730;GO:0015935;GO:0022627;GO:0030529;GO:0032991;GO:0033279;GO:0043226;GO:0043228;GO:0043229;GO:0043232;GO:0044422;GO:0044424;GO:0044428;GO:0044444;GO:0044445;GO:0044446;GO:0044464	nucleolus;small ribosomal subunit;cytosolic small ribosomal subunit;ribonucleoprotein complex;macromolecular complex;ribosomal subunit;organelle;non-membrane-bounded organelle;intracellular organelle;intracellular non-membrane-bounded organelle	GO:0003676;GO:0003723;GO:0003735;GO:0005198;GO:0005488;GO:0005515	nucleic acid binding;RNA binding;structural constituent of ribosome;structural molecule activity;binding;protein binding	GO:0006413;GO:0006414;GO:0006917;GO:0008152;GO:0009058;GO:0009059;GO:0009987;GO:0010941;GO:0010942;GO:0012502;GO:0034645;GO:0034960;GO:0034961;GO:0042981;GO:0043065;GO:0043067;GO:0043068;GO:0043170;GO:0043283;GO:0043284;GO:0044237;GO:0044249;GO:0044260;GO:0048518;GO:0048522;GO:0050789;GO:0050793;GO:0050794;GO:0051094;GO:0065007	translational initiation;translational elongation;induction of apoptosis;metabolic process;biosynthetic process;macromolecule biosynthetic process;cellular process;regulation of cell death;positive regulation of cell death	hsa:6189	K02984	6	19	22	52	19	22	52	19	22	52
1137	2254;3378;4206;4609;5999;6315;7170;7309;7310;7823;8594;8651;9212;10849;11802;11944;12050;12051;12054;16624;16796;18955;19209;19792;19793;20263	IPI00217030.10;IPI00646114.1;IPI00302740.8;IPI00643830.1;IPI00219894.5;IPI00877922.1;IPI00478986.2;IPI00878172.1	40S ribosomal protein S4, X isoform;Single copy abundant mRNA protein;SCR10;Putative uncharacterized protein RPS4X	26		-1.73322	-1.54662	0.0329472		-2.83321	-3.7502	-1.29942		-2.76788	-1.86166	0.569394		-3.07595	-1.88574	0.9851		RPS4X;CCG2;RPS4;SCAR	40S ribosomal protein S4, X isoform;Putative uncharacterized protein RPS4X	P62701;B2R491;Q53HV1;Q96IR1;A6NH36	RS4X_HUMAN;A6NH36_HUMAN	ENST00000316084;ENST00000373626	OTTHUMP00000023537;OTTHUMP00000023538	NP_000998	PF00467;PF00900;PF08071;PF01479	KOW;Ribosomal_S4e;RS4NT;S4	KOW motif;Ribosomal family S4e;RS4NT (NUC023) domain;S4 domain	GO:0005844;GO:0015935;GO:0022627;GO:0030529;GO:0032991;GO:0033279;GO:0044422;GO:0044424;GO:0044444;GO:0044445;GO:0044446;GO:0044464;GO:0005840;GO:0043226;GO:0043228;GO:0043229;GO:0043232	polysome;small ribosomal subunit;cytosolic small ribosomal subunit;ribonucleoprotein complex;macromolecular complex;ribosomal subunit;organelle part;intracellular part;cytoplasmic part;cytosolic part;intracellular organelle part;cell part;ribosome	GO:0003676;GO:0003723;GO:0003735;GO:0005198;GO:0005488;GO:0019843	nucleic acid binding;RNA binding;structural constituent of ribosome;structural molecule activity;binding;rRNA binding	GO:0006414;GO:0006417;GO:0007275;GO:0008152;GO:0008284;GO:0009058;GO:0009059;GO:0009889;GO:0009891;GO:0009893;GO:0009987;GO:0010468;GO:0010556;GO:0010557;GO:0010604;GO:0010608;GO:0019222;GO:0031323;GO:0031325;GO:0031326;GO:0031328;GO:0032268;GO:0032270;GO:0032501;GO:0032502;GO:0034645;GO:0034960;GO:0034961;GO:0042127;GO:0043170;GO:0043283;GO:0043284;GO:0044237;GO:0044249;GO:0044260;GO:0045727;GO:…	translational elongation;regulation of translation;multicellular organismal development;metabolic process;positive regulation of cell proliferation;biosynthetic process;macromolecule biosynthetic process;regulation of biosynthetic process	hsa:6191	K02987	8	26	30	66	26	30	66	26	30	66
238	1432;6557;8919;9260;9390;12083;12948;14092;14093;14877;14878;14970;16716;16896;18997;19737;20188	IPI00008433.4;IPI00555941.1	40S ribosomal protein S5;40S ribosomal protein S5, N-terminally processed	17		-2.13264	-1.28532	0.772392		-1.97863	-3.38382	-1.53533		-2.58148	-1.05808	1.3309		-2.81228	-1.12762	1.62642		RPS5	40S ribosomal protein S5	P46782;B2R4T2;Q53G25	RS5_HUMAN	ENST00000196551	OTTHUMP00000077991	NP_001000	PF00177	Ribosomal_S7	Ribosomal protein S7p/S5e	GO:0015935;GO:0022627;GO:0030529;GO:0032991;GO:0033279;GO:0044422;GO:0044424;GO:0044444;GO:0044445;GO:0044446;GO:0044464	small ribosomal subunit;cytosolic small ribosomal subunit;ribonucleoprotein complex;macromolecular complex;ribosomal subunit;organelle part;intracellular part;cytoplasmic part;cytosolic part;intracellular organelle part;cell part	GO:0003676;GO:0003723;GO:0003729;GO:0003735;GO:0005198;GO:0005488	nucleic acid binding;RNA binding;mRNA binding;structural constituent of ribosome;structural molecule activity;binding	GO:0006413;GO:0006414;GO:0006417;GO:0006448;GO:0006450;GO:0008152;GO:0009058;GO:0009059;GO:0009889;GO:0009987;GO:0010468;GO:0010556;GO:0010608;GO:0019222;GO:0031323;GO:0031326;GO:0032268;GO:0034645;GO:0034960;GO:0034961;GO:0043170;GO:0043283;GO:0043284;GO:0044237;GO:0044249;GO:0044260;GO:0050789;GO:0050794;GO:0051246;GO:0060255;GO:0065007;GO:0065008;GO:0080090	translational initiation;translational elongation;regulation of translation;regulation of translational elongation;regulation of translational fidelity;metabolic process;biosynthetic process;macromolecule biosynthetic process	hsa:6193	K02989	2	17	19	39	17	19	39	17	19	39
614	2572;5562;5913;9114;9354;9464;10409;10410;10749;10750;11424;12500;12501;12707;13367;14207;14791;14886	IPI00021840.1;IPI00643522.1;IPI00640929.1;IPI00382475.1;IPI00008011.1;IPI00552037.1;REV_IPI00007739.1;IPI00871520.1	40S ribosomal protein S6;Phosphoprotein NP33;Ribosomal protein S6;Ribosomal protein S6, isoform CRA_a	18		-1.91354	-2.25106	-0.48995		-2.08235	-3.762	-1.74996		-2.64368	-2.21384	0.132116		-2.88119	-2.06275	0.529371		RPS6;OK/SW-cl.2;RP11-513M16.6-002;hCG_1741512	40S ribosomal protein S6;Ribosomal protein S6	P62753;A2A3R6;Q96DV6;A2A3R5	RS6_HUMAN;A2A3R5_HUMAN	ENST00000380394;ENST00000315377;ENST00000380384;ENST00000397390	OTTHUMP00000021120;OTTHUMP00000021121;OTTHUMP00000021122	NP_001001	PF01092	Ribosomal_S6e	Ribosomal protein S6e	GO:0005730;GO:0015935;GO:0022627;GO:0030529;GO:0032991;GO:0033279;GO:0043226;GO:0043228;GO:0043229;GO:0043232;GO:0044422;GO:0044424;GO:0044428;GO:0044444;GO:0044445;GO:0044446;GO:0044464;GO:0005840	nucleolus;small ribosomal subunit;cytosolic small ribosomal subunit;ribonucleoprotein complex;macromolecular complex;ribosomal subunit;organelle;non-membrane-bounded organelle;intracellular organelle;intracellular non-membrane-bounded organelle	GO:0003735;GO:0005198;GO:0005488;GO:0005515	structural constituent of ribosome;structural molecule activity;binding;protein binding	GO:0006139;GO:0006364;GO:0006396;GO:0006414;GO:0006807;GO:0007154;GO:0007165;GO:0007242;GO:0008152;GO:0009058;GO:0009059;GO:0009987;GO:0010941;GO:0010942;GO:0016070;GO:0016072;GO:0022613;GO:0031929;GO:0033500;GO:0034470;GO:0034645;GO:0034660;GO:0034960;GO:0034961;GO:0042274;GO:0042592;GO:0042593;GO:0042981;GO:0043065;GO:0043067;GO:0043068;GO:0043170;GO:0043283;GO:0043284;GO:0044085;GO:0044237;GO:…	nucleobase, nucleoside, nucleotide and nucleic acid metabolic process;rRNA processing;RNA processing;translational elongation;nitrogen compound metabolic process;cell communication;signal transduction;intracellular signaling cascade;metabolic process	hsa:6194	K02991	8	18	19	33	18	19	33	18	19	33
392	817;1504;3129;3671;3965;7299;8197;8904;12048;14690;17183;17184;18124;18125;18566	IPI00013415.1;IPI00478287.2;IPI00887413.1;IPI00798077.1;IPI00893703.1;IPI00008293.4;IPI00796554.1;IPI00902798.1	40S ribosomal protein S7;Putative uncharacterized protein ENSP00000352132;Putative uncharacterized protein RPS7	15		-2.50898	-3.50226	-1.2122		-1.87223	-4.45789	-2.22223		-2.69143	-3.37876	-0.840707		-3.21759	-3.18462	-0.0700575		RPS7	40S ribosomal protein S7;Uncharacterized protein ENSP00000352132;similar to mCG19129;19 kDa protein;Putative uncharacterized protein RPS7;similar to mCG19129;18 kDa protein	P62081;Q57Z92;A6NE65;B5MCP9	RS7_HUMAN;A6NE65_HUMAN;B5MCP9_HUMAN	ENST00000304921;ENST00000403564;ENST00000406376;ENST00000328626;ENST00000407445	OTTHUMP00000115354;OTTHUMP00000200057;OTTHUMP00000200058;OTTHUMP00000180860;OTTHUMP00000180862;OTTHUMP00000180861;OTTHUMP00000200056;OTTHUMP00000181925	NP_001002;XP_001718257;XP_001722340;XP_001723562;XP_001723564;XP_001725949;XP_001726760;XP_015717	PF01251	Ribosomal_S7e	Ribosomal protein S7e	GO:0005730;GO:0015935;GO:0022627;GO:0030529;GO:0032991;GO:0033279;GO:0043226;GO:0043228;GO:0043229;GO:0043232;GO:0044422;GO:0044424;GO:0044428;GO:0044444;GO:0044445;GO:0044446;GO:0044464;GO:0005840	nucleolus;small ribosomal subunit;cytosolic small ribosomal subunit;ribonucleoprotein complex;macromolecular complex;ribosomal subunit;organelle;non-membrane-bounded organelle;intracellular organelle;intracellular non-membrane-bounded organelle	GO:0003676;GO:0003723;GO:0003735;GO:0005198;GO:0005488;GO:0005515	nucleic acid binding;RNA binding;structural constituent of ribosome;structural molecule activity;binding;protein binding	GO:0006139;GO:0006364;GO:0006396;GO:0006414;GO:0006807;GO:0008152;GO:0009058;GO:0009059;GO:0009987;GO:0016070;GO:0016072;GO:0022613;GO:0034470;GO:0034645;GO:0034660;GO:0034960;GO:0034961;GO:0042274;GO:0043170;GO:0043283;GO:0043284;GO:0044085;GO:0044237;GO:0044238;GO:0044249;GO:0044260;GO:0006412;GO:0019538;GO:0044267	nucleobase, nucleoside, nucleotide and nucleic acid metabolic process;rRNA processing;RNA processing;translational elongation;nitrogen compound metabolic process;metabolic process;biosynthetic process;macromolecule biosynthetic process;cellular process	hsa:6201	K02993	8	15	15	25	15	15	25	15	15	25
1125	307;308;3852;7888;8567;9795;10168;10959;10960;12084;13106;14530;14684;19900	IPI00872430.1;IPI00216587.9;IPI00645201.1;IPI00376039.3	40S ribosomal protein S8;Ribosomal protein S8	14		-2.20503	-2.29378	-0.251178		-2.13828	-3.37243	-1.33712		-2.78319	-2.05793	0.373175		-2.95433	-2.13002	0.674144		RPS8;OK/SW-cl.83;RP11-269F19.3-003	25 kDa protein;40S ribosomal protein S8;Ribosomal protein S8	P62241;Q5JR94;Q5JR95;Q9BS10	RS8_HUMAN;Q5JR95_HUMAN	ENST00000372214;ENST00000396651;ENST00000372209	OTTHUMP00000010160;OTTHUMP00000010161	NP_001003	PF01201	Ribosomal_S8e	Ribosomal protein S8e	GO:0015935;GO:0022627;GO:0030529;GO:0032991;GO:0033279;GO:0044422;GO:0044424;GO:0044444;GO:0044445;GO:0044446;GO:0044464;GO:0005840;GO:0043226;GO:0043228;GO:0043229;GO:0043232	small ribosomal subunit;cytosolic small ribosomal subunit;ribonucleoprotein complex;macromolecular complex;ribosomal subunit;organelle part;intracellular part;cytoplasmic part;cytosolic part;intracellular organelle part;cell part;ribosome;organelle	GO:0003735;GO:0005198;GO:0005488;GO:0005515	structural constituent of ribosome;structural molecule activity;binding;protein binding	GO:0006414;GO:0008152;GO:0009058;GO:0009059;GO:0009987;GO:0034645;GO:0034960;GO:0034961;GO:0043170;GO:0043283;GO:0043284;GO:0044237;GO:0044249;GO:0044260;GO:0006412;GO:0019538;GO:0044238;GO:0044267	translational elongation;metabolic process;biosynthetic process;macromolecule biosynthetic process;cellular process;cellular macromolecule biosynthetic process;cellular biopolymer metabolic process;cellular biopolymer biosynthetic process	hsa:6202	K02995	4	14	14	35	14	14	35	14	14	35
1253	3954;7002;7546;7824;9150;9587;9675;10149;10180;10356;10759;11768;12706;14526;14750;14786;16033;16123	IPI00221088.5;IPI00879238.1;IPI00478327.1;IPI00847192.1;IPI00647546.1;IPI00853062.1;IPI00879512.1	40S ribosomal protein S9;Putative uncharacterized protein RPS9;Ribosomal protein S9, isoform CRA_c;RPS9 protein	18		-2.53416	-2.74894	-0.471329		-2.59719	-3.45557	-1.24325		-2.88811	-2.58909	0.144569		-3.18102	-2.23314	0.696573		RPS9	40S ribosomal protein S9;Putative uncharacterized protein RPS9;Similar to 40S ribosomal protein S9;RPS9 protein (Fragment)	P46781;A9C4C1;B5MCT8;A5D904	RS9_HUMAN;B5MCT8_HUMAN;A5D904_HUMAN	ENST00000302907;ENST00000391752;ENST00000391753;ENST00000402367	OTTHUMP00000069577;OTTHUMP00000069584;OTTHUMP00000069585;OTTHUMP00000077992;OTTHUMP00000077993;OTTHUMP00000194792;OTTHUMP00000194794;OTTHUMP00000198893;OTTHUMP00000198894;OTTHUMP00000197717;OTTHUMP00000197718;OTTHUMP00000197719;OTTHUMP00000028841	NP_001004	PF00163;PF01479	Ribosomal_S4;S4	Ribosomal protein S4/S9 N-terminal domain;S4 domain	GO:0005730;GO:0015935;GO:0022627;GO:0030529;GO:0032991;GO:0033279;GO:0043226;GO:0043228;GO:0043229;GO:0043232;GO:0044422;GO:0044424;GO:0044428;GO:0044444;GO:0044445;GO:0044446;GO:0044464	nucleolus;small ribosomal subunit;cytosolic small ribosomal subunit;ribonucleoprotein complex;macromolecular complex;ribosomal subunit;organelle;non-membrane-bounded organelle;intracellular organelle;intracellular non-membrane-bounded organelle	GO:0003676;GO:0003723;GO:0003735;GO:0005198;GO:0005488;GO:0005515;GO:0019843;GO:0045182	nucleic acid binding;RNA binding;structural constituent of ribosome;structural molecule activity;binding;protein binding;rRNA binding;translation regulator activity	GO:0006414;GO:0008152;GO:0008284;GO:0009058;GO:0009059;GO:0009987;GO:0034645;GO:0034960;GO:0034961;GO:0042127;GO:0043170;GO:0043283;GO:0043284;GO:0044237;GO:0044249;GO:0044260;GO:0048518;GO:0048522;GO:0050789;GO:0050794;GO:0065007;GO:0006412;GO:0019538;GO:0044238;GO:0044267	translational elongation;metabolic process;positive regulation of cell proliferation;biosynthetic process;macromolecule biosynthetic process;cellular process;cellular macromolecule biosynthetic process;cellular biopolymer metabolic process	hsa:6203	K02997	7	18	20	47	18	20	47	17	19	46
1616	310;882;2880;4480;4894;5283;5284;5483;9608;9609;11133;11316;15140;15141;15384;15385;20424	IPI00413108.4;IPI00553164.4;IPI00847766.1;IPI00793137.2;IPI00411639.1;IPI00790580.1;IPI00398958.3;IPI00793905.1;IPI00399036.1;IPI00887924.1;IPI00745789.2;IPI00798361.1;IPI00871515.2;IPI00797642.1;IPI00796066.1;IPI00399077.4;IPI00873552.1;REV_IPI00878288.1;REV_IPI00304926.8;IPI00740910.1;IPI00795137.1;IPI00879835.1	40S ribosomal protein SA;Laminin receptor 1;37/67 kDa laminin receptor;Laminin-binding protein precursor p40;37 kDa laminin receptor precursor;67 kDa laminin receptor;Colon carcinoma laminin-binding protein;NEM/1CHD4;Multidrug resistance-associated protein MGr1-Ag;Putative uncharacterized protein RPSAP18;Laminin receptor-like protein LAMRL5	17		-2.50955	-5.05764	-2.30436		-2.22479	-4.63283	-2.3569		-2.81066	-5.17553	-2.46817		-3.18456	-7.30769	-4.03931		RPSA;LAMBR;LAMR1;RPSAP18;LAMR1P15	33 kDa protein;40S ribosomal protein SA;Similar to Ribosomal protein 40;Uncharacterized protein ENSP00000346598;Laminin receptor-like protein LAMRL5;16 kDa protein;similar to 40S ribosomal protein SA (p40) (34/67 kDa laminin receptor) (Colon carcinoma lami	P08865;A6NE09;Q96RS2;A6NDU1;A6NIS7	RSSA_HUMAN;A6NE09_HUMAN;Q96RS2_HUMAN	ENST00000301821;ENST00000354585	OTTHUMP00000170731;OTTHUMP00000161970;OTTHUMP00000170730;OTTHUMP00000170733;OTTHUMP00000170727	NP_001012321;NP_002286;XP_001724023;XP_001724025;XP_001724027;XP_001726573;XP_001726574;XP_370697;NP_001083057;XP_001723476;XP_001723478;XP_001723479;XP_001134241;XP_001719654;XP_949264	PF00318	Ribosomal_S2	Ribosomal protein S2	GO:0005634;GO:0005886;GO:0015935;GO:0016020;GO:0022627;GO:0030529;GO:0032991;GO:0033279;GO:0043226;GO:0043227;GO:0043229;GO:0043231;GO:0044422;GO:0044424;GO:0044444;GO:0044445;GO:0044446;GO:0044464	nucleus;plasma membrane;small ribosomal subunit;membrane;cytosolic small ribosomal subunit;ribonucleoprotein complex;macromolecular complex;ribosomal subunit;organelle;membrane-bounded organelle;intracellular organelle	GO:0003735;GO:0004871;GO:0004872;GO:0005198;GO:0005488;GO:0043021;GO:0043022;GO:0060089	structural constituent of ribosome;signal transducer activity;receptor activity;structural molecule activity;binding;ribonucleoprotein binding;ribosome binding;molecular transducer activity	GO:0006414;GO:0007155;GO:0008152;GO:0009058;GO:0009059;GO:0009987;GO:0022610;GO:0034645;GO:0034960;GO:0034961;GO:0043170;GO:0043283;GO:0043284;GO:0044237;GO:0044249;GO:0044260;GO:0006412;GO:0019538;GO:0044238;GO:0044267	translational elongation;cell adhesion;metabolic process;biosynthetic process;macromolecule biosynthetic process;cellular process;biological adhesion;cellular macromolecule biosynthetic process;cellular biopolymer metabolic process	hsa:3921	K02998	22	17	19	30	17	19	30	9	10	16
767	336;2326;3392;5272;5676;6254;6440;7741;8048;10182;10924;11293;17787	IPI00554481.1;IPI00554611.1;IPI00604710.2;IPI00554702.1;IPI00554722.1;IPI00027493.1;IPI00908885.1	4F2 cell-surface antigen heavy chain;Lymphocyte activation antigen 4F2 large subunit;4F2 heavy chain antigen	13		0.201634	-3.29265	-3.14191		0.731183	-3.67409	-4.16626						-1.24107	-5.86355	-4.48775		SLC3A2;MDU1	solute carrier family 3 (activators of dibasic and neutral amino acid transport), member 2 isoform a;solute carrier family 3 (activators of dibasic and neutral amino acid transport), member 2 isoform b;solute carrier family 3 (activators of dibasic and neu	P08195;B4E2Z3	4F2_HUMAN	ENST00000338663;ENST00000377889;ENST00000377890;ENST00000377891;ENST00000377892	OTTHUMP00000082735	NP_001012679;NP_001012680;NP_002385;NP_001012681;NP_001012682;NP_001013269	PF00128	Alpha-amylase	Alpha amylase, catalytic domain	GO:0009986;GO:0016021;GO:0016023;GO:0016324;GO:0031224;GO:0031410;GO:0031982;GO:0031988;GO:0042470;GO:0043226;GO:0043227;GO:0043229;GO:0043231;GO:0044424;GO:0044425;GO:0044444;GO:0044459;GO:0044464;GO:0048770	cell surface;integral to membrane;cytoplasmic membrane-bounded vesicle;apical plasma membrane;intrinsic to membrane;cytoplasmic vesicle;vesicle;membrane-bounded vesicle;melanosome;organelle;membrane-bounded organelle;intracellular organelle	GO:0003824;GO:0005215;GO:0005275;GO:0005342;GO:0005432;GO:0005488;GO:0005515;GO:0008324;GO:0015075;GO:0015171;GO:0015175;GO:0015291;GO:0015297;GO:0015298;GO:0015300;GO:0015368;GO:0015491;GO:0022804;GO:0022857;GO:0022891;GO:0022892;GO:0043167;GO:0043169;GO:0046943	catalytic activity;transporter activity;amine transmembrane transporter activity;organic acid transmembrane transporter activity;calcium:sodium antiporter activity;binding;protein binding;cation transmembrane transporter activity	GO:0005975;GO:0006810;GO:0006811;GO:0006812;GO:0006816;GO:0006865;GO:0008152;GO:0009987;GO:0015674;GO:0015801;GO:0015803;GO:0015804;GO:0015820;GO:0015827;GO:0015837;GO:0015849;GO:0016049;GO:0030001;GO:0040007;GO:0044238;GO:0046942;GO:0051234;GO:0055085;GO:0060356;GO:0070838	carbohydrate metabolic process;transport;ion transport;cation transport;calcium ion transport;amino acid transport;metabolic process;cellular process;di-, tri-valent inorganic cation transport;aromatic amino acid transport	hsa:6520	K06519	7	13	13	21	13	13	21	13	13	21
151	1161;2644;18876	IPI00005573.3;IPI00790117.1;IPI00386083.1;IPI00795829.1	5'(3')-deoxyribonucleotidase, cytosolic type;Cytosolic 5',3'-pyrimidine nucleotidase;Deoxy-5'-nucleotidase 1	3		-2.62905	-3.27425	-1.12441														NT5C;DNT1;UMPH2	Isoform 1 of 5'(3')-deoxyribonucleotidase, cytosolic type;20 kDa protein;Isoform 2 of 5'(3')-deoxyribonucleotidase, cytosolic type	Q8TCD5-1;Q8TCD5;Q8TCD5-2	NT5C_HUMAN	ENST00000245552	OTTHUMP00000182434;OTTHUMP00000182435;OTTHUMP00000182432	NP_055410	PF06941	NT5C	5' nucleotidase, deoxy (Pyrimidine), cytosolic type C protein (NT5C)	GO:0005634;GO:0005829;GO:0043226;GO:0043227;GO:0043229;GO:0043231;GO:0044424;GO:0044444;GO:0044464	nucleus;cytosol;organelle;membrane-bounded organelle;intracellular organelle;intracellular membrane-bounded organelle;intracellular part;cytoplasmic part;cell part	GO:0000166;GO:0000287;GO:0003824;GO:0005488;GO:0008252;GO:0008253;GO:0016787;GO:0016788;GO:0016791;GO:0019103;GO:0042578;GO:0043167;GO:0043169;GO:0046872	nucleotide binding;magnesium ion binding;catalytic activity;binding;nucleotidase activity;5'-nucleotidase activity;hydrolase activity;hydrolase activity, acting on ester bonds;phosphatase activity;pyrimidine nucleotide binding	GO:0005975;GO:0005996;GO:0006014;GO:0006066;GO:0006139;GO:0006220;GO:0006244;GO:0006753;GO:0006793;GO:0006796;GO:0006807;GO:0008152;GO:0009056;GO:0009117;GO:0009166;GO:0009219;GO:0009223;GO:0009262;GO:0009264;GO:0009394;GO:0009987;GO:0016311;GO:0019321;GO:0019692;GO:0044237;GO:0044238;GO:0044248;GO:0046483;GO:0046700;GO:0055086	carbohydrate metabolic process;monosaccharide metabolic process;D-ribose metabolic process;alcohol metabolic process;nucleobase, nucleoside, nucleotide and nucleic acid metabolic process;pyrimidine nucleotide metabolic process	hsa:30833	K01081	4	3	3	3	3	3	3	3	3	3
944	113;2939;4019;4607;4613;6070;6681;6714;6862;8258;8886;9476;9806;10425;12358;13152;13375;13376;13520;13714;13725;14711;14771;16806;19153;19154;19195;19520;19816;20498	IPI00100151.4;IPI00788157.1;IPI00829723.1	5'-3' exoribonuclease 2;DHM1-like protein	30		-0.695793	2.16906	2.72753		0.0669502	3.97416	3.77463		-0.816698	1.79219	2.30915		-0.633233	3.10688	3.62515		XRN2	Isoform 1 of 5'-3' exoribonuclease 2;Isoform 2 of 5'-3' exoribonuclease 2	Q9H0D6-1;Q9H0D6;B3KMC9;B4DZC3;B4E0B9;Q9H0D6-2	XRN2_HUMAN	ENST00000377191	OTTHUMP00000030403	NP_036387	PF03159	XRN_N	XRN 5'-3' exonuclease N-terminus	GO:0005730;GO:0043226;GO:0043228;GO:0043229;GO:0043232;GO:0044422;GO:0044424;GO:0044428;GO:0044446;GO:0044464	nucleolus;organelle;non-membrane-bounded organelle;intracellular organelle;intracellular non-membrane-bounded organelle;organelle part;intracellular part;nuclear part;intracellular organelle part;cell part	GO:0003676;GO:0003824;GO:0004518;GO:0004527;GO:0004532;GO:0004534;GO:0004540;GO:0005488;GO:0005515;GO:0008270;GO:0008409;GO:0016787;GO:0016788;GO:0016796;GO:0016896;GO:0043167;GO:0043169;GO:0046872;GO:0046914	nucleic acid binding;catalytic activity;nuclease activity;exonuclease activity;exoribonuclease activity;5'-3' exoribonuclease activity;ribonuclease activity;binding;protein binding;zinc ion binding;5'-3' exonuclease activity;hydrolase activity	GO:0000738;GO:0006139;GO:0006259;GO:0006308;GO:0006353;GO:0006355;GO:0006396;GO:0006397;GO:0006401;GO:0006807;GO:0007276;GO:0007283;GO:0008152;GO:0009056;GO:0009057;GO:0009889;GO:0009987;GO:0010468;GO:0010556;GO:0016043;GO:0016049;GO:0016070;GO:0016071;GO:0019219;GO:0019222;GO:0022411;GO:0022414;GO:0031323;GO:0031326;GO:0032984;GO:0034621;GO:0034623;GO:0034960;GO:0034962;GO:0040007;GO:0043170;GO:…	DNA catabolic process, exonucleolytic;nucleobase, nucleoside, nucleotide and nucleic acid metabolic process;DNA metabolic process;DNA catabolic process;transcription termination;regulation of transcription, DNA-dependent;RNA processing;mRNA processing	hsa:22803	K01146	3	30	36	39	30	36	39	30	36	39
1048	1456;2595;6100;16090	IPI00177965.5;IPI00514986.1;IPI00903275.1;IPI00514738.2	5'-nucleotidase domain-containing protein 1;Novel protein;cDNA FLJ33599 fis, clone BRAMY2013736, highly similar to 5'-nucleotidase domain-containing protein 1;5'-nucleotidase domain containing 1, isoform CRA_b	4		-2.48819	-2.11791	-0.665912														NT5DC1;NT5C2L1;LP2642;RP3-486I3.1-003;hCG_2031155	5'-nucleotidase domain-containing protein 1;Novel protein;5'-nucleotidase domain containing 1, isoform CRA_b	Q5TFE4;A8K2Z3;B2RND9;Q5QPD0;B3KR35	NT5D1_HUMAN;Q5QPD0_HUMAN;B3KR35_HUMAN	ENST00000319550	OTTHUMP00000017054;OTTHUMP00000017055	NP_689942	PF05761	5_nucleotid	5' nucleotidase family			GO:0000287;GO:0003824;GO:0005488;GO:0016787;GO:0043167;GO:0043169;GO:0046872	magnesium ion binding;catalytic activity;binding;hydrolase activity;ion binding;cation binding;metal ion binding			hsa:221294		4	4	4	4	4	4	4	4	4	4
1848	205;1124;1353;1354;2068;2069;2096;2297;2828;2887;2968;4697;5509;5510;5974;6695;6707;6708;6801;7767;7768;8285;8343;8411;8412;8565;9163;9243;9514;10952;11865;12283;13059;13663;14665;14700;15520;16532;17114;17145;17146;17621;18292;18293;18303;18304;18305;18322;19302	IPI00784154.1;IPI00880053.1;IPI00076042.2	60 kDa heat shock protein, mitochondrial;Heat shock protein 60;60 kDa chaperonin;Chaperonin 60;Mitochondrial matrix protein P1;P60 lymphocyte protein;HuCHA60	49		2.23063	0.198243	-2.07966		1.56296	-2.59527	-4.04909		0.0176369	-1.34278	-1.48471		-1.81777	-2.57467	-0.851131		HSPD1;HSP60	60 kDa heat shock protein, mitochondrial	P10809;B2R5M6;Q53QD5;Q53SE2;Q96RI4;Q9UCR6	CH60_HUMAN	ENST00000345042;ENST00000388968		NP_002147;NP_955472	PF00118	Cpn60_TCP1	TCP-1/cpn60 chaperonin family	GO:0005615;GO:0005743;GO:0005759;GO:0005768;GO:0005769;GO:0005829;GO:0005905;GO:0009986;GO:0016020;GO:0016023;GO:0019866;GO:0030135;GO:0030141;GO:0031090;GO:0031410;GO:0031966;GO:0031982;GO:0031988;GO:0032991;GO:0043226;GO:0043227;GO:0043229;GO:0043231;GO:0043234;GO:0043235;GO:0044421;GO:0044422;GO:0044424;GO:0044425;GO:0044429;GO:0044444;GO:0044446;GO:0044464;GO:0046696	extracellular space;mitochondrial inner membrane;mitochondrial matrix;endosome;early endosome;cytosol;coated pit;cell surface;membrane;cytoplasmic membrane-bounded vesicle;organelle inner membrane;coated vesicle;secretory granule;organelle membrane	GO:0000166;GO:0001530;GO:0001882;GO:0001883;GO:0002039;GO:0003676;GO:0003677;GO:0003688;GO:0003697;GO:0003824;GO:0005488;GO:0005515;GO:0005524;GO:0016462;GO:0016787;GO:0016817;GO:0016818;GO:0016887;GO:0017076;GO:0017111;GO:0030554;GO:0032553;GO:0032555;GO:0032559;GO:0043498;GO:0043565;GO:0043566;GO:0051082;GO:0051087	nucleotide binding;lipopolysaccharide binding;nucleoside binding;purine nucleoside binding;p53 binding;nucleic acid binding;DNA binding;DNA replication origin binding;single-stranded DNA binding;catalytic activity;binding;protein binding;ATP binding	GO:0001775;GO:0001816;GO:0001817;GO:0001819;GO:0002200;GO:0002204;GO:0002208;GO:0002218;GO:0002221;GO:0002224;GO:0002250;GO:0002252;GO:0002253;GO:0002367;GO:0002368;GO:0002376;GO:0002440;GO:0002443;GO:0002449;GO:0002460;GO:0002562;GO:0002682;GO:0002684;GO:0002694;GO:0002696;GO:0002697;GO:0002699;GO:0002703;GO:0002705;GO:0002706;GO:0002708;GO:0002709;GO:0002711;GO:0002755;GO:0002757;GO:0002758;GO:…	cell activation;cytokine production;regulation of cytokine production;positive regulation of cytokine production;somatic diversification of immune receptors;somatic recombination of immunoglobulin genes during immune response	hsa:3329	K04077	3	49	64	154	49	64	154	49	64	154
549	1112;10557	IPI00019450.2;IPI00646322.1;IPI00646813.1;IPI00642416.1;IPI00902796.1;IPI00642895.1;IPI00219287.1	60 kDa SS-A/Ro ribonucleoprotein;Ro 60 kDa autoantigen;TROVE domain family member 2;Sjoegren syndrome type A antigen;Sjoegren syndrome antigen A2;TROVE domain family, member 2;TROVE domain family, member 2, isoform CRA_c;TROVE domain family, member 2, isoform CRA_e;TROVE domain family, member 2, isoform CRA_d;cDNA FLJ13982 fis, clone Y79AA1001711, highly similar to 60 kDa SS-A/Ro ribonucleoprotein	2		-1.68887	-2.23209	-0.441145														TROVE2;RO60;SSA2;RP11-101E13.3-005;hCG_41054;RP11-101E13.3-006;RP11-101E13.3-003;RP11-101E13.3-004	Isoform Long of 60 kDa SS-A/Ro ribonucleoprotein;TROVE domain family, member 2;TROVE domain family, member 2 isoform 1;TROVE domain family, member 2;cDNA FLJ13982 fis, clone Y79AA1001711, highly similar to 60 kDa SS-A/Ro ribonucleoprotein;TROVE domain fami	P10155-1;P10155;B2RBB9;Q86WL3;Q5LJ99;Q5LJA0;Q86WL4;Q5LJ98;B3KN94;Q5LJ97;P10155-2	RO60_HUMAN;Q5LJ99_HUMAN;Q5LJA0_HUMAN;Q5LJ98_HUMAN;B3KN94_HUMAN;Q5LJ97_HUMAN	ENST00000367441;ENST00000367445;ENST00000367446;ENST00000400969;ENST00000367444;ENST00000367443	OTTHUMP00000033759;OTTHUMP00000033760;OTTHUMP00000033763;OTTHUMP00000033764;OTTHUMP00000033761;OTTHUMP00000033762	NP_004591;NP_001035828	PF05731;PF06758	TROVE;DUF1220	TROVE domain;Repeat of unknown function (DUF1220)	GO:0005634;GO:0005737;GO:0030529;GO:0032991;GO:0043226;GO:0043227;GO:0043229;GO:0043231;GO:0044424;GO:0044464	nucleus;cytoplasm;ribonucleoprotein complex;macromolecular complex;organelle;membrane-bounded organelle;intracellular organelle;intracellular membrane-bounded organelle;intracellular part;cell part	GO:0003676;GO:0003723;GO:0005488;GO:0005515	nucleic acid binding;RNA binding;binding;protein binding	GO:0006139;GO:0006350;GO:0006351;GO:0006383;GO:0006807;GO:0008152;GO:0009058;GO:0009059;GO:0009987;GO:0016070;GO:0032774;GO:0034645;GO:0034960;GO:0034961;GO:0043170;GO:0043283;GO:0043284;GO:0044237;GO:0044238;GO:0044249;GO:0044260	nucleobase, nucleoside, nucleotide and nucleic acid metabolic process;transcription;transcription, DNA-dependent;transcription from RNA polymerase III promoter;nitrogen compound metabolic process;metabolic process;biosynthetic process	hsa:6738	K11089	7	2	2	3	2	2	3	2	2	3
246	550;601;1969;2076;2834;3413;3414;4916;5903;6330;6331;6332;6601;7953;11206;13799;15952;17439;18041;18615	IPI00008530.1;IPI00556485.2;IPI00791448.1;IPI00794884.1;IPI00871646.1;IPI00793002.1;IPI00791188.1;IPI00797741.1;IPI00868999.1;IPI00790287.1;IPI00798371.1;IPI00062124.2	60S acidic ribosomal protein P0;L10E;RPLP0 protein;cDNA FLJ51469, highly similar to 60S acidic ribosomal protein P0;60S acidic ribosomal protein P0-like	20		-2.71123	-5.43921	-2.94164		-3.73447	-5.08912	-3.22082		-2.67641	-4.15193	-1.45795		-3.28181	-5.28766	-2.08412		RPLP0	60S acidic ribosomal protein P0;60S acidic ribosomal protein P0;cDNA FLJ51469, highly similar to 60S acidic ribosomal protein P0;24 kDa protein;60S acidic ribosomal protein P0-like;19 kDa protein;18 kDa protein;17 kDa protein;60S acidic ribosomal protein P	P05388;A8K4Z4;Q53HK9;Q53HW2;Q3B7A4;Q6NSF2;B4E3D5;Q3MHV2;Q8NHW5	RLA0_HUMAN;Q3B7A4_HUMAN;B4E3D5_HUMAN;RLA0L_HUMAN	ENST00000228306;ENST00000392514;ENST00000313104	OTTHUMP00000169513;OTTHUMP00000169514;OTTHUMP00000169505;OTTHUMP00000169503;OTTHUMP00000169508;OTTHUMP00000169504;OTTHUMP00000169506;OTTHUMP00000169512;OTTHUMP00000169515	NP_000993;NP_444505	PF00428;PF00466	Ribosomal_60s;Ribosomal_L10	60s Acidic ribosomal protein;Ribosomal protein L10	GO:0015934;GO:0022625;GO:0030529;GO:0032991;GO:0033279;GO:0044422;GO:0044424;GO:0044444;GO:0044445;GO:0044446;GO:0044464;GO:0005840;GO:0043226;GO:0043228;GO:0043229;GO:0043232	large ribosomal subunit;cytosolic large ribosomal subunit;ribonucleoprotein complex;macromolecular complex;ribosomal subunit;organelle part;intracellular part;cytoplasmic part;cytosolic part;intracellular organelle part;cell part;ribosome;organelle	GO:0003676;GO:0003723;GO:0003735;GO:0005198;GO:0005488;GO:0005515	nucleic acid binding;RNA binding;structural constituent of ribosome;structural molecule activity;binding;protein binding	GO:0006414;GO:0008152;GO:0009058;GO:0009059;GO:0009987;GO:0022613;GO:0034645;GO:0034960;GO:0034961;GO:0042254;GO:0043170;GO:0043283;GO:0043284;GO:0044085;GO:0044237;GO:0044249;GO:0044260;GO:0044419;GO:0051704	translational elongation;metabolic process;biosynthetic process;macromolecule biosynthetic process;cellular process;ribonucleoprotein complex biogenesis;cellular macromolecule biosynthetic process;cellular biopolymer metabolic process	hsa:6175	K02941	12	20	23	33	20	23	33	20	23	33
244	89;959;9006	IPI00008527.3;IPI00888660.1	60S acidic ribosomal protein P1	3		-1.7229	-4.11339	-2.50349		-1.54448				-2.54903	-4.48432	-1.76219		-2.81716	-5.39126	-1.84213		RPLP1;RRP1	60S acidic ribosomal protein P1	P05386;Q6FG99;Q6ICQ4;Q7Z612	RLA1_HUMAN	ENST00000260379	OTTHUMP00000164511;OTTHUMP00000175931	NP_000994	PF00428	Ribosomal_60s	60s Acidic ribosomal protein	GO:0015934;GO:0022625;GO:0030529;GO:0032991;GO:0033279;GO:0044422;GO:0044424;GO:0044444;GO:0044445;GO:0044446;GO:0044464	large ribosomal subunit;cytosolic large ribosomal subunit;ribonucleoprotein complex;macromolecular complex;ribosomal subunit;organelle part;intracellular part;cytoplasmic part;cytosolic part;intracellular organelle part;cell part	GO:0003676;GO:0003723;GO:0003735;GO:0005198;GO:0005488;GO:0005515	nucleic acid binding;RNA binding;structural constituent of ribosome;structural molecule activity;binding;protein binding	GO:0006414;GO:0008152;GO:0009058;GO:0009059;GO:0009987;GO:0034645;GO:0034960;GO:0034961;GO:0043170;GO:0043283;GO:0043284;GO:0044237;GO:0044249;GO:0044260	translational elongation;metabolic process;biosynthetic process;macromolecule biosynthetic process;cellular process;cellular macromolecule biosynthetic process;cellular biopolymer metabolic process;cellular biopolymer biosynthetic process	hsa:6176	K02942	2	3	6	9	2	2	3	2	2	3
245	8091;8092;9006;9225;9996;9997;13296;20420	IPI00008529.1;IPI00412779.2	60S acidic ribosomal protein P2;Renal carcinoma antigen NY-REN-44	8		-2.20443	-5.02599	-2.50112		-2.44804	-5.27755	-3.22567		-2.9924	-4.79598	-1.91888		-3.26368	-5.99493	-2.34821		RPLP2;D11S2243E;RPP2	60S acidic ribosomal protein P2	P05387;Q6FG96	RLA2_HUMAN	ENST00000321153	OTTHUMP00000164440	NP_000995	PF00428	Ribosomal_60s	60s Acidic ribosomal protein	GO:0015934;GO:0022625;GO:0030529;GO:0032991;GO:0033279;GO:0044422;GO:0044424;GO:0044444;GO:0044445;GO:0044446;GO:0044464	large ribosomal subunit;cytosolic large ribosomal subunit;ribonucleoprotein complex;macromolecular complex;ribosomal subunit;organelle part;intracellular part;cytoplasmic part;cytosolic part;intracellular organelle part;cell part	GO:0003676;GO:0003723;GO:0003735;GO:0005198;GO:0005488	nucleic acid binding;RNA binding;structural constituent of ribosome;structural molecule activity;binding	GO:0006414;GO:0008152;GO:0009058;GO:0009059;GO:0009987;GO:0034645;GO:0034960;GO:0034961;GO:0043170;GO:0043283;GO:0043284;GO:0044237;GO:0044249;GO:0044260	translational elongation;metabolic process;biosynthetic process;macromolecule biosynthetic process;cellular process;cellular macromolecule biosynthetic process;cellular biopolymer metabolic process;cellular biopolymer biosynthetic process	hsa:6181	K02943	2	8	11	17	8	11	17	7	7	11
1610	644;1834;1835;3051;4387;5111;5211;5253;8140;9472;9724;9785;12943;13891;13898;18629;19832	IPI00827508.2;IPI00412579.6;IPI00887976.1;IPI00413986.2;IPI00478277.3;IPI00035167.9;IPI00847276.1;IPI00847688.1	60S ribosomal protein L10a;CSA-19;Neural precursor cell expressed developmentally down-regulated protein 6;HCG1787790;Putative uncharacterized protein ENSP00000344077	17		-2.19826	-0.984046	1.07444		-1.8948	-3.4207	-1.89787		-2.53099	-0.89706	1.36138		-2.82286	0.420078	3.09739		RPL10A;NEDD6	25 kDa protein;60S ribosomal protein L10a;similar to ribosomal protein L10a;Ribosomal protein L1;similar to ribosomal protein L10a	P62906;B2R801;Q1JQ76;A6NGN7	RL10A_HUMAN;A6NGN7_HUMAN	ENST00000322203;ENST00000361957;ENST00000343867	OTTHUMP00000016255;OTTHUMP00000171707	NP_009035;XP_001721871;XP_001726160;XP_001726439	PF00687	Ribosomal_L1	Ribosomal protein L1p/L10e family	GO:0005829;GO:0005840;GO:0030529;GO:0032991;GO:0043226;GO:0043228;GO:0043229;GO:0043232;GO:0044424;GO:0044444;GO:0044464	cytosol;ribosome;ribonucleoprotein complex;macromolecular complex;organelle;non-membrane-bounded organelle;intracellular organelle;intracellular non-membrane-bounded organelle;intracellular part;cytoplasmic part;cell part	GO:0003676;GO:0003723;GO:0003735;GO:0005198;GO:0005488	nucleic acid binding;RNA binding;structural constituent of ribosome;structural molecule activity;binding	GO:0006139;GO:0006396;GO:0006414;GO:0006807;GO:0008152;GO:0009058;GO:0009059;GO:0009653;GO:0009987;GO:0016070;GO:0032502;GO:0034645;GO:0034960;GO:0034961;GO:0043170;GO:0043283;GO:0043284;GO:0044237;GO:0044238;GO:0044249;GO:0044260;GO:0006412;GO:0019538;GO:0044267	nucleobase, nucleoside, nucleotide and nucleic acid metabolic process;RNA processing;translational elongation;nitrogen compound metabolic process;metabolic process;biosynthetic process;macromolecule biosynthetic process;anatomical structure morphogenesis	hsa:4736	K02865	8	17	21	46	17	21	46	17	21	46
1825	347;403;7426;8541;9298;10053;18689;19201;19843;19859	IPI00746438.2	60S ribosomal protein L11;CLL-associated antigen KW-12	10																		RPL11	Isoform 2 of 60S ribosomal protein L11	P62913-2;P62913	RL11_HUMAN	ENST00000374550			PF00281;PF00673	Ribosomal_L5;Ribosomal_L5_C	Ribosomal protein L5;ribosomal L5P family C-terminus	GO:0005730;GO:0015934;GO:0022625;GO:0030529;GO:0032991;GO:0033279;GO:0043226;GO:0043228;GO:0043229;GO:0043232;GO:0044422;GO:0044424;GO:0044428;GO:0044444;GO:0044445;GO:0044446;GO:0044464	nucleolus;large ribosomal subunit;cytosolic large ribosomal subunit;ribonucleoprotein complex;macromolecular complex;ribosomal subunit;organelle;non-membrane-bounded organelle;intracellular organelle;intracellular non-membrane-bounded organelle	GO:0003676;GO:0003723;GO:0003735;GO:0005198;GO:0005488;GO:0005515;GO:0019843	nucleic acid binding;RNA binding;structural constituent of ribosome;structural molecule activity;binding;protein binding;rRNA binding	GO:0006139;GO:0006364;GO:0006396;GO:0006414;GO:0006605;GO:0006807;GO:0006810;GO:0006886;GO:0008152;GO:0009058;GO:0009059;GO:0009987;GO:0015031;GO:0016070;GO:0016072;GO:0022613;GO:0034470;GO:0034645;GO:0034660;GO:0034960;GO:0034961;GO:0042273;GO:0043170;GO:0043283;GO:0043284;GO:0044085;GO:0044237;GO:0044238;GO:0044249;GO:0044260;GO:0045184;GO:0046907;GO:0051234;GO:0051649	nucleobase, nucleoside, nucleotide and nucleic acid metabolic process;rRNA processing;RNA processing;translational elongation;protein targeting;nitrogen compound metabolic process;transport;intracellular protein transport;metabolic process	hsa:6135	K02868	1	10	12	26	1	2	2	1	2	2
1542	403;1438;7426;8541;9298;10053;18689;19201;19843;19859	IPI00376798.3;IPI00647674.1;IPI00647168.1;IPI00878431.1	60S ribosomal protein L11;CLL-associated antigen KW-12;Ribosomal protein L11	10		-2.28328	-1.45514	0.683292		-2.36394	-3.68862	-1.7769		-2.55809	-1.23953	0.901108		-2.94275	-0.872103	1.84691		RPL11;RP11-223J15.3-005;RP11-223J15.3-004	Isoform 1 of 60S ribosomal protein L11;Ribosomal protein L11;Ribosomal protein L11	P62913-1;P62913;Q08ES8;Q5VVD0;Q5VVC8;Q5VVC9	RL11_HUMAN;Q5VVC8_HUMAN;Q5VVC9_HUMAN	ENST00000374550	OTTHUMP00000002956;OTTHUMP00000003145;OTTHUMP00000003146	NP_000966	PF00281;PF00673	Ribosomal_L5;Ribosomal_L5_C	Ribosomal protein L5;ribosomal L5P family C-terminus	GO:0005730;GO:0015934;GO:0022625;GO:0030529;GO:0032991;GO:0033279;GO:0043226;GO:0043228;GO:0043229;GO:0043232;GO:0044422;GO:0044424;GO:0044428;GO:0044444;GO:0044445;GO:0044446;GO:0044464;GO:0005840	nucleolus;large ribosomal subunit;cytosolic large ribosomal subunit;ribonucleoprotein complex;macromolecular complex;ribosomal subunit;organelle;non-membrane-bounded organelle;intracellular organelle;intracellular non-membrane-bounded organelle	GO:0003676;GO:0003723;GO:0003735;GO:0005198;GO:0005488;GO:0005515;GO:0019843	nucleic acid binding;RNA binding;structural constituent of ribosome;structural molecule activity;binding;protein binding;rRNA binding	GO:0006139;GO:0006364;GO:0006396;GO:0006414;GO:0006605;GO:0006807;GO:0006810;GO:0006886;GO:0008152;GO:0009058;GO:0009059;GO:0009987;GO:0015031;GO:0016070;GO:0016072;GO:0022613;GO:0034470;GO:0034645;GO:0034660;GO:0034960;GO:0034961;GO:0042273;GO:0043170;GO:0043283;GO:0043284;GO:0044085;GO:0044237;GO:0044238;GO:0044249;GO:0044260;GO:0045184;GO:0046907;GO:0051234;GO:0051649;GO:0006412;GO:0019538;GO:…	nucleobase, nucleoside, nucleotide and nucleic acid metabolic process;rRNA processing;RNA processing;translational elongation;protein targeting;nitrogen compound metabolic process;transport;intracellular protein transport;metabolic process	hsa:6135	K02868	4	10	12	30	10	12	30	1	2	6
685	1086;1087;2179;3695;4604;7171;7218;7800;9705;12058;14079;18269	IPI00024933.3;IPI00873694.1;IPI00887382.1;IPI00455040.4;IPI00816063.1;IPI00477279.3;IPI00026645.2;IPI00886871.1;IPI00868816.1;IPI00878862.1	60S ribosomal protein L12	12		-2.2856	-1.32858	0.712816		-2.31036	-2.61874	-0.603709		-2.54111	-0.994787	1.28274		-3.05553	-0.817054	2.05447		RPL12	Isoform 1 of 60S ribosomal protein L12;Uncharacterized protein ENSP00000383857 (Fragment);similar to mCG18564;Uncharacterized protein ENSP00000352315;Isoform 2 of 60S ribosomal protein L12	P30050-1;P30050;Q59FI9;A8MTE8;A6ND19;P30050-2	RL12_HUMAN	ENST00000361436	OTTHUMP00000022186	NP_000967;XP_001720021;XP_001724727;XP_001724779	PF00298;PF03946	Ribosomal_L11;Ribosomal_L11_N	Ribosomal protein L11, RNA binding domain;Ribosomal protein L11, N-terminal domain	GO:0005829;GO:0005840;GO:0030529;GO:0032991;GO:0043226;GO:0043228;GO:0043229;GO:0043232;GO:0044424;GO:0044444;GO:0044464	cytosol;ribosome;ribonucleoprotein complex;macromolecular complex;organelle;non-membrane-bounded organelle;intracellular organelle;intracellular non-membrane-bounded organelle;intracellular part;cytoplasmic part;cell part	GO:0003676;GO:0003723;GO:0003735;GO:0005198;GO:0005488	nucleic acid binding;RNA binding;structural constituent of ribosome;structural molecule activity;binding	GO:0006414;GO:0008152;GO:0009058;GO:0009059;GO:0009987;GO:0034645;GO:0034960;GO:0034961;GO:0043170;GO:0043283;GO:0043284;GO:0044237;GO:0044249;GO:0044260	translational elongation;metabolic process;biosynthetic process;macromolecule biosynthetic process;cellular process;cellular macromolecule biosynthetic process;cellular biopolymer metabolic process;cellular biopolymer biosynthetic process	hsa:6136	K02870	10	12	13	28	12	13	28	12	13	28
1693	512;906;3225;5781;9108;10013;10791;13254;13943;14940;16241;16929;17879;18509;18510	IPI00465361.4;IPI00397611.2;IPI00909231.1	60S ribosomal protein L13;Breast basic conserved protein 1	15		-1.98833	-1.1677	0.785006		-2.88321	-3.50467	-0.946055		-2.50308	-1.05248	1.35298		-2.79466	-0.689195	1.83931		RPL13;BBC1;OK/SW-cl.46	60S ribosomal protein L13;similar to RPL13 protein	P26373;A8K4C8;B4DLX3;O60250;Q567Q8;Q6NZ55	RL13_HUMAN	ENST00000311528;ENST00000393099	OTTHUMP00000081450;OTTHUMP00000081451;OTTHUMP00000165255;OTTHUMP00000165256;OTTHUMP00000183269	NP_000968;NP_150254;XP_001725673;XP_371023;XP_947268	PF01294	Ribosomal_L13e	Ribosomal protein L13e	GO:0005840;GO:0022626;GO:0030529;GO:0032991;GO:0043226;GO:0043228;GO:0043229;GO:0043232;GO:0044424;GO:0044444;GO:0044445;GO:0044464	ribosome;cytosolic ribosome;ribonucleoprotein complex;macromolecular complex;organelle;non-membrane-bounded organelle;intracellular organelle;intracellular non-membrane-bounded organelle;intracellular part;cytoplasmic part;cytosolic part;cell part	GO:0003676;GO:0003723;GO:0003735;GO:0005198;GO:0005488;GO:0005515	nucleic acid binding;RNA binding;structural constituent of ribosome;structural molecule activity;binding;protein binding	GO:0006414;GO:0008152;GO:0009058;GO:0009059;GO:0009987;GO:0034645;GO:0034960;GO:0034961;GO:0043170;GO:0043283;GO:0043284;GO:0044237;GO:0044249;GO:0044260	translational elongation;metabolic process;biosynthetic process;macromolecule biosynthetic process;cellular process;cellular macromolecule biosynthetic process;cellular biopolymer metabolic process;cellular biopolymer biosynthetic process	hsa:6137	K02873	3	15	17	39	15	17	39	15	17	39
1457	498;499;2070;4556;5905;6401;7500;9053;9192;9770;9827;9903;13019;14504;14658;18160;20124;20287	IPI00304612.9;IPI00398964.2;IPI00398983.3;IPI00909017.1;IPI00478469.1;IPI00873868.1;IPI00739917.1;IPI00398949.2;IPI00432865.1	60S ribosomal protein L13a;23 kDa highly basic protein;Novel protein similar to ribosomal protein L13a RPL13A;cDNA FLJ51256, highly similar to 60S ribosomal protein L13a;RPL13A protein	18		-2.05907	-1.46997	0.495183		-2.67706	-1.8657	1.24562		-2.66027	-1.28426	0.685895		-2.82982	-0.955116	1.69024		RPL13A;RP11-365K22.1-001	60S ribosomal protein L13a;similar to 23 kD highly basic protein;Novel protein similar to ribosomal protein L13a RPL13A;cDNA FLJ51256, highly similar to 60S ribosomal protein L13a;similar to 23 kD highly basic protein isoform 1;RPL13A protein	P40429;Q53H34;Q5QTS3;Q9BSQ6;Q5VY36;B4DNC8;Q0VGL3;Q8J015	RL13A_HUMAN;Q5VY36_HUMAN;B4DNC8_HUMAN;Q0VGL3_HUMAN	ENST00000270634;ENST00000334406;ENST00000391857	OTTHUMP00000077978;OTTHUMP00000165841;OTTHUMP00000018470	NP_036555;XP_001128053;XP_001717451;XP_001717456;XP_001717462;XP_944577;XP_001722496;XP_001726073;XP_946727	PF00572	Ribosomal_L13	Ribosomal protein L13	GO:0005829;GO:0015934;GO:0030529;GO:0032991;GO:0033279;GO:0044422;GO:0044424;GO:0044444;GO:0044446;GO:0044464	cytosol;large ribosomal subunit;ribonucleoprotein complex;macromolecular complex;ribosomal subunit;organelle part;intracellular part;cytoplasmic part;intracellular organelle part;cell part	GO:0003735;GO:0005198	structural constituent of ribosome;structural molecule activity	GO:0006414;GO:0008152;GO:0009058;GO:0009059;GO:0009987;GO:0034645;GO:0034960;GO:0034961;GO:0043170;GO:0043283;GO:0043284;GO:0044237;GO:0044249;GO:0044260;GO:0006412;GO:0019538;GO:0044238;GO:0044267	translational elongation;metabolic process;biosynthetic process;macromolecule biosynthetic process;cellular process;cellular macromolecule biosynthetic process;cellular biopolymer metabolic process;cellular biopolymer biosynthetic process	hsa:23521	K02872	9	18	19	38	18	19	38	18	19	38
1762	1203;2135;5103;5324;6573;7925;12154;12944;14629;17901	IPI00555744.6;IPI00002821.4;IPI00069693.4;IPI00815843.1	60S ribosomal protein L14;CAG-ISL 7;Putative uncharacterized protein RPL14P1;RPL14 protein	10		-2.16877	-1.48807	0.459117		-2.56081	-3.97082	-1.69129		-2.28609	-1.16117	1.14012		-2.84944	-0.698881	1.95205		RPL14;RPL14P1	Ribosomal protein L14 variant;60S ribosomal protein L14;Putative uncharacterized protein RPL14L;RPL14 protein (Fragment)	P50914;A8K3Q9;A8K7N0;Q45RF0;Q53G20;Q6IPH7;A6NIH1;A0PJ62	RL14_HUMAN;A6NIH1_HUMAN;A0PJ62_HUMAN	ENST00000338970;ENST00000396203;ENST00000266610	OTTHUMP00000170751;OTTHUMP00000170752	NP_001030168;NP_003964	PF01929	Ribosomal_L14e	Ribosomal protein L14	GO:0015934;GO:0022625;GO:0030529;GO:0032991;GO:0033279;GO:0044422;GO:0044424;GO:0044444;GO:0044445;GO:0044446;GO:0044464;GO:0005840;GO:0043226;GO:0043228;GO:0043229;GO:0043232	large ribosomal subunit;cytosolic large ribosomal subunit;ribonucleoprotein complex;macromolecular complex;ribosomal subunit;organelle part;intracellular part;cytoplasmic part;cytosolic part;intracellular organelle part;cell part;ribosome;organelle	GO:0003676;GO:0003723;GO:0003735;GO:0005198;GO:0005488;GO:0005515	nucleic acid binding;RNA binding;structural constituent of ribosome;structural molecule activity;binding;protein binding	GO:0006139;GO:0006364;GO:0006396;GO:0006414;GO:0006807;GO:0008152;GO:0009058;GO:0009059;GO:0009987;GO:0016070;GO:0016072;GO:0022613;GO:0034470;GO:0034645;GO:0034660;GO:0034960;GO:0034961;GO:0042273;GO:0043170;GO:0043283;GO:0043284;GO:0044085;GO:0044237;GO:0044238;GO:0044249;GO:0044260;GO:0006412;GO:0019538;GO:0044267	nucleobase, nucleoside, nucleotide and nucleic acid metabolic process;rRNA processing;RNA processing;translational elongation;nitrogen compound metabolic process;metabolic process;biosynthetic process;macromolecule biosynthetic process;cellular process	hsa:9045	K02875	4	10	12	24	10	12	24	10	12	24
1619	4161;4162;6122;8317;9605;13050;14528;15026;20164;20357	IPI00413324.6;IPI00478208.2;IPI00514874.1;IPI00887088.1;IPI00644171.1;IPI00394699.2;IPI00642149.1;IPI00878444.1;IPI00874214.2;IPI00455067.3;IPI00844321.1	60S ribosomal protein L17;60S ribosomal protein L23;PD-1;Putative uncharacterized protein RPL17P34;Putative uncharacterized protein ENSP00000352143	10		-2.35964	-1.30543	0.694122		-2.34285	-4.10599	-2.68836		-2.35757	-1.09252	1.11137		-2.86902	-0.865648	1.72537		RPL17;RPL17P34	60S ribosomal protein L17;ribosomal protein L17-like;hypothetical protein LOC645441;hypothetical protein LOC642250;Putative uncharacterized protein RPL17;Putative uncharacterized protein ENSP00000352143;9 kDa protein	P18621;B2R4H3;B4E3C2;A8MU02;B5ME31	RL17_HUMAN;A8MU02_HUMAN;B5ME31_HUMAN	ENST00000391360;ENST00000332968	OTTHUMP00000073204;OTTHUMP00000073206;OTTHUMP00000073208;OTTHUMP00000013433;OTTHUMP00000073207	NP_000976;NP_001030178;XP_001713705;XP_001713706;NP_001087202;NP_001087203;NP_001083061;XP_001717208;XP_001717213	PF00237	Ribosomal_L22	Ribosomal protein L22p/L17e	GO:0005829;GO:0015934;GO:0030529;GO:0032991;GO:0033279;GO:0044422;GO:0044424;GO:0044444;GO:0044446;GO:0044464	cytosol;large ribosomal subunit;ribonucleoprotein complex;macromolecular complex;ribosomal subunit;organelle part;intracellular part;cytoplasmic part;intracellular organelle part;cell part	GO:0003735;GO:0005198	structural constituent of ribosome;structural molecule activity	GO:0006414;GO:0008152;GO:0009058;GO:0009059;GO:0009987;GO:0034645;GO:0034960;GO:0034961;GO:0043170;GO:0043283;GO:0043284;GO:0044237;GO:0044249;GO:0044260;GO:0006412;GO:0019538;GO:0044238;GO:0044267	translational elongation;metabolic process;biosynthetic process;macromolecule biosynthetic process;cellular process;cellular macromolecule biosynthetic process;cellular biopolymer metabolic process;cellular biopolymer biosynthetic process	hsa:100133931;hsa:6139;hsa:100132742	K02880	11	10	13	26	10	13	26	10	13	26
1089	1361;5558;8230;12709;12710;14752;14934;16043;16581;17265;17267;17268;19135	IPI00215719.6;IPI00908950.1;IPI00888793.1;IPI00887910.1	60S ribosomal protein L18;Ribosomal protein L18	13		-2.27781	-0.818605	1.29078		-2.73466	-2.15836	0.38405		-2.43183	-0.497547	1.79639		-2.95344	-0.521287	2.3605		RPL18	60S ribosomal protein L18;cDNA FLJ59178, moderately similar to 60S ribosomal protein L18	Q07020;Q0QEW2;B4DDY5	RL18_HUMAN;B4DDY5_HUMAN	ENST00000084795	OTTHUMP00000077979	NP_000970	PF00828	Ribosomal_L18e	Eukaryotic ribosomal protein L18	GO:0015934;GO:0022625;GO:0030529;GO:0032991;GO:0033279;GO:0044422;GO:0044424;GO:0044444;GO:0044445;GO:0044446;GO:0044464;GO:0005840;GO:0043226;GO:0043228;GO:0043229;GO:0043232	large ribosomal subunit;cytosolic large ribosomal subunit;ribonucleoprotein complex;macromolecular complex;ribosomal subunit;organelle part;intracellular part;cytoplasmic part;cytosolic part;intracellular organelle part;cell part;ribosome;organelle	GO:0003676;GO:0003723;GO:0003735;GO:0005198;GO:0005488	nucleic acid binding;RNA binding;structural constituent of ribosome;structural molecule activity;binding	GO:0006414;GO:0008152;GO:0009058;GO:0009059;GO:0009987;GO:0034645;GO:0034960;GO:0034961;GO:0043170;GO:0043283;GO:0043284;GO:0044237;GO:0044249;GO:0044260;GO:0006412;GO:0019538;GO:0044238;GO:0044267	translational elongation;metabolic process;biosynthetic process;macromolecule biosynthetic process;cellular process;cellular macromolecule biosynthetic process;cellular biopolymer metabolic process;cellular biopolymer biosynthetic process	hsa:6141	K02883	4	13	13	30	13	13	30	13	13	30
719	750;2815;5388;7651;8030;9636;13204;14850;16119;16120;16169;18063;18574	IPI00026202.1;IPI00472864.2;IPI00847774.2;IPI00909746.1;IPI00872093.1;IPI00739109.1;IPI00902526.1;IPI00036267.3;IPI00878506.1	60S ribosomal protein L18a;cDNA FLJ51501, highly similar to 60S ribosomal protein L18a;cDNA FLJ51502, highly similar to 60S ribosomal protein L18a	13		-2.00839	-0.950341	0.888305		-2.52533	-3.21799	-1.98679		-2.5503	-1.08804	1.23303		-2.67448	-0.530531	2.00011		RPL18A	60S ribosomal protein L18a;similar to ribosomal protein L18a isoform 1;cDNA FLJ51501, highly similar to 60S ribosomal protein L18a;cDNA FLJ51502, highly similar to 60S ribosomal protein L18a;21 kDa protein;similar to ribosomal protein L18a isoform 2;16 kDa	Q02543;B2R4C0;B4DUV3;Q53HD3;Q76N54;B4DM74;Q32XH3;B4DM94	RL18A_HUMAN;B4DM74_HUMAN;B4DM94_HUMAN	ENST00000222247	OTTHUMP00000077980;OTTHUMP00000077981;OTTHUMP00000168988	NP_000971;XP_001725558;XP_208281;XP_946928;XP_001725560;XP_939113;XP_950562	PF01775	Ribosomal_L18ae	Ribosomal L18ae protein family	GO:0015934;GO:0022625;GO:0030529;GO:0032991;GO:0033279;GO:0044422;GO:0044424;GO:0044444;GO:0044445;GO:0044446;GO:0044464;GO:0005840;GO:0043226;GO:0043228;GO:0043229;GO:0043232	large ribosomal subunit;cytosolic large ribosomal subunit;ribonucleoprotein complex;macromolecular complex;ribosomal subunit;organelle part;intracellular part;cytoplasmic part;cytosolic part;intracellular organelle part;cell part;ribosome;organelle	GO:0003676;GO:0003723;GO:0003735;GO:0005198;GO:0005488;GO:0005515	nucleic acid binding;RNA binding;structural constituent of ribosome;structural molecule activity;binding;protein binding	GO:0006414;GO:0008152;GO:0009058;GO:0009059;GO:0009987;GO:0034645;GO:0034960;GO:0034961;GO:0043170;GO:0043283;GO:0043284;GO:0044237;GO:0044249;GO:0044260;GO:0006412;GO:0019538;GO:0044238;GO:0044267	translational elongation;metabolic process;biosynthetic process;macromolecule biosynthetic process;cellular process;cellular macromolecule biosynthetic process;cellular biopolymer metabolic process;cellular biopolymer biosynthetic process	hsa:6142	K02882	9	13	14	32	13	14	32	13	14	32
701	2442;7141;8180;8999;9370;9534;9772;9993;10962;14728;17177;18564;19579	IPI00025329.1;IPI00175212.6;IPI00879974.1;REV_IPI00023709.4;REV_IPI00442303.1	60S ribosomal protein L19	13		-2.0953	-1.39221	0.53963		-2.74449	-1.34766	0.190931		-2.25456	-1.26462	0.57599		-2.83794	-0.513028	2.02859		RPL19	60S ribosomal protein L19;similar to ribosomal protein L19	P84098;B2R4K2;Q53G49;Q8IWR8	RL19_HUMAN	ENST00000225430		NP_000972;NP_001074013	PF01280	Ribosomal_L19e	Ribosomal protein L19e	GO:0015934;GO:0022625;GO:0030529;GO:0032991;GO:0033279;GO:0044422;GO:0044424;GO:0044444;GO:0044445;GO:0044446;GO:0044464	large ribosomal subunit;cytosolic large ribosomal subunit;ribonucleoprotein complex;macromolecular complex;ribosomal subunit;organelle part;intracellular part;cytoplasmic part;cytosolic part;intracellular organelle part;cell part	GO:0003676;GO:0003723;GO:0003735;GO:0005198;GO:0005488	nucleic acid binding;RNA binding;structural constituent of ribosome;structural molecule activity;binding	GO:0006414;GO:0008152;GO:0009058;GO:0009059;GO:0009987;GO:0034645;GO:0034960;GO:0034961;GO:0043170;GO:0043283;GO:0043284;GO:0044237;GO:0044249;GO:0044260	translational elongation;metabolic process;biosynthetic process;macromolecule biosynthetic process;cellular process;cellular macromolecule biosynthetic process;cellular biopolymer metabolic process;cellular biopolymer biosynthetic process	hsa:6143	K02885	5	13	15	31	13	15	31	13	15	31
1279	2990;3278;3768;4117;6637;6638;6980;9106;14892;17246;19615;20225	IPI00247583.5;IPI00888913.1;IPI00887074.1;IPI00887504.1;IPI00480032.3;IPI00886776.1;IPI00845507.2;IPI00398915.2;IPI00879165.1;IPI00887664.1;IPI00787956.2;IPI00889197.1;IPI00399374.3;IPI00397713.8;IPI00788264.1;IPI00872312.1;REV_IPI00412415.2;REV_IPI00383565.5;IPI00386072.3;IPI00171443.1;IPI00878451.1	60S ribosomal protein L21;Ribosomal protein L21 variant	12		-2.27076	-1.9767	-0.0947261		-2.14906	-3.4335	-1.61118		-2.54086	-1.90476	0.363451		-2.85475	-1.38866	1.24993		RPL21	60S ribosomal protein L21;hypothetical protein;hypothetical protein isoform 1;similar to mCG4465, partial;similar to hCG1782414 isoform 2;similar to mCG4465;Similar to 60S ribosomal protein L21;similar to ribosomal protein L21 isoform 1;Protein;hypothetica	P46778;Q6IAX2;Q59GK9	RL21_HUMAN;Q59GK9_HUMAN	ENST00000272274;ENST00000311549;ENST00000319826;ENST00000326092	OTTHUMP00000018163;OTTHUMP00000018164;OTTHUMP00000018165;OTTHUMP00000018166;OTTHUMP00000020616;OTTHUMP00000182598	NP_000973;XP_001133535;XP_001726261;XP_001719211;XP_001719491;XP_001720542;XP_001720544;XP_001720546;XP_001722792;XP_001722793;XP_001722794;XP_001732891;XP_001127420;XP_001133205;XP_001718916;XP_001723077;XP_001726196;XP_001724844;XP_001724845;XP_001732889;XP_001132984	PF01157	Ribosomal_L21e	Ribosomal protein L21e	GO:0015934;GO:0022625;GO:0030529;GO:0032991;GO:0033279;GO:0044422;GO:0044424;GO:0044444;GO:0044445;GO:0044446;GO:0044464;GO:0005840;GO:0043226;GO:0043228;GO:0043229;GO:0043232	large ribosomal subunit;cytosolic large ribosomal subunit;ribonucleoprotein complex;macromolecular complex;ribosomal subunit;organelle part;intracellular part;cytoplasmic part;cytosolic part;intracellular organelle part;cell part;ribosome;organelle	GO:0003676;GO:0003723;GO:0003735;GO:0005198;GO:0005488	nucleic acid binding;RNA binding;structural constituent of ribosome;structural molecule activity;binding	GO:0006414;GO:0008152;GO:0009058;GO:0009059;GO:0009987;GO:0034645;GO:0034960;GO:0034961;GO:0043170;GO:0043283;GO:0043284;GO:0044237;GO:0044249;GO:0044260;GO:0006412;GO:0019538;GO:0044238;GO:0044267	translational elongation;metabolic process;biosynthetic process;macromolecule biosynthetic process;cellular process;cellular macromolecule biosynthetic process;cellular biopolymer metabolic process;cellular biopolymer biosynthetic process	hsa:6144;hsa:729402	K02889	21	12	13	24	12	13	24	12	13	24
1191	676;8677;13578;19948	IPI00219153.4;IPI00878392.1;IPI00879364.1	60S ribosomal protein L22;Epstein-Barr virus small RNA-associated protein;EBER-associated protein;Heparin-binding protein HBp15	4		-2.29251	-1.883	0.291014		-1.8917	-3.53679	-1.95881		-2.46929	-1.11782	1.06447		-2.89529	-0.997261	1.80306		RPL22	60S ribosomal protein L22;11 kDa protein	P35268;B2R495;Q7Z4W8;Q8WYP0;Q9BYF5	RL22_HUMAN	ENST00000234875	OTTHUMP00000001141;OTTHUMP00000173512	NP_000974	PF01776	Ribosomal_L22e	Ribosomal L22e protein family	GO:0015934;GO:0022625;GO:0030529;GO:0032991;GO:0033279;GO:0044422;GO:0044424;GO:0044444;GO:0044445;GO:0044446;GO:0044464	large ribosomal subunit;cytosolic large ribosomal subunit;ribonucleoprotein complex;macromolecular complex;ribosomal subunit;organelle part;intracellular part;cytoplasmic part;cytosolic part;intracellular organelle part;cell part	GO:0001871;GO:0003676;GO:0003723;GO:0003735;GO:0005198;GO:0005488;GO:0005539;GO:0008201;GO:0030246;GO:0030247	pattern binding;nucleic acid binding;RNA binding;structural constituent of ribosome;structural molecule activity;binding;glycosaminoglycan binding;heparin binding;carbohydrate binding;polysaccharide binding	GO:0006414;GO:0008152;GO:0009058;GO:0009059;GO:0009987;GO:0034645;GO:0034960;GO:0034961;GO:0043170;GO:0043283;GO:0043284;GO:0044237;GO:0044249;GO:0044260	translational elongation;metabolic process;biosynthetic process;macromolecule biosynthetic process;cellular process;cellular macromolecule biosynthetic process;cellular biopolymer metabolic process;cellular biopolymer biosynthetic process	hsa:6146		3	4	4	9	3	3	7	3	3	7
1885	8681;13578;16829;19415;19949	IPI00856049.1	60S ribosomal protein L22-like 1	5		-2.36848	-2.09838	0.090718		-2.66841	-3.65534	-1.6183		-2.44222	-1.61728	0.441165		-2.75312	-1.02679	1.50197		RPL22L1	60S ribosomal protein L22-like 1	Q6P5R6	RL22L_HUMAN	ENST00000295830	OTTHUMP00000173548	NP_001093115	PF01776	Ribosomal_L22e	Ribosomal L22e protein family	GO:0005840;GO:0030529;GO:0032991;GO:0043226;GO:0043228;GO:0043229;GO:0043232;GO:0044424;GO:0044444;GO:0044464	ribosome;ribonucleoprotein complex;macromolecular complex;organelle;non-membrane-bounded organelle;intracellular organelle;intracellular non-membrane-bounded organelle;intracellular part;cytoplasmic part;cell part	GO:0003735;GO:0005198	structural constituent of ribosome;structural molecule activity	GO:0006412;GO:0008152;GO:0009058;GO:0009059;GO:0009987;GO:0019538;GO:0034645;GO:0034960;GO:0034961;GO:0043170;GO:0043283;GO:0043284;GO:0044237;GO:0044238;GO:0044249;GO:0044260;GO:0044267	translation;metabolic process;biosynthetic process;macromolecule biosynthetic process;cellular process;protein metabolic process;cellular macromolecule biosynthetic process;cellular biopolymer metabolic process;cellular biopolymer biosynthetic process	hsa:200916	K02891	1	5	6	12	5	6	12	4	5	10
287	2468;6483;8544;9130;9713;11460;11490;13537;18389	IPI00010153.5;IPI00795408.1;IPI00791920.1;IPI00795751.1;IPI00794091.1;IPI00749373.2	60S ribosomal protein L23;Ribosomal protein L17;Similar to ribosomal protein L23	9		-1.86649	-0.830178	0.939001		-2.42213	-3.32251	-1.42546		-2.52011	-0.850741	1.03647		-2.86691	-0.696658	2.00623		RPL23	60S ribosomal protein L23;Similar to ribosomal protein L23;13 kDa protein;10 kDa protein;RPL23 protein	P62829;Q9BTQ7;Q8N4F9	RL23_HUMAN;Q9BTQ7_HUMAN	ENST00000245857;ENST00000394332;ENST00000378096	OTTHUMP00000164151;OTTHUMP00000164153;OTTHUMP00000181271;OTTHUMP00000181272;OTTHUMP00000181269;OTTHUMP00000164154;OTTHUMP00000164152;OTTHUMP00000181270	NP_000969	PF00238	Ribosomal_L14	Ribosomal protein L14p/L23e	GO:0005829;GO:0005840;GO:0030529;GO:0032991;GO:0043226;GO:0043228;GO:0043229;GO:0043232;GO:0044424;GO:0044444;GO:0044464	cytosol;ribosome;ribonucleoprotein complex;macromolecular complex;organelle;non-membrane-bounded organelle;intracellular organelle;intracellular non-membrane-bounded organelle;intracellular part;cytoplasmic part;cell part	GO:0003735;GO:0005198	structural constituent of ribosome;structural molecule activity	GO:0006414;GO:0006605;GO:0006606;GO:0006610;GO:0006810;GO:0006886;GO:0006913;GO:0008152;GO:0009058;GO:0009059;GO:0009987;GO:0015031;GO:0017038;GO:0034645;GO:0034960;GO:0034961;GO:0043170;GO:0043283;GO:0043284;GO:0044237;GO:0044249;GO:0044260;GO:0045184;GO:0046907;GO:0051169;GO:0051170;GO:0051234;GO:0051649;GO:0006412;GO:0019538;GO:0044238;GO:0044267	translational elongation;protein targeting;protein import into nucleus;ribosomal protein import into nucleus;transport;intracellular protein transport;nucleocytoplasmic transport;metabolic process;biosynthetic process;macromolecule biosynthetic process	hsa:9349	K02894	6	9	12	27	9	12	27	9	12	27
591	3329;5107;5108;7551;8984;8985;9195;9442;9950;10110;12389;13381;19006;19007	IPI00021266.1;IPI00397695.1;IPI00176755.4;IPI00789159.1;IPI00793523.1;IPI00794894.1;IPI00787612.1;IPI00788203.1;IPI00788093.2;IPI00889009.1;IPI00741405.2;IPI00041625.1;IPI00787625.1;IPI00397113.4;IPI00914620.1;IPI00888933.1;IPI00293431.3;IPI00878163.1;IPI00878216.1;IPI00888172.1;IPI00604435.1;IPI00446017.3	60S ribosomal protein L23a;Putative uncharacterized protein RPL23A;Ribosomal protein L23a, isoform CRA_a	14		-2.70463	-0.92703	1.09072		-3.06915	-3.8009	-1.19057		-2.35808	-0.777764	1.24732		-2.84322	-0.507378	2.0128		RPL23A	60S ribosomal protein L23a;18 kDa protein;18 kDa protein;Putative uncharacterized protein RPL23A;Putative uncharacterized protein RPL23A;Protein;similar to ribosomal protein L23a;similar to ribosomal protein L23a;hypothetical protein LOC729617;similar to r	P62750;B2R5B2;A8MUS3;A8MXA8	RL23A_HUMAN;A8MUS3_HUMAN;A8MXA8_HUMAN	ENST00000355731;ENST00000394938;ENST00000394935	OTTHUMP00000163536;OTTHUMP00000180869;OTTHUMP00000077401;OTTHUMP00000173434;OTTHUMP00000163539;OTTHUMP00000180870;OTTHUMP00000163538;OTTHUMP00000180871;OTTHUMP00000163537;OTTHUMP00000181762	NP_000975;NP_001087227;XP_001133867;XP_001722228;XP_001133763;NP_001095138;XP_001719030;XP_001714061;XP_001726165;XP_065899;XP_946840	PF00276;PF03939	Ribosomal_L23;Ribosomal_L23eN	Ribosomal protein L23;Ribosomal protein L23, N-terminal domain	GO:0015934;GO:0022625;GO:0030529;GO:0032991;GO:0033279;GO:0044422;GO:0044424;GO:0044444;GO:0044445;GO:0044446;GO:0044464;GO:0005840;GO:0043226;GO:0043228;GO:0043229;GO:0043232	large ribosomal subunit;cytosolic large ribosomal subunit;ribonucleoprotein complex;macromolecular complex;ribosomal subunit;organelle part;intracellular part;cytoplasmic part;cytosolic part;intracellular organelle part;cell part;ribosome;organelle	GO:0000166;GO:0003676;GO:0003723;GO:0003735;GO:0005198;GO:0005488;GO:0005515;GO:0019843	nucleotide binding;nucleic acid binding;RNA binding;structural constituent of ribosome;structural molecule activity;binding;protein binding;rRNA binding	GO:0006414;GO:0008152;GO:0009058;GO:0009059;GO:0009987;GO:0034645;GO:0034960;GO:0034961;GO:0043170;GO:0043283;GO:0043284;GO:0044237;GO:0044249;GO:0044260;GO:0006412;GO:0019538;GO:0044238;GO:0044267	translational elongation;metabolic process;biosynthetic process;macromolecule biosynthetic process;cellular process;cellular macromolecule biosynthetic process;cellular biopolymer metabolic process;cellular biopolymer biosynthetic process	hsa:6147	K02893	22	14	15	37	14	15	37	14	15	37
1472	869;2072;8741;8841;9151;12719;13659;14239;14819;18091;18231	IPI00873403.1;IPI00306332.4;IPI00793696.1;IPI00791426.1;IPI00647337.1;IPI00795548.1	60S ribosomal protein L24;Ribosomal protein L30	11		-1.58148	-2.39002	-0.5572		-3.23148	-2.96218	-0.356273		-2.80269	-2.16004	0.470303		-2.91953	-2.23919	0.655031		RPL24	20 kDa protein;60S ribosomal protein L24;19 kDa protein;13 kDa protein;60S ribosomal protein	P83731;B2R4Y3;Q5T8W0	RL24_HUMAN	ENST00000265264;ENST00000394077	OTTHUMP00000172089;OTTHUMP00000172090;OTTHUMP00000172094;OTTHUMP00000016411	NP_000977	PF01246	Ribosomal_L24e	Ribosomal protein L24e	GO:0015934;GO:0022625;GO:0030529;GO:0032991;GO:0033279;GO:0044422;GO:0044424;GO:0044444;GO:0044445;GO:0044446;GO:0044464	large ribosomal subunit;cytosolic large ribosomal subunit;ribonucleoprotein complex;macromolecular complex;ribosomal subunit;organelle part;intracellular part;cytoplasmic part;cytosolic part;intracellular organelle part;cell part	GO:0003676;GO:0003723;GO:0003735;GO:0005198;GO:0005488;GO:0005515	nucleic acid binding;RNA binding;structural constituent of ribosome;structural molecule activity;binding;protein binding	GO:0006414;GO:0008152;GO:0009058;GO:0009059;GO:0009987;GO:0034645;GO:0034960;GO:0034961;GO:0043170;GO:0043283;GO:0043284;GO:0044237;GO:0044249;GO:0044260	translational elongation;metabolic process;biosynthetic process;macromolecule biosynthetic process;cellular process;cellular macromolecule biosynthetic process;cellular biopolymer metabolic process;cellular biopolymer biosynthetic process	hsa:6152	K02896	6	11	12	24	11	12	24	11	12	24
754	1294;2300;5073;6926;8288;8949;9227;9809;10919;12701;15898;19522;20098;20099;20438	IPI00027270.1;IPI00433834.2;IPI00007144.1;IPI00741964.1;IPI00789514.1;IPI00792420.1;IPI00787097.1;IPI00887758.1;IPI00790553.2;IPI00552470.3;IPI00455174.3;IPI00872953.1	60S ribosomal protein L26;Putative uncharacterized protein RPL26;60S ribosomal protein L26-like 1	15		-1.86381	-0.812131	0.817378		-3.20437	-2.96827	-0.925358		-2.48835	-1.14063	1.09552		-2.8483	-0.949533	1.75228		RPL26;RPL26L1;RPL26P1	60S ribosomal protein L26;Putative uncharacterized protein RPL26P6;60S ribosomal protein L26-like 1;hypothetical protein LOC653147;13 kDa protein	P61254;B2R4F0;Q6IBH6;A6NE05;Q9UNX3;B3KY82	RL26_HUMAN;A6NE05_HUMAN;RL26L_HUMAN	ENST00000293842;ENST00000334048;ENST00000265100	OTTHUMP00000135333;OTTHUMP00000183177;OTTHUMP00000183178;OTTHUMP00000183179;OTTHUMP00000183180;OTTHUMP00000161072;OTTHUMP00000183182	NP_000978;NP_057177;NP_001087230	PF00467	KOW	KOW motif	GO:0015934;GO:0022625;GO:0030529;GO:0032991;GO:0033279;GO:0044422;GO:0044424;GO:0044444;GO:0044445;GO:0044446;GO:0044464;GO:0005829	large ribosomal subunit;cytosolic large ribosomal subunit;ribonucleoprotein complex;macromolecular complex;ribosomal subunit;organelle part;intracellular part;cytoplasmic part;cytosolic part;intracellular organelle part;cell part;cytosol	GO:0003676;GO:0003723;GO:0003735;GO:0005198;GO:0005488;GO:0005515	nucleic acid binding;RNA binding;structural constituent of ribosome;structural molecule activity;binding;protein binding	GO:0006139;GO:0006364;GO:0006396;GO:0006414;GO:0006807;GO:0008152;GO:0009058;GO:0009059;GO:0009987;GO:0016070;GO:0016072;GO:0022613;GO:0034470;GO:0034645;GO:0034660;GO:0034960;GO:0034961;GO:0042273;GO:0043170;GO:0043283;GO:0043284;GO:0044085;GO:0044237;GO:0044238;GO:0044249;GO:0044260;GO:0006412;GO:0019538;GO:0044267	nucleobase, nucleoside, nucleotide and nucleic acid metabolic process;rRNA processing;RNA processing;translational elongation;nitrogen compound metabolic process;metabolic process;biosynthetic process;macromolecule biosynthetic process;cellular process	hsa:6154;hsa:51121	K02898	12	15	15	36	15	15	36	15	15	36
1192	3101;3102;5033;13292;13293;17693;18555;19496;19618;20378	IPI00219155.5;IPI00382885.1;IPI00790294.1;IPI00888428.1;IPI00792879.1	60S ribosomal protein L27	10		-2.35461	-0.857181	1.20458		-2.26368	-2.86859	-1.00491		-2.46124	-0.627092	1.60036		-2.95624	-0.56224	2.12448		RPL27	60S ribosomal protein L27;60S ribosomal protein L27;60S ribosomal protein L27	P61353;B2R4D8;Q8WTY3;Q6LCU2	RL27_HUMAN;Q6LCU2_HUMAN	ENST00000253788;ENST00000404124	OTTHUMP00000181240;OTTHUMP00000181241;OTTHUMP00000181243;OTTHUMP00000181244	NP_000979	PF00467;PF01777	KOW;Ribosomal_L27e	KOW motif;Ribosomal L27e protein family	GO:0005829;GO:0005840;GO:0030529;GO:0032991;GO:0043226;GO:0043228;GO:0043229;GO:0043232;GO:0044424;GO:0044444;GO:0044464	cytosol;ribosome;ribonucleoprotein complex;macromolecular complex;organelle;non-membrane-bounded organelle;intracellular organelle;intracellular non-membrane-bounded organelle;intracellular part;cytoplasmic part;cell part	GO:0003735;GO:0005198	structural constituent of ribosome;structural molecule activity	GO:0006414;GO:0008152;GO:0009058;GO:0009059;GO:0009987;GO:0034645;GO:0034960;GO:0034961;GO:0043170;GO:0043283;GO:0043284;GO:0044237;GO:0044249;GO:0044260;GO:0006412;GO:0019538;GO:0044238;GO:0044267	translational elongation;metabolic process;biosynthetic process;macromolecule biosynthetic process;cellular process;cellular macromolecule biosynthetic process;cellular biopolymer metabolic process;cellular biopolymer biosynthetic process	hsa:6155	K02901	5	10	12	26	10	12	26	10	12	26
1676	5924;8301;12375;13672;16348;16778;20024	IPI00456758.4;IPI00398135.2;IPI00827619.2	60S ribosomal protein L27a	7		-1.78812	-1.10504	0.595504		-2.79756	-4.08966	-1.5904		-2.5813	-1.26698	0.942758		-2.96196	-0.967617	1.73868		RPL27A	60S ribosomal protein L27a;hypothetical protein LOC389435	P46776;B2R4B3;Q6NZ52;Q9BQQ5	RL27A_HUMAN	ENST00000314138		NP_000981;NP_001083056	PF00256	L15	Ribosomal protein L15	GO:0015934;GO:0022625;GO:0030529;GO:0032991;GO:0033279;GO:0044422;GO:0044424;GO:0044444;GO:0044445;GO:0044446;GO:0044464	large ribosomal subunit;cytosolic large ribosomal subunit;ribonucleoprotein complex;macromolecular complex;ribosomal subunit;organelle part;intracellular part;cytoplasmic part;cytosolic part;intracellular organelle part;cell part	GO:0003676;GO:0003723;GO:0003735;GO:0005198;GO:0005488	nucleic acid binding;RNA binding;structural constituent of ribosome;structural molecule activity;binding	GO:0006414;GO:0008152;GO:0009058;GO:0009059;GO:0009987;GO:0034645;GO:0034960;GO:0034961;GO:0043170;GO:0043283;GO:0043284;GO:0044237;GO:0044249;GO:0044260	translational elongation;metabolic process;biosynthetic process;macromolecule biosynthetic process;cellular process;cellular macromolecule biosynthetic process;cellular biopolymer metabolic process;cellular biopolymer biosynthetic process	hsa:6157	K02900	3	7	7	15	7	7	15	6	6	13
1074	1557;1750;6751;9484;9672;13113;14483;15042;16068;17615;20246;20323	IPI00182533.5;IPI00914529.1;IPI00910727.1;IPI00816097.2;IPI00879950.1	60S ribosomal protein L28;cDNA FLJ57954, highly similar to 60S ribosomal protein L28;Ribosomal protein L28 variant	12		-1.96089	-2.07522	-0.213554		-2.58701	-3.67181	-0.912157		-2.57828	-2.07607	0.179638		-3.02915	-1.79508	1.21478		RPL28	60S ribosomal protein L28;ribosomal protein L28 isoform 3;ribosomal protein L28 isoform 1;ribosomal protein L28 isoform 4	P46779;B2R4A6;O60251;B4DEP9;Q59F34	RL28_HUMAN;B4DEP9_HUMAN;Q59F34_HUMAN	ENST00000344063	OTTHUMP00000077982	NP_000982;NP_001129607;NP_001129606;NP_001129608	PF01778	Ribosomal_L28e	Ribosomal L28e protein family	GO:0015934;GO:0022625;GO:0030529;GO:0032991;GO:0033279;GO:0044422;GO:0044424;GO:0044444;GO:0044445;GO:0044446;GO:0044464;GO:0005840;GO:0043226;GO:0043228;GO:0043229;GO:0043232	large ribosomal subunit;cytosolic large ribosomal subunit;ribonucleoprotein complex;macromolecular complex;ribosomal subunit;organelle part;intracellular part;cytoplasmic part;cytosolic part;intracellular organelle part;cell part;ribosome;organelle	GO:0003676;GO:0003723;GO:0003735;GO:0005198;GO:0005488;GO:0005515	nucleic acid binding;RNA binding;structural constituent of ribosome;structural molecule activity;binding;protein binding	GO:0006414;GO:0008152;GO:0009058;GO:0009059;GO:0009987;GO:0034645;GO:0034960;GO:0034961;GO:0043170;GO:0043283;GO:0043284;GO:0044237;GO:0044249;GO:0044260;GO:0006412;GO:0019538;GO:0044238;GO:0044267	translational elongation;metabolic process;biosynthetic process;macromolecule biosynthetic process;cellular process;cellular macromolecule biosynthetic process;cellular biopolymer metabolic process;cellular biopolymer biosynthetic process	hsa:6158	K02903	5	12	14	34	12	14	34	5	6	15
1731	563;672;743;2318;4209;4820;5173;5174;6974;7802;8895;9088;9627;9676;9784;10298;13566;14967;15565;15801;17599;17600;17773;17805;18404;19827	IPI00550021.4;IPI00651660.1;IPI00877635.1;IPI00877999.1;IPI00877787.1;IPI00878524.1;IPI00889059.1;IPI00878827.1;IPI00219335.10	60S ribosomal protein L3;HIV-1 TAR RNA-binding protein B;Putative uncharacterized protein RPL3;RPL3 protein;Ribosomal protein L3, isoform CRA_b	26		-1.79771	-0.780116	0.906968		-2.45854	-2.06425	-0.555587		-2.22405	-0.706041	1.29131		-2.71444	-0.430509	2.10601		RPL3;OK/SW-cl.32;hCG_2015191	60S ribosomal protein L3;ribosomal protein L3 isoform b;Ribosomal protein L3, isoform CRA_b;35 kDa protein;Putative uncharacterized protein RPL3	P39023;B2RDV9;Q96QL0;A6NHB7;B3KS36;B4DN06;Q49AJ9;Q8TBW1;Q9BT63;Q9NY85;B5MCW2	RL3_HUMAN;A6NHB7_HUMAN;Q49AJ9_HUMAN;B5MCW2_HUMAN	ENST00000216146;ENST00000328995;ENST00000401609;ENST00000402527	OTTHUMP00000028935;OTTHUMP00000199074;OTTHUMP00000199075;OTTHUMP00000199078;OTTHUMP00000199076	NP_000958;NP_001029025	PF00297	Ribosomal_L3	Ribosomal protein L3	GO:0005730;GO:0015934;GO:0022625;GO:0030529;GO:0032991;GO:0033279;GO:0043226;GO:0043228;GO:0043229;GO:0043232;GO:0044422;GO:0044424;GO:0044428;GO:0044444;GO:0044445;GO:0044446;GO:0044464;GO:0005840	nucleolus;large ribosomal subunit;cytosolic large ribosomal subunit;ribonucleoprotein complex;macromolecular complex;ribosomal subunit;organelle;non-membrane-bounded organelle;intracellular organelle;intracellular non-membrane-bounded organelle	GO:0003676;GO:0003723;GO:0003735;GO:0005198;GO:0005488;GO:0005515	nucleic acid binding;RNA binding;structural constituent of ribosome;structural molecule activity;binding;protein binding	GO:0006414;GO:0008152;GO:0009058;GO:0009059;GO:0009987;GO:0034645;GO:0034960;GO:0034961;GO:0043170;GO:0043283;GO:0043284;GO:0044237;GO:0044249;GO:0044260;GO:0006412;GO:0019538;GO:0044238;GO:0044267	translational elongation;metabolic process;biosynthetic process;macromolecule biosynthetic process;cellular process;cellular macromolecule biosynthetic process;cellular biopolymer metabolic process;cellular biopolymer biosynthetic process	hsa:6122	K02925	9	26	32	64	26	32	64	25	31	63
727	4055;4474;4475;4529;7845;12463;13150;13506;15047	IPI00026302.3;IPI00848331.1;IPI00856058.1;IPI00887226.1;IPI00743317.1;IPI00888117.1;IPI00888133.1;IPI00888331.1;IPI00736955.3;IPI00479517.2;IPI00887042.1;IPI00878870.1	60S ribosomal protein L31;RPL31 protein	9		-2.43713	-1.51792	0.805705		-2.04925	-2.79817	-1.07674		-0.411291	-1.14315	-0.701576		-2.84125	-0.951206	1.71145		RPL31	60S ribosomal protein L31;ribosomal protein L31 isoform 2;ribosomal protein L31 isoform 3	P62899;B2R4C1;Q76N53;Q6IRZ0	RL31_HUMAN;Q6IRZ0_HUMAN	ENST00000264258;ENST00000409038;ENST00000409733;ENST00000409320	OTTHUMP00000161274	NP_000984;NP_001092047;NP_001093163	PF01198	Ribosomal_L31e	Ribosomal protein L31e	GO:0015934;GO:0022625;GO:0030529;GO:0032991;GO:0033279;GO:0044422;GO:0044424;GO:0044444;GO:0044445;GO:0044446;GO:0044464;GO:0005840;GO:0043226;GO:0043228;GO:0043229;GO:0043232	large ribosomal subunit;cytosolic large ribosomal subunit;ribonucleoprotein complex;macromolecular complex;ribosomal subunit;organelle part;intracellular part;cytoplasmic part;cytosolic part;intracellular organelle part;cell part;ribosome;organelle	GO:0003676;GO:0003723;GO:0003735;GO:0005198;GO:0005488;GO:0005515	nucleic acid binding;RNA binding;structural constituent of ribosome;structural molecule activity;binding;protein binding	GO:0006414;GO:0008152;GO:0009058;GO:0009059;GO:0009987;GO:0034645;GO:0034960;GO:0034961;GO:0043170;GO:0043283;GO:0043284;GO:0044237;GO:0044249;GO:0044260;GO:0006412;GO:0019538;GO:0044238;GO:0044267	translational elongation;metabolic process;biosynthetic process;macromolecule biosynthetic process;cellular process;cellular macromolecule biosynthetic process;cellular biopolymer metabolic process;cellular biopolymer biosynthetic process	hsa:6160	K02910	12	9	9	21	9	9	21	9	9	21
1571	135;176;3860;4882;5019;6419;6420;7135;16437;17013;19372	IPI00395998.5;IPI00005589.1;IPI00794734.1;IPI00878895.1;IPI00878360.1;IPI00878577.1;IPI00376817.2;IPI00787967.1;IPI00797214.1	60S ribosomal protein L32	11		-1.93821	-1.24903	0.614663		-2.62264	-3.33472	-1.18777		-2.20869	-1.24996	0.6371		-2.87144	-0.961142	1.88684		RPL32;PP9932	60S ribosomal protein L32;Uncharacterized protein ENSP00000275524;13 kDa protein	P62910;B2R4Q3;A6NC28	RL32_HUMAN	ENST00000273223;ENST00000396953;ENST00000396957	OTTHUMP00000160235;OTTHUMP00000170276;OTTHUMP00000170277;OTTHUMP00000170279;OTTHUMP00000170281;OTTHUMP00000170278	NP_000985;NP_001007074;NP_001007075;NP_001083496	PF01655	Ribosomal_L32e	Ribosomal protein L32	GO:0015934;GO:0022625;GO:0030529;GO:0032991;GO:0033279;GO:0044422;GO:0044424;GO:0044444;GO:0044445;GO:0044446;GO:0044464	large ribosomal subunit;cytosolic large ribosomal subunit;ribonucleoprotein complex;macromolecular complex;ribosomal subunit;organelle part;intracellular part;cytoplasmic part;cytosolic part;intracellular organelle part;cell part	GO:0003735;GO:0005198;GO:0005488;GO:0005515	structural constituent of ribosome;structural molecule activity;binding;protein binding	GO:0006414;GO:0008152;GO:0009058;GO:0009059;GO:0009987;GO:0034645;GO:0034960;GO:0034961;GO:0043170;GO:0043283;GO:0043284;GO:0044237;GO:0044249;GO:0044260	translational elongation;metabolic process;biosynthetic process;macromolecule biosynthetic process;cellular process;cellular macromolecule biosynthetic process;cellular biopolymer metabolic process;cellular biopolymer biosynthetic process	hsa:6161	K02912	9	11	13	25	11	13	25	11	13	25
1194	555;2010;8783;12001;14553;14793;15018	IPI00219160.3;IPI00741167.1;IPI00247707.3;IPI00880180.1	60S ribosomal protein L34	7		-1.95109	-1.27198	0.630219		-2.48803	-0.935697	2.36692						-2.82286	-0.877659	1.79383		RPL34	60S ribosomal protein L34;similar to Ribosomal protein L34;ribosomal protein L34-like	P49207;Q5MK14	RL34_HUMAN	ENST00000394665;ENST00000394667;ENST00000394668	OTTHUMP00000162661;OTTHUMP00000162662	NP_000986;NP_296374;XP_945476;NP_001104736	PF01199	Ribosomal_L34e	Ribosomal protein L34e	GO:0015934;GO:0022625;GO:0030529;GO:0032991;GO:0033279;GO:0044422;GO:0044424;GO:0044444;GO:0044445;GO:0044446;GO:0044464	large ribosomal subunit;cytosolic large ribosomal subunit;ribonucleoprotein complex;macromolecular complex;ribosomal subunit;organelle part;intracellular part;cytoplasmic part;cytosolic part;intracellular organelle part;cell part	GO:0003676;GO:0003723;GO:0003735;GO:0005198;GO:0005488;GO:0005515	nucleic acid binding;RNA binding;structural constituent of ribosome;structural molecule activity;binding;protein binding	GO:0006414;GO:0008152;GO:0009058;GO:0009059;GO:0009987;GO:0034645;GO:0034960;GO:0034961;GO:0043170;GO:0043283;GO:0043284;GO:0044237;GO:0044249;GO:0044260	translational elongation;metabolic process;biosynthetic process;macromolecule biosynthetic process;cellular process;cellular macromolecule biosynthetic process;cellular biopolymer metabolic process;cellular biopolymer biosynthetic process	hsa:6164	K02915	4	7	7	17	7	7	17	7	7	17
1611	9264;11426;14284;14772;18870;18871;20105	IPI00412607.6;IPI00550247.2;IPI00455482.2;IPI00887840.1;IPI00887248.1;IPI00888866.1	60S ribosomal protein L35	7		-2.45696	-1.58165	0.4654		-3.30515	-4.12593	-1.02753		-2.39661	-1.279	0.588996		-3.18285	-1.0433	1.72988		RPL35	60S ribosomal protein L35;11 kDa protein	P42766;A8K4V7	RL35_HUMAN	ENST00000348462	OTTHUMP00000022107;OTTHUMP00000022109	NP_009140	PF00831	Ribosomal_L29	Ribosomal L29 protein	GO:0005730;GO:0015934;GO:0022625;GO:0030529;GO:0032991;GO:0033279;GO:0043226;GO:0043228;GO:0043229;GO:0043232;GO:0044422;GO:0044424;GO:0044428;GO:0044444;GO:0044445;GO:0044446;GO:0044464	nucleolus;large ribosomal subunit;cytosolic large ribosomal subunit;ribonucleoprotein complex;macromolecular complex;ribosomal subunit;organelle;non-membrane-bounded organelle;intracellular organelle;intracellular non-membrane-bounded organelle	GO:0003676;GO:0003723;GO:0003729;GO:0003735;GO:0005198;GO:0005488;GO:0005515	nucleic acid binding;RNA binding;mRNA binding;structural constituent of ribosome;structural molecule activity;binding;protein binding	GO:0006414;GO:0008152;GO:0009058;GO:0009059;GO:0009987;GO:0034645;GO:0034960;GO:0034961;GO:0043170;GO:0043283;GO:0043284;GO:0044237;GO:0044249;GO:0044260	translational elongation;metabolic process;biosynthetic process;macromolecule biosynthetic process;cellular process;cellular macromolecule biosynthetic process;cellular biopolymer metabolic process;cellular biopolymer biosynthetic process	hsa:11224	K02918	6	7	7	17	7	7	17	4	4	10
819	791;2054;2347;2348;3643;7588;7589;13592;18935;18936	IPI00029731.8;IPI00793102.1;IPI00647114.1;IPI00867504.1	60S ribosomal protein L35a;Cell growth-inhibiting gene 33 protein	10		-2.10594	-1.12696	0.999423		-2.22189	-4.40046	-2.19119		-2.40369	-0.866463	1.26568		-2.83403	-0.462157	2.18851		RPL35A;GIG33	60S ribosomal protein L35a;11 kDa protein	P18077	RL35A_HUMAN	ENST00000329092	OTTHUMP00000174223;OTTHUMP00000174224;OTTHUMP00000174225	NP_000987	PF01247	Ribosomal_L35Ae	Ribosomal protein L35Ae	GO:0005829;GO:0005840;GO:0030529;GO:0032991;GO:0043226;GO:0043228;GO:0043229;GO:0043232;GO:0044424;GO:0044444;GO:0044464	cytosol;ribosome;ribonucleoprotein complex;macromolecular complex;organelle;non-membrane-bounded organelle;intracellular organelle;intracellular non-membrane-bounded organelle;intracellular part;cytoplasmic part;cell part	GO:0000049;GO:0003676;GO:0003723;GO:0003735;GO:0005198;GO:0005488;GO:0005515	tRNA binding;nucleic acid binding;RNA binding;structural constituent of ribosome;structural molecule activity;binding;protein binding	GO:0006139;GO:0006364;GO:0006396;GO:0006414;GO:0006807;GO:0008152;GO:0009058;GO:0009059;GO:0009987;GO:0016070;GO:0016072;GO:0022613;GO:0034470;GO:0034645;GO:0034660;GO:0034960;GO:0034961;GO:0042273;GO:0043170;GO:0043283;GO:0043284;GO:0044085;GO:0044237;GO:0044238;GO:0044249;GO:0044260	nucleobase, nucleoside, nucleotide and nucleic acid metabolic process;rRNA processing;RNA processing;translational elongation;nitrogen compound metabolic process;metabolic process;biosynthetic process;macromolecule biosynthetic process;cellular process	hsa:6165	K02917	4	10	12	28	10	12	28	10	12	28
1116	1249;3467;4350;9590;14560;18352;20278	IPI00216237.5;IPI00480176.2;IPI00057808.6;IPI00872941.1	60S ribosomal protein L36	7		-1.6088	-0.853345	0.694747		-1.83316	-2.98325	-1.55047		-2.24523	-1.06118	0.830823		-2.86775	-0.828921	1.71396		RPL36	60S ribosomal protein L36	Q9Y3U8;B2R4Y1;Q9BYF3	RL36_HUMAN	ENST00000347512;ENST00000394580	OTTHUMP00000077983;OTTHUMP00000077984	NP_056229;NP_378669	PF01158	Ribosomal_L36e	Ribosomal protein L36e	GO:0005730;GO:0015934;GO:0022625;GO:0030529;GO:0032991;GO:0033279;GO:0043226;GO:0043228;GO:0043229;GO:0043232;GO:0044422;GO:0044424;GO:0044428;GO:0044444;GO:0044445;GO:0044446;GO:0044464	nucleolus;large ribosomal subunit;cytosolic large ribosomal subunit;ribonucleoprotein complex;macromolecular complex;ribosomal subunit;organelle;non-membrane-bounded organelle;intracellular organelle;intracellular non-membrane-bounded organelle	GO:0003735;GO:0005198;GO:0005488;GO:0005515	structural constituent of ribosome;structural molecule activity;binding;protein binding	GO:0006414;GO:0008152;GO:0009058;GO:0009059;GO:0009987;GO:0034645;GO:0034960;GO:0034961;GO:0043170;GO:0043283;GO:0043284;GO:0044237;GO:0044249;GO:0044260	translational elongation;metabolic process;biosynthetic process;macromolecule biosynthetic process;cellular process;cellular macromolecule biosynthetic process;cellular biopolymer metabolic process;cellular biopolymer biosynthetic process	hsa:25873		4	7	10	23	7	10	23	7	10	23
916	6054;9152;10207	IPI00790743.1;IPI00056494.5;IPI00872954.1;IPI00447443.3	60S ribosomal protein L36a-like	3		-2.15682	-2.90444	-1.01996		-2.27865	-4.9521	-2.83578						-2.92063	-2.56725	-0.0340865		RPL36AL	Protein;60S ribosomal protein L36a-like;Uncharacterized protein ENSP00000382197	Q969Q0;B2R4V2;A8MWY5	RL36L_HUMAN	ENST00000298289	OTTHUMP00000028225;OTTHUMP00000178927	NP_000992	PF00935	Ribosomal_L44	Ribosomal protein L44	GO:0005840;GO:0030529;GO:0032991;GO:0043226;GO:0043228;GO:0043229;GO:0043232;GO:0044424;GO:0044444;GO:0044464	ribosome;ribonucleoprotein complex;macromolecular complex;organelle;non-membrane-bounded organelle;intracellular organelle;intracellular non-membrane-bounded organelle;intracellular part;cytoplasmic part;cell part	GO:0003735;GO:0005198	structural constituent of ribosome;structural molecule activity	GO:0006412;GO:0008152;GO:0009058;GO:0009059;GO:0009987;GO:0019538;GO:0034645;GO:0034960;GO:0034961;GO:0043170;GO:0043283;GO:0043284;GO:0044237;GO:0044238;GO:0044249;GO:0044260;GO:0044267	translation;metabolic process;biosynthetic process;macromolecule biosynthetic process;cellular process;protein metabolic process;cellular macromolecule biosynthetic process;cellular biopolymer metabolic process;cellular biopolymer biosynthetic process	hsa:6166	K02929	4	3	3	5	3	3	5	1	1	1
1629	1875;7596;9202;9707;10897;17562;19960;19961;20386	IPI00414860.6;IPI00477215.4;IPI00296461.3;IPI00218784.2;IPI00218785.1	60S ribosomal protein L37a	9		-2.49508	-3.1037	-0.986931		-2.26826	-4.3098	-2.30536						-3.1565	-1.94419	0.922274		RPL37A	60S ribosomal protein L37a	P61513;Q6FGF5;Q6P4E4	RL37A_HUMAN	ENST00000359681	OTTHUMP00000164051	NP_000989	PF01780	Ribosomal_L37ae	Ribosomal L37ae protein family	GO:0005829;GO:0005840;GO:0030529;GO:0032991;GO:0043226;GO:0043228;GO:0043229;GO:0043232;GO:0044424;GO:0044444;GO:0044464	cytosol;ribosome;ribonucleoprotein complex;macromolecular complex;organelle;non-membrane-bounded organelle;intracellular organelle;intracellular non-membrane-bounded organelle;intracellular part;cytoplasmic part;cell part	GO:0003735;GO:0005198;GO:0005488;GO:0005515;GO:0008270;GO:0043167;GO:0043169;GO:0046872;GO:0046914	structural constituent of ribosome;structural molecule activity;binding;protein binding;zinc ion binding;ion binding;cation binding;metal ion binding;transition metal ion binding	GO:0006414;GO:0008152;GO:0009058;GO:0009059;GO:0009987;GO:0034645;GO:0034960;GO:0034961;GO:0043170;GO:0043283;GO:0043284;GO:0044237;GO:0044249;GO:0044260	translational elongation;metabolic process;biosynthetic process;macromolecule biosynthetic process;cellular process;cellular macromolecule biosynthetic process;cellular biopolymer metabolic process;cellular biopolymer biosynthetic process	hsa:6168	K02921	5	9	10	20	9	10	20	9	10	20
1094	7566;9196;10941;14435;20216;20217	IPI00215790.6;IPI00792410.1	60S ribosomal protein L38	6		-2.09117	-2.53032	-0.602898		-2.17319	-4.23819	-2.26479		-2.51375	-2.23365	0.0342157		-2.6802	-1.37058	1.07444		RPL38	60S ribosomal protein L38;8 kDa protein	P63173;B2R5A8	RL38_HUMAN	ENST00000311111	OTTHUMP00000182261;OTTHUMP00000182262;OTTHUMP00000182264;OTTHUMP00000182265;OTTHUMP00000182263	NP_000990;NP_001030335	PF01781	Ribosomal_L38e	Ribosomal L38e protein family	GO:0015934;GO:0022625;GO:0030529;GO:0032991;GO:0033279;GO:0044422;GO:0044424;GO:0044444;GO:0044445;GO:0044446;GO:0044464	large ribosomal subunit;cytosolic large ribosomal subunit;ribonucleoprotein complex;macromolecular complex;ribosomal subunit;organelle part;intracellular part;cytoplasmic part;cytosolic part;intracellular organelle part;cell part	GO:0003676;GO:0003723;GO:0003735;GO:0005198;GO:0005488;GO:0005515	nucleic acid binding;RNA binding;structural constituent of ribosome;structural molecule activity;binding;protein binding	GO:0006414;GO:0008152;GO:0009058;GO:0009059;GO:0009987;GO:0034645;GO:0034960;GO:0034961;GO:0043170;GO:0043283;GO:0043284;GO:0044237;GO:0044249;GO:0044260	translational elongation;metabolic process;biosynthetic process;macromolecule biosynthetic process;cellular process;cellular macromolecule biosynthetic process;cellular biopolymer metabolic process;cellular biopolymer biosynthetic process	hsa:6169	K02923	2	6	7	16	6	7	16	6	7	16
108	1;1366;1367;1987;3361;4568;6341;7573;7574;7575;9304;9952;10092;12600;12680;13338;13886;14003;14004;14264;14389;14651;15460;15954;15974;16999;17980;19787	IPI00003918.6;IPI00795303.2;IPI00908662.1;IPI00878133.1;IPI00908376.1;IPI00793341.1;IPI00794736.1;IPI00794087.1;IPI00792159.1	60S ribosomal protein L4;L1;cDNA FLJ50996, highly similar to 60S ribosomal protein L4;cDNA FLJ50994, moderately similar to 60S ribosomal protein L4	28		-1.6878	-0.462197	1.31985		-3.16553	-2.49403	0.187768		-2.71957	-0.525746	1.88065		-2.83939	-0.419372	2.19401		RPL4;RPL1	60S ribosomal protein L4;cDNA FLJ50996, highly similar to 60S ribosomal protein L4;cDNA FLJ50994, moderately similar to 60S ribosomal protein L4	P36578;A8K502;B4DFI6;Q53G74;Q59GY2;B4DMJ6;B4DMJ2	RL4_HUMAN;B4DMJ6_HUMAN;B4DMJ2_HUMAN	ENST00000307961	OTTHUMP00000164249;OTTHUMP00000176421;OTTHUMP00000176425	NP_000959	PF00573	Ribosomal_L4	Ribosomal protein L4/L1 family	GO:0015934;GO:0022625;GO:0030529;GO:0032991;GO:0033279;GO:0044422;GO:0044424;GO:0044444;GO:0044445;GO:0044446;GO:0044464;GO:0005840;GO:0043226;GO:0043228;GO:0043229;GO:0043232	large ribosomal subunit;cytosolic large ribosomal subunit;ribonucleoprotein complex;macromolecular complex;ribosomal subunit;organelle part;intracellular part;cytoplasmic part;cytosolic part;intracellular organelle part;cell part;ribosome;organelle	GO:0003676;GO:0003723;GO:0003735;GO:0005198;GO:0005488;GO:0005515	nucleic acid binding;RNA binding;structural constituent of ribosome;structural molecule activity;binding;protein binding	GO:0006414;GO:0008152;GO:0009058;GO:0009059;GO:0009987;GO:0034645;GO:0034960;GO:0034961;GO:0043170;GO:0043283;GO:0043284;GO:0044237;GO:0044249;GO:0044260;GO:0006412;GO:0019538;GO:0044238;GO:0044267	translational elongation;metabolic process;biosynthetic process;macromolecule biosynthetic process;cellular process;cellular macromolecule biosynthetic process;cellular biopolymer metabolic process;cellular biopolymer biosynthetic process	hsa:6124	K02930	9	28	33	67	28	33	67	28	33	67
1673	2083;4270;8403;10751;12870;16976;17171;17172	IPI00456429.3	60S ribosomal protein L40;CEP52	8		-2.38881				-2.75575									-1	-1		UBA52;UBCEP2	ubiquitin and ribosomal protein L40 precursor	P62987;Q3MIH3	RL40_HUMAN	ENST00000408928	OTTHUMP00000078218;OTTHUMP00000078219	NP_001029102;NP_003324	PF01020;PF00240	Ribosomal_L40e;ubiquitin	Ribosomal L40e family;Ubiquitin family	GO:0005829;GO:0005840;GO:0030529;GO:0032991;GO:0043226;GO:0043228;GO:0043229;GO:0043232;GO:0044424;GO:0044444;GO:0044464	cytosol;ribosome;ribonucleoprotein complex;macromolecular complex;organelle;non-membrane-bounded organelle;intracellular organelle;intracellular non-membrane-bounded organelle;intracellular part;cytoplasmic part;cell part	GO:0003735;GO:0005198	structural constituent of ribosome;structural molecule activity	GO:0006414;GO:0006464;GO:0008152;GO:0009058;GO:0009059;GO:0009987;GO:0019538;GO:0034645;GO:0034960;GO:0034961;GO:0043170;GO:0043283;GO:0043284;GO:0043412;GO:0044237;GO:0044238;GO:0044249;GO:0044260;GO:0044267	translational elongation;protein modification process;metabolic process;biosynthetic process;macromolecule biosynthetic process;cellular process;protein metabolic process;cellular macromolecule biosynthetic process;cellular biopolymer metabolic process	hsa:7311	K02927	1	8	9	22	1	1	1	1	1	1
32	2534;3516;3517;4103;5102;5531;5532;7017;7584;12230;13750;14180;14625;14802;16651;18183;18323;19373;20176	IPI00000494.6;IPI00739106.3;IPI00640037.1	60S ribosomal protein L5	19		-2.47794	-1.53049	0.692249		-3.99698	-3.11679	-0.634823		-2.47923	-1.21897	0.941031		-2.94331	-0.872103	1.80139		RPL5;MSTP030	60S ribosomal protein L5	P46777;A2RUM7;B3KTM6;Q32LZ3;Q59GX9;Q8WYP1;Q9BUV4	RL5_HUMAN	ENST00000370321	OTTHUMP00000012584	NP_000960	PF00861	Ribosomal_L18p	Ribosomal L18p/L5e family	GO:0005730;GO:0015934;GO:0022625;GO:0030529;GO:0032991;GO:0033279;GO:0043226;GO:0043228;GO:0043229;GO:0043232;GO:0044422;GO:0044424;GO:0044428;GO:0044444;GO:0044445;GO:0044446;GO:0044464	nucleolus;large ribosomal subunit;cytosolic large ribosomal subunit;ribonucleoprotein complex;macromolecular complex;ribosomal subunit;organelle;non-membrane-bounded organelle;intracellular organelle;intracellular non-membrane-bounded organelle	GO:0003676;GO:0003723;GO:0003735;GO:0005198;GO:0005488;GO:0005515;GO:0008097;GO:0019843	nucleic acid binding;RNA binding;structural constituent of ribosome;structural molecule activity;binding;protein binding;5S rRNA binding;rRNA binding	GO:0006139;GO:0006364;GO:0006396;GO:0006414;GO:0006807;GO:0008152;GO:0009058;GO:0009059;GO:0009987;GO:0016070;GO:0016072;GO:0022613;GO:0034470;GO:0034645;GO:0034660;GO:0034960;GO:0034961;GO:0042273;GO:0043170;GO:0043283;GO:0043284;GO:0044085;GO:0044237;GO:0044238;GO:0044249;GO:0044260	nucleobase, nucleoside, nucleotide and nucleic acid metabolic process;rRNA processing;RNA processing;translational elongation;nitrogen compound metabolic process;metabolic process;biosynthetic process;macromolecule biosynthetic process;cellular process	hsa:6125	K02932	3	19	23	48	19	23	48	19	23	48
1499	611;851;1616;1842;3802;5334;7113;7188;7189;7190;7492;9383;9495;13636;14281;16331;18623;19897;20485;20486	IPI00790342.1;IPI00329389.8;IPI00867533.1;IPI00735235.1;IPI00742225.1;IPI00887702.1;IPI00787053.2;IPI00789282.1;IPI00797034.1;IPI00880154.1	60S ribosomal protein L6;TAX-responsive enhancer element-binding protein 107;Neoplasm-related protein C140	20		-2.15701	-1.06507	1.03316		-3.36283	-2.29598	1.00014		-2.54852	-0.813652	1.40969		-2.87239	-0.414749	2.21656		RPL6;TXREB1	60S ribosomal protein L6;60S ribosomal protein L6;60S ribosomal protein L6;similar to Ribosomal protein L6 isoform 7;similar to DNA-binding protein TAXREB107 isoform 1;similar to DNA-binding protein TAXREB107 isoform 2	B2R4K7;Q9HBB3;Q02878;B4DRX3;Q8N5Z7;Q8TBK5	B2R4K7_HUMAN;RL6_HUMAN;Q8TBK5_HUMAN	ENST00000202773	OTTHUMP00000169281;OTTHUMP00000169279;OTTHUMP00000169280	NP_000961;NP_001019833;XP_941091;XP_001724092;XP_940477;XP_001724098	PF01159;PF03868	Ribosomal_L6e;Ribosomal_L6e_N	Ribosomal protein L6e;Ribosomal protein L6, N-terminal domain	GO:0005840;GO:0030529;GO:0032991;GO:0043226;GO:0043228;GO:0043229;GO:0043232;GO:0044424;GO:0044444;GO:0044464;GO:0015934;GO:0022625;GO:0033279;GO:0044422;GO:0044445;GO:0044446	ribosome;ribonucleoprotein complex;macromolecular complex;organelle;non-membrane-bounded organelle;intracellular organelle;intracellular non-membrane-bounded organelle;intracellular part;cytoplasmic part;cell part;large ribosomal subunit	GO:0003735;GO:0005198;GO:0003676;GO:0003677;GO:0003723;GO:0005488	structural constituent of ribosome;structural molecule activity;nucleic acid binding;DNA binding;RNA binding;binding	GO:0006412;GO:0008152;GO:0009058;GO:0009059;GO:0009987;GO:0019538;GO:0034645;GO:0034960;GO:0034961;GO:0043170;GO:0043283;GO:0043284;GO:0044237;GO:0044238;GO:0044249;GO:0044260;GO:0044267;GO:0006355;GO:0006414;GO:0009889;GO:0010468;GO:0010556;GO:0019219;GO:0019222;GO:0031323;GO:0031326;GO:0045449;GO:0050789;GO:0050794;GO:0051171;GO:0051252;GO:0060255;GO:0065007;GO:0080090	translation;metabolic process;biosynthetic process;macromolecule biosynthetic process;cellular process;protein metabolic process;cellular macromolecule biosynthetic process;cellular biopolymer metabolic process;cellular biopolymer biosynthetic process	hsa:6128	K02934	10	20	20	46	20	20	46	20	20	46
827	675;1612;3326;4396;4397;4875;5993;7390;8716;8898;9366;9668;9729;9887;12574;13183;14225;16375;16376;17515;17516;18823;19981	IPI00472171.3;IPI00030179.3;IPI00872387.1;IPI00871827.1;IPI00871908.2;IPI00794746.1;IPI00144171.2;IPI00796861.1;IPI00878826.1;IPI00790291.1;IPI00793342.1;IPI00903046.1;IPI00887446.1;IPI00872697.1;IPI00888874.1	60S ribosomal protein L7;Putative uncharacterized protein RPL7P23;Putative uncharacterized protein RPL7;Similar to 60S ribosomal protein L7; similar to P18124 (PID:d133021)	23		-2.15836	-1.14455	0.843823		-2.36468	-2.33577	0.323312		-2.71066	-1.19687	1.37228		-2.85653	-0.710284	1.83925		RPL7;RPL7P23;WUGSC:H_RG054D04.1	30 kDa protein;60S ribosomal protein L7;Uncharacterized protein ENSP00000381447 (Fragment);Putative uncharacterized protein RPL7 (Fragment);32 kDa protein;Putative uncharacterized protein RPL7;hypothetical protein LOC648000;WUGSC:H_RG054D04.1 protein	P18124;A8K504;A8MY04;A8MVV7;A8MUD9;O95036	RL7_HUMAN;A8MY04_HUMAN;A8MVV7_HUMAN;A8MUD9_HUMAN;O95036_HUMAN	ENST00000352983;ENST00000396470;ENST00000398410;ENST00000396465;ENST00000396467	OTTHUMP00000177751;OTTHUMP00000166002;OTTHUMP00000166003;OTTHUMP00000166004;OTTHUMP00000166005;OTTHUMP00000177752	NP_000962;XP_001719100;XP_001722487;XP_948935;XP_001720224;XP_001726030	PF00327;PF08079	Ribosomal_L30;Ribosomal_L30_N	Ribosomal protein L30p/L7e;Ribosomal L30 N-terminal domain	GO:0015934;GO:0022625;GO:0030529;GO:0032991;GO:0033279;GO:0044422;GO:0044424;GO:0044444;GO:0044445;GO:0044446;GO:0044464	large ribosomal subunit;cytosolic large ribosomal subunit;ribonucleoprotein complex;macromolecular complex;ribosomal subunit;organelle part;intracellular part;cytoplasmic part;cytosolic part;intracellular organelle part;cell part	GO:0003676;GO:0003677;GO:0003723;GO:0003729;GO:0003735;GO:0005198;GO:0005488;GO:0005515;GO:0030528;GO:0042802;GO:0042803;GO:0046983	nucleic acid binding;DNA binding;RNA binding;mRNA binding;structural constituent of ribosome;structural molecule activity;binding;protein binding;transcription regulator activity;identical protein binding;protein homodimerization activity	GO:0006139;GO:0006364;GO:0006396;GO:0006414;GO:0006807;GO:0008152;GO:0009058;GO:0009059;GO:0009987;GO:0016070;GO:0016072;GO:0022613;GO:0034470;GO:0034645;GO:0034660;GO:0034960;GO:0034961;GO:0042273;GO:0043170;GO:0043283;GO:0043284;GO:0044085;GO:0044237;GO:0044238;GO:0044249;GO:0044260;GO:0006412;GO:0019538;GO:0044267	nucleobase, nucleoside, nucleotide and nucleic acid metabolic process;rRNA processing;RNA processing;translational elongation;nitrogen compound metabolic process;metabolic process;biosynthetic process;macromolecule biosynthetic process;cellular process	hsa:6129;hsa:100130892	K02937	15	23	25	56	23	25	56	16	17	38
1400	715;716;7308;9448;9645;9678;9765;10955;12173;12651;13203;14448;14675;14857;16599;16600;17272;17273;17857;19070;19505	IPI00299573.12;IPI00397676.4;IPI00887325.1;IPI00642454.1;IPI00478896.3;IPI00075558.9;IPI00887819.1;IPI00888496.1	60S ribosomal protein L7a;Surfeit locus protein 3;PLA-X polypeptide;Putative uncharacterized protein ENSP00000372524;Ribosomal protein L7a	21		-2.56397	-1.30497	0.930245		-2.70708	-3.76692	-1.6784		-2.49826	-0.905899	1.36143		-2.95288	-0.690242	2.04362		RPL7A;SURF-3;SURF3;RP11-244N20.10-005;RP11-244N20.10-004	60S ribosomal protein L7a;similar to ribosomal protein L7a;similar to ribosomal protein L7a;Ribosomal protein L7a;Ribosomal protein L7a	P62424;Q5T8U4;A6NH90;Q5T8U2;Q9BY74;Q5T8U3	RL7A_HUMAN;A6NH90_HUMAN;Q5T8U2_HUMAN;Q5T8U3_HUMAN	ENST00000323345;ENST00000321566;ENST00000315731;ENST00000277425	OTTHUMP00000022469;OTTHUMP00000073518;OTTHUMP00000022468;OTTHUMP00000022467	NP_000963;XP_001720601;XP_001723598;XP_001722095	PF01248	Ribosomal_L7Ae	Ribosomal protein L7Ae/L30e/S12e/Gadd45 family	GO:0000267;GO:0005624;GO:0005626;GO:0005840;GO:0015934;GO:0022625;GO:0030529;GO:0032991;GO:0033279;GO:0042788;GO:0043226;GO:0043228;GO:0043229;GO:0043232;GO:0044422;GO:0044424;GO:0044444;GO:0044445;GO:0044446;GO:0044464	cell fraction;membrane fraction;insoluble fraction;ribosome;large ribosomal subunit;cytosolic large ribosomal subunit;ribonucleoprotein complex;macromolecular complex;ribosomal subunit;polysomal ribosome;organelle;non-membrane-bounded organelle	GO:0003676;GO:0003723;GO:0003735;GO:0005198;GO:0005488	nucleic acid binding;RNA binding;structural constituent of ribosome;structural molecule activity;binding	GO:0006414;GO:0008152;GO:0009058;GO:0009059;GO:0009987;GO:0022613;GO:0034645;GO:0034960;GO:0034961;GO:0042254;GO:0043170;GO:0043283;GO:0043284;GO:0044085;GO:0044237;GO:0044249;GO:0044260	translational elongation;metabolic process;biosynthetic process;macromolecule biosynthetic process;cellular process;ribonucleoprotein complex biogenesis;cellular macromolecule biosynthetic process;cellular biopolymer metabolic process	hsa:6130	K02936	8	21	22	52	21	22	52	21	22	52
1678	2030;3910;4775;7223;7487;8319;8376;8717;9209;9232;10303;10325;10326;14748;16955	IPI00456940.5;IPI00740474.2;IPI00887207.1	60S ribosomal protein L7-like 1	15		-0.794908	3.56474	4.16052		-1.13695	6.09049	7.05637		-0.274826	3.21244	3.776		0.164658	4.60481	4.29477		RPL7L1	60S ribosomal protein L7-like 1;similar to ribosomal protein L7-like 1	Q6DKI1;A8K5J5;A8K7D4;B3KMP5	RL7L_HUMAN	ENST00000304734;ENST00000372871	OTTHUMP00000016410;OTTHUMP00000195524	NP_940888;XP_001722965;XP_931429;XP_947315	PF00327	Ribosomal_L30	Ribosomal protein L30p/L7e	GO:0015934;GO:0030529;GO:0032991;GO:0033279;GO:0044422;GO:0044424;GO:0044444;GO:0044446;GO:0044464	large ribosomal subunit;ribonucleoprotein complex;macromolecular complex;ribosomal subunit;organelle part;intracellular part;cytoplasmic part;intracellular organelle part;cell part	GO:0003735;GO:0005198;GO:0005488;GO:0005515;GO:0030528	structural constituent of ribosome;structural molecule activity;binding;protein binding;transcription regulator activity	GO:0006412;GO:0008152;GO:0009058;GO:0009059;GO:0009987;GO:0019538;GO:0034645;GO:0034960;GO:0034961;GO:0043170;GO:0043283;GO:0043284;GO:0044237;GO:0044238;GO:0044249;GO:0044260;GO:0044267	translation;metabolic process;biosynthetic process;macromolecule biosynthetic process;cellular process;protein metabolic process;cellular macromolecule biosynthetic process;cellular biopolymer metabolic process;cellular biopolymer biosynthetic process	hsa:285855		3	15	15	16	15	15	16	12	12	13
371	1482;1598;1599;1833;1965;2537;5471;6035;6650;7497;9099;9708;14927;16685;18320;18570;19448	IPI00012772.8;IPI00797230.1;IPI00795138.1;IPI00909884.1;IPI00792050.1;IPI00795853.1	60S ribosomal protein L8;cDNA FLJ53750, highly similar to 60S ribosomal protein L8	17		-2.7575	-2.77054	-0.582512		-2.72204	-4.14453	-1.75253		-2.62674	-2.48714	0.134089		-3.02468	-1.96753	0.840604		RPL8	60S ribosomal protein L8;32 kDa protein;26 kDa protein;cDNA FLJ53750, highly similar to 60S ribosomal protein L8	P62917;A8K094;B4DVG7	RL8_HUMAN;B4DVG7_HUMAN	ENST00000262584;ENST00000394920	OTTHUMP00000178490;OTTHUMP00000178494;OTTHUMP00000178493;OTTHUMP00000178492	NP_000964;NP_150644	PF00181;PF03947	Ribosomal_L2;Ribosomal_L2_C	Ribosomal Proteins L2, RNA binding domain;Ribosomal Proteins L2, C-terminal domain	GO:0015934;GO:0022625;GO:0030529;GO:0032991;GO:0033279;GO:0044422;GO:0044424;GO:0044444;GO:0044445;GO:0044446;GO:0044464;GO:0005840;GO:0043226;GO:0043228;GO:0043229;GO:0043232	large ribosomal subunit;cytosolic large ribosomal subunit;ribonucleoprotein complex;macromolecular complex;ribosomal subunit;organelle part;intracellular part;cytoplasmic part;cytosolic part;intracellular organelle part;cell part;ribosome;organelle	GO:0003676;GO:0003723;GO:0003735;GO:0005198;GO:0005488;GO:0019843	nucleic acid binding;RNA binding;structural constituent of ribosome;structural molecule activity;binding;rRNA binding	GO:0006414;GO:0008152;GO:0009058;GO:0009059;GO:0009987;GO:0034645;GO:0034960;GO:0034961;GO:0043170;GO:0043283;GO:0043284;GO:0044237;GO:0044249;GO:0044260;GO:0006412;GO:0019538;GO:0044238;GO:0044267	translational elongation;metabolic process;biosynthetic process;macromolecule biosynthetic process;cellular process;cellular macromolecule biosynthetic process;cellular biopolymer metabolic process;cellular biopolymer biosynthetic process	hsa:6132	K02938	6	17	18	36	17	18	36	17	18	36
864	2337;2379;2380;3834;4907;6735;9078;12904;13213;14582;16908;16949;17985	IPI00031691.1;IPI00795717.1;IPI00738685.2;IPI00888167.1;IPI00910195.1;IPI00909133.1;IPI00719047.1;IPI00795310.1;IPI00789747.1;REV_IPI00026555.1;REV_IPI00514782.1;REV_IPI00909385.1;REV_IPI00878668.1;IPI00442752.1;IPI00878105.1	60S ribosomal protein L9;cDNA FLJ51990, highly similar to 60S ribosomal protein L9;Ribosomal protein L9, isoform CRA_d;cDNA FLJ52179, highly similar to 60S ribosomal protein L9	13		-2.29676	-2.05481	0.0517201		-1.84575	-4.07938	-1.69661		-2.36216	-1.61976	0.643302		-2.90379	-1.42092	1.17076		RPL9;OK/SW-cl.103;RPL9P7;RPL9P8;RPL9P9;hCG_37461	60S ribosomal protein L9;19 kDa protein;hypothetical protein;similar to rat ribosomal protein L9 homologue;cDNA FLJ51990, highly similar to 60S ribosomal protein L9;cDNA FLJ52179, highly similar to 60S ribosomal protein L9	P32969;Q53Z07;B4DLV8;B4E1M5	RL9_HUMAN;B4DLV8_HUMAN;B4E1M5_HUMAN	ENST00000295955;ENST00000330965	OTTHUMP00000125205;OTTHUMP00000176545;OTTHUMP00000176575;OTTHUMP00000176542;OTTHUMP00000176576	NP_000652;NP_001020092;XP_945680;XP_951471;XP_001718756	PF00347	Ribosomal_L6	Ribosomal protein L6	GO:0005730;GO:0005829;GO:0005840;GO:0030529;GO:0032991;GO:0043226;GO:0043228;GO:0043229;GO:0043232;GO:0044422;GO:0044424;GO:0044428;GO:0044444;GO:0044446;GO:0044464	nucleolus;cytosol;ribosome;ribonucleoprotein complex;macromolecular complex;organelle;non-membrane-bounded organelle;intracellular organelle;intracellular non-membrane-bounded organelle;organelle part;intracellular part;nuclear part;cytoplasmic part	GO:0003676;GO:0003723;GO:0003735;GO:0005198;GO:0005488;GO:0019843	nucleic acid binding;RNA binding;structural constituent of ribosome;structural molecule activity;binding;rRNA binding	GO:0006414;GO:0008152;GO:0009058;GO:0009059;GO:0009987;GO:0034645;GO:0034960;GO:0034961;GO:0043170;GO:0043283;GO:0043284;GO:0044237;GO:0044249;GO:0044260;GO:0006412;GO:0019538;GO:0044238;GO:0044267	translational elongation;metabolic process;biosynthetic process;macromolecule biosynthetic process;cellular process;cellular macromolecule biosynthetic process;cellular biopolymer metabolic process;cellular biopolymer biosynthetic process	hsa:6133	K02940	15	13	15	29	13	15	29	13	15	29
203	9683;9838;9839;10705;12310;12905;18009;19576;19640;20056	IPI00007175.3;IPI00020793.3	60S ribosome subunit biogenesis protein NIP7 homolog;KD93	10		-0.540359	2.99744	3.73725		-0.472389	3.36611	2.96649		-0.623065	3.71348	3.72846		-0.0136546	5.59003	4.2912		NIP7;CGI-37;HSPC031;HSPC180;OK/SW-cl.76;OK/SW-cl.78	Isoform 1 of 60S ribosome subunit biogenesis protein NIP7 homolog;Isoform 2 of 60S ribosome subunit biogenesis protein NIP7 homolog	Q9Y221-1;Q9Y221;B2RD04;Q9Y221-2;B3KM49	NIP7_HUMAN	ENST00000254940;ENST00000254941	OTTHUMP00000080298;OTTHUMP00000174889;OTTHUMP00000080299	NP_057185				GO:0005730;GO:0043226;GO:0043228;GO:0043229;GO:0043232;GO:0044422;GO:0044424;GO:0044428;GO:0044446;GO:0044464	nucleolus;organelle;non-membrane-bounded organelle;intracellular organelle;intracellular non-membrane-bounded organelle;organelle part;intracellular part;nuclear part;intracellular organelle part;cell part	GO:0003676;GO:0003723;GO:0005488;GO:0005515	nucleic acid binding;RNA binding;binding;protein binding	GO:0009987;GO:0010926;GO:0016043;GO:0022607;GO:0022618;GO:0034621;GO:0034622;GO:0042255;GO:0043933;GO:0065003	cellular process;anatomical structure formation;cellular component organization;cellular component assembly;ribonucleoprotein complex assembly;cellular macromolecular complex subunit organization;cellular macromolecular complex assembly;ribosome assembly	hsa:51388		2	10	12	12	10	12	12	10	12	12
273	44;810;1252;1682;2788;3684;4038;4443;4917;5295;6026;7902;8022;9049;9080;9911;11417;11500;11566;12723;13258;13831;13832;13844;15317;15318;16772;18308;19336;20143	IPI00009790.1;IPI00643196.1;IPI00639981.1;IPI00645848.1;IPI00642664.1;IPI00646468.1;IPI00552290.3;IPI00552617.3	6-phosphofructokinase type C;Phosphofructokinase 1;Phosphohexokinase;Phosphofructo-1-kinase isozyme C;6-phosphofructokinase, platelet type;cDNA FLJ35278 fis, clone PROST2006579, highly similar to 6-phosphofructokinase type C (EC 2.7.1.11)	30		-2.94764	-3.51167	-0.540526		-2.85883	-4.44106	-1.69232		-3.21317	-3.41485	-0.945749		-3.49878	-3.22918	0.122606		PFKP;PFKF;PFK-P	6-phosphofructokinase type C;Phosphofructokinase, platelet	Q01813;Q5VSR8;B3KS15;O14943;Q49A78;Q5VSR7;Q8WTZ9	K6PP_HUMAN;B3KS15_HUMAN	ENST00000381125;ENST00000381075	OTTHUMP00000018966;OTTHUMP00000018967	NP_002618	PF00365	PFK	Phosphofructokinase	GO:0005945;GO:0032991;GO:0043234;GO:0044424;GO:0044444;GO:0044445;GO:0044464	6-phosphofructokinase complex;macromolecular complex;protein complex;intracellular part;cytoplasmic part;cytosolic part;cell part	GO:0000166;GO:0000287;GO:0001882;GO:0001883;GO:0003824;GO:0003872;GO:0005488;GO:0005515;GO:0005524;GO:0008443;GO:0016301;GO:0016740;GO:0016772;GO:0016773;GO:0017076;GO:0019200;GO:0030554;GO:0032553;GO:0032555;GO:0032559;GO:0043167;GO:0043169;GO:0046872	nucleotide binding;magnesium ion binding;nucleoside binding;purine nucleoside binding;catalytic activity;6-phosphofructokinase activity;binding;protein binding;ATP binding;phosphofructokinase activity;kinase activity;transferase activity	GO:0005975;GO:0005996;GO:0006006;GO:0006007;GO:0006066;GO:0006091;GO:0006096;GO:0008152;GO:0009056;GO:0009987;GO:0016052;GO:0019318;GO:0019320;GO:0044237;GO:0044238;GO:0046164;GO:0046365	carbohydrate metabolic process;monosaccharide metabolic process;glucose metabolic process;glucose catabolic process;alcohol metabolic process;generation of precursor metabolites and energy;glycolysis;metabolic process;catabolic process;cellular process	hsa:5214	K00850	8	30	37	38	30	37	38	28	33	33
1511	810;8264;15312;15917;16772;16813;17269;18149;19400	IPI00332371.9;IPI00902982.1;IPI00784216.2	6-phosphofructokinase, liver type;Phosphofructokinase 1;Phosphohexokinase;Phosphofructo-1-kinase isozyme B;cDNA FLJ30173 fis, clone BRACE2000969, highly similar to 6-phosphofructokinase, liver type (EC 2.7.1.11)	9		-1.77972	-2.38451	-3.97901		-2.04949	-5.98979	-3.43345		-2.42872	-2.55283							PFKL;DKFZp686L2097	Isoform 1 of 6-phosphofructokinase, liver type;cDNA FLJ30173 fis, clone BRACE2000969, highly similar to 6-phosphofructokinase, liver type;6-phosphofructokinase, liver type (EC 2.7.1.11) (Phosphofructokinase 1) (Phosphohexokinase) (Phosphofructo-1-kinase is	P17858-1;P17858;B3KNQ7;B4E108;Q59GI2;Q6MZK4;Q7L2M7;Q7Z3R9;Q9BSP4;P17858-2	K6PL_HUMAN;B3KNQ7_HUMAN	ENST00000312352;ENST00000349048;ENST00000397961;ENST00000403390;ENST00000407806	OTTHUMP00000109514;OTTHUMP00000109515	NP_002617	PF00365	PFK	Phosphofructokinase	GO:0005945;GO:0032991;GO:0043234;GO:0044424;GO:0044444;GO:0044445;GO:0044464;GO:0000267;GO:0005625	6-phosphofructokinase complex;macromolecular complex;protein complex;intracellular part;cytoplasmic part;cytosolic part;cell part;cell fraction;soluble fraction	GO:0000166;GO:0000287;GO:0001882;GO:0001883;GO:0003824;GO:0003872;GO:0005488;GO:0005515;GO:0005524;GO:0005529;GO:0008443;GO:0016301;GO:0016740;GO:0016772;GO:0016773;GO:0017076;GO:0019200;GO:0019899;GO:0019900;GO:0030246;GO:0030554;GO:0032553;GO:0032555;GO:0032559;GO:0042802;GO:0043167;GO:0043169;GO:0046872;GO:0048029;GO:0070061;GO:0070095	nucleotide binding;magnesium ion binding;nucleoside binding;purine nucleoside binding;catalytic activity;6-phosphofructokinase activity;binding;protein binding;ATP binding;sugar binding;phosphofructokinase activity;kinase activity;transferase activity	GO:0005975;GO:0005996;GO:0006000;GO:0006002;GO:0006006;GO:0006007;GO:0006066;GO:0006091;GO:0006096;GO:0006461;GO:0008152;GO:0009056;GO:0009987;GO:0010926;GO:0016043;GO:0016052;GO:0019318;GO:0019320;GO:0022607;GO:0043933;GO:0044237;GO:0044238;GO:0046164;GO:0046365;GO:0051259;GO:0065003;GO:0002791;GO:0002792;GO:0009743;GO:0009746;GO:0009749;GO:0010033;GO:0010646;GO:0032879;GO:0034284;GO:0042221;GO:…	carbohydrate metabolic process;monosaccharide metabolic process;fructose metabolic process;fructose 6-phosphate metabolic process;glucose metabolic process;glucose catabolic process;alcohol metabolic process;generation of precursor metabolites and energy	hsa:5211	K00850	3	9	12	14	6	7	7	6	7	7
1207	689;1419;2222;3186;5120;5128;5981;6895;7931;7973;8000;12270;12271;13608;13977;14686;15084;15350;16336;16926;17671;17941;18351;19453;19740;20001	IPI00747533.2;IPI00219525.10;IPI00910950.1	6-phosphogluconate dehydrogenase, decarboxylating	26		-3.60009	-3.74879	-0.69122		-2.4434	-4.23754	-1.78513		-3.86078	-4.00982	-1.04633		-4.31591	-5.69526	-1.31018		PGD;PGDH	56 kDa protein;6-phosphogluconate dehydrogenase, decarboxylating	P52209;A9Z1X1;B4DL86;B4DQJ8;B4DV68;B4E2U0	6PGD_HUMAN	ENST00000270776;ENST00000377062	OTTHUMP00000001897	NP_002622	PF00393;PF03446	6PGD;NAD_binding_2	6-phosphogluconate dehydrogenase, C-terminal domain;NAD binding domain of 6-phosphogluconate dehydrogenase			GO:0000166;GO:0003824;GO:0004616;GO:0005488;GO:0005515;GO:0016491;GO:0016614;GO:0016616;GO:0048037;GO:0050661;GO:0050662	nucleotide binding;catalytic activity;phosphogluconate dehydrogenase (decarboxylating) activity;binding;protein binding;oxidoreductase activity;oxidoreductase activity, acting on CH-OH group of donors	GO:0005975;GO:0005996;GO:0006066;GO:0008152;GO:0009051;GO:0019321;GO:0044238;GO:0055114	carbohydrate metabolic process;monosaccharide metabolic process;alcohol metabolic process;metabolic process;pentose-phosphate shunt, oxidative branch;pentose metabolic process;primary metabolic process;oxidation reduction	hsa:5226	K00033	3	26	29	31	26	29	31	26	29	31
824	3971;4522;8101;8697;11553;17619;19359	IPI00029997.1;IPI00643842.1	6-phosphogluconolactonase	7										-3.11566								PGLS	6-phosphogluconolactonase	O95336	6PGL_HUMAN	ENST00000252603	OTTHUMP00000077808	NP_036220	PF01182	Glucosamine_iso	Glucosamine-6-phosphate isomerases/6-phosphogluconolactonase			GO:0003824;GO:0004091;GO:0016787;GO:0016788;GO:0017057	catalytic activity;carboxylesterase activity;hydrolase activity;hydrolase activity, acting on ester bonds;6-phosphogluconolactonase activity	GO:0005975;GO:0005996;GO:0006006;GO:0006007;GO:0006066;GO:0006098;GO:0006139;GO:0006732;GO:0006733;GO:0006739;GO:0006740;GO:0006753;GO:0006766;GO:0006767;GO:0006769;GO:0006807;GO:0008152;GO:0009056;GO:0009117;GO:0009820;GO:0009987;GO:0016052;GO:0019318;GO:0019320;GO:0019362;GO:0019748;GO:0044237;GO:0044238;GO:0046164;GO:0046365;GO:0046496;GO:0051186;GO:0055086	carbohydrate metabolic process;monosaccharide metabolic process;glucose metabolic process;glucose catabolic process;alcohol metabolic process;pentose-phosphate shunt;nucleobase, nucleoside, nucleotide and nucleic acid metabolic process	hsa:25796	K01057	2	7	7	7	7	7	7	7	7	7
123	3986;5136	IPI00004392.2;IPI00759462.2;IPI00759578.1;IPI00396056.5;IPI00644344.1	7,8-dihydro-8-oxoguanine triphosphatase;8-oxo-dGTPase;Nucleoside diphosphate-linked moiety X motif 1;NUDT1 protein;Nudix (Nucleoside diphosphate linked moiety X)-type motif 1;Nudix (Nucleoside diphosphate linked moiety X)-type motif 1, isoform CRA_a	2						-2.32034												NUDT1;MTH1;hCG_18431;tcag7.546	Isoform p26 of 7,8-dihydro-8-oxoguanine triphosphatase;nudix-type motif 1 isoform p22;Isoform p22 of 7,8-dihydro-8-oxoguanine triphosphatase;Isoform p18 of 7,8-dihydro-8-oxoguanine triphosphatase;nudix-type motif 1 isoform p18	P36639-1;P36639;P36639-3;A4D205;P36639-2;P36639-4;Q8IV95;Q7Z7N6	8ODP_HUMAN;Q7Z7N6_HUMAN	ENST00000343985;ENST00000397047;ENST00000397048;ENST00000397049;ENST00000339737;ENST00000356714;ENST00000397046	OTTHUMP00000115538;OTTHUMP00000115539;OTTHUMP00000200136;OTTHUMP00000024690;OTTHUMP00000115537;OTTHUMP00000115540	NP_945187;NP_945190;NP_945192;NP_002443;NP_945186;NP_945188;NP_945191	PF00293	NUDIX	NUDIX domain			GO:0003824;GO:0003924;GO:0005488;GO:0005515;GO:0008413;GO:0016462;GO:0016787;GO:0016817;GO:0016818;GO:0017111	catalytic activity;GTPase activity;binding;protein binding;8-oxo-7,8-dihydroguanine triphosphatase activity;pyrophosphatase activity;hydrolase activity;hydrolase activity, acting on acid anhydrides	GO:0006139;GO:0006259;GO:0006281;GO:0006807;GO:0006950;GO:0006974;GO:0006979;GO:0008152;GO:0009987;GO:0033554;GO:0034960;GO:0034984;GO:0042221;GO:0043170;GO:0043283;GO:0044237;GO:0044238;GO:0044260;GO:0050896;GO:0051716	nucleobase, nucleoside, nucleotide and nucleic acid metabolic process;DNA metabolic process;DNA repair;nitrogen compound metabolic process;response to stress;response to DNA damage stimulus;response to oxidative stress;metabolic process;cellular process	hsa:4521	K03574	5	2	2	2	2	2	2	2	2	2
89	918;1175;2232;2844;3504;3850;4497;4632;7526;7642;7643;7937;7939;8449;8631;8654;9270;9610;9658;9753;10757;11972;12085;12696;12697;12999;13164;13665;13666;13795;14559;15145;16061;16721;17023;17712;18088;18668;18669;18919;19329;19600	IPI00003362.2;REV_IPI00719173.5;REV_IPI00844170.3	78 kDa glucose-regulated protein;GRP 78;Heat shock 70 kDa protein 5;Immunoglobulin heavy chain-binding protein;Endoplasmic reticulum lumenal Ca(2+)-binding protein grp78	42		0.280362	-3.66209	-3.82127		-0.00641983	-3.74335	-3.69365		-0.611116	-3.58528	-3.16657		-1.63612	-4.82353	-3.26521		HSPA5;GRP78	HSPA5 protein	P11021;B0QZ61;B4DEF7;Q2KHP4	GRP78_HUMAN	ENST00000324460	OTTHUMP00000022124	NP_005338	PF00012	HSP70	Hsp70 protein	GO:0005634;GO:0005788;GO:0005793;GO:0009986;GO:0016021;GO:0016023;GO:0030176;GO:0031224;GO:0031227;GO:0031300;GO:0031301;GO:0031410;GO:0031974;GO:0031982;GO:0031988;GO:0042470;GO:0043226;GO:0043227;GO:0043229;GO:0043231;GO:0043233;GO:0044422;GO:0044424;GO:0044425;GO:0044432;GO:0044444;GO:0044446;GO:0044464;GO:0048471;GO:0048770;GO:0070013	nucleus;endoplasmic reticulum lumen;ER-Golgi intermediate compartment;cell surface;integral to membrane;cytoplasmic membrane-bounded vesicle;integral to endoplasmic reticulum membrane;intrinsic to membrane;intrinsic to endoplasmic reticulum membrane	GO:0000166;GO:0001882;GO:0001883;GO:0004857;GO:0004866;GO:0004869;GO:0005488;GO:0005509;GO:0005515;GO:0005524;GO:0017076;GO:0030234;GO:0030414;GO:0030554;GO:0030674;GO:0032553;GO:0032555;GO:0032559;GO:0043027;GO:0043028;GO:0043167;GO:0043169;GO:0046872;GO:0051082	nucleotide binding;nucleoside binding;purine nucleoside binding;enzyme inhibitor activity;endopeptidase inhibitor activity;cysteine-type endopeptidase inhibitor activity;binding;calcium ion binding;protein binding;ATP binding;purine nucleotide binding	GO:0006916;GO:0006950;GO:0007154;GO:0009267;GO:0009605;GO:0009987;GO:0009991;GO:0010466;GO:0010941;GO:0031667;GO:0031668;GO:0031669;GO:0033554;GO:0042149;GO:0042594;GO:0042981;GO:0043066;GO:0043067;GO:0043069;GO:0043086;GO:0043154;GO:0043281;GO:0044092;GO:0048519;GO:0048523;GO:0050789;GO:0050790;GO:0050793;GO:0050794;GO:0050896;GO:0051093;GO:0051336;GO:0051346;GO:0051716;GO:0052547;GO:0052548;GO:…	anti-apoptosis;response to stress;cell communication;cellular response to starvation;response to external stimulus;cellular process;response to extracellular stimulus;negative regulation of peptidase activity;regulation of cell death	hsa:3309	K09490	3	42	50	96	39	47	88	39	47	88
569	320;956;3251;3748;4621;5075;5076;15731;18852;19413;20339	IPI00020075.4;IPI00790966.1	Abhydrolase domain-containing protein 10, mitochondrial	11		1.80145	-0.000418442	-1.925		1.41516	-2.6642	-3.96502		0.00676478	-1.04002	-1.51519		-1.6636	-1.56039	-0.052102		ABHD10	Abhydrolase domain-containing protein 10, mitochondrial	Q9NUJ1	ABHDA_HUMAN	ENST00000273359	OTTHUMP00000172207	NP_060864	PF00561	Abhydrolase_1	alpha/beta hydrolase fold	GO:0005739;GO:0043226;GO:0043227;GO:0043229;GO:0043231;GO:0044424;GO:0044444;GO:0044464	mitochondrion;organelle;membrane-bounded organelle;intracellular organelle;intracellular membrane-bounded organelle;intracellular part;cytoplasmic part;cell part	GO:0003824;GO:0008233;GO:0008236;GO:0016787;GO:0017171;GO:0070011	catalytic activity;peptidase activity;serine-type peptidase activity;hydrolase activity;serine hydrolase activity;peptidase activity, acting on L-amino acid peptides			hsa:55347		2	11	11	26	11	11	26	11	11	26
1029	9854;10998	IPI00171692.3;IPI00171152.2;IPI00167072.2;IPI00171691.2;IPI00170896.2	Abhydrolase domain-containing protein 11;Williams-Beuren syndrome chromosomal region 21 protein	2		1.61268	-0.795133	-2.62335														ABHD11;WBSCR21;PP1226	Isoform 1 of Abhydrolase domain-containing protein 11;Isoform 4 of Abhydrolase domain-containing protein 11;Isoform 5 of Abhydrolase domain-containing protein 11;Isoform 2 of Abhydrolase domain-containing protein 11;Isoform 3 of Abhydrolase domain-containi	Q8NFV4-1;Q8NFV4;Q8NFV4-4;Q8NFV4-5;Q8NFV4-2;Q8NFV4-3	ABHDB_HUMAN	ENST00000222800;ENST00000322862;ENST00000395147	OTTHUMP00000160502;OTTHUMP00000024922	NP_683710	PF00561	Abhydrolase_1	alpha/beta hydrolase fold			GO:0003824;GO:0016787	catalytic activity;hydrolase activity			hsa:83451		5	2	2	2	2	2	2	2	2	2
925	1807;3611;5254;17279	IPI00063827.1;IPI00910706.1;IPI00747859.2;IPI00910875.1;IPI00167615.1;IPI00908954.1	Abhydrolase domain-containing protein 14B;CCG1-interacting factor B;cDNA FLJ52710, highly similar to Abhydrolase domain-containing protein 14B;Putative uncharacterized protein ABHD14B;cDNA FLJ52723, highly similar to Abhydrolase domain-containing protein 14B	4		-2.37669	-4.93104							-3.51535				-3.34321	-3.73048			ABHD14B;CIB	Isoform 1 of Abhydrolase domain-containing protein 14B;cDNA FLJ52710, highly similar to Abhydrolase domain-containing protein 14B;Putative uncharacterized protein ABHD14B;cDNA FLJ52723, highly similar to Abhydrolase domain-containing protein 14B	Q96IU4-1;Q96IU4;B4DNR3;A6NGU1;B4DQI4	ABHEB_HUMAN;B4DNR3_HUMAN;A6NGU1_HUMAN;B4DQI4_HUMAN	ENST00000315851;ENST00000361143;ENST00000395008;ENST00000315877	OTTHUMP00000171421;OTTHUMP00000171423	NP_116139				GO:0005634;GO:0005737;GO:0043226;GO:0043227;GO:0043229;GO:0043231;GO:0044424;GO:0044464	nucleus;cytoplasm;organelle;membrane-bounded organelle;intracellular organelle;intracellular membrane-bounded organelle;intracellular part;cell part	GO:0003824;GO:0016787	catalytic activity;hydrolase activity			hsa:84836		6	4	4	4	4	4	4	4	4	4
1817	4956;8223;16519;17412	IPI00743813.3;IPI00480042.3;IPI00645386.1;IPI00745956.1	Abnormal spindle-like microcephaly-associated protein;Abnormal spindle protein homolog	4																		ASPM;MCPH5	Isoform 1 of Abnormal spindle-like microcephaly-associated protein;Isoform 2 of Abnormal spindle-like microcephaly-associated protein	Q8IZT6-1;Q8IZT6;B3KM85;Q8IZT6-2;B3KWI2;Q4G1H1;Q5VYL4	ASPM_HUMAN	ENST00000294732;ENST00000367409	OTTHUMP00000034411;OTTHUMP00000034412	NP_060606	PF00307;PF00612	CH;IQ	Calponin homology (CH) domain;IQ calmodulin-binding motif	GO:0005634;GO:0005737;GO:0043226;GO:0043227;GO:0043229;GO:0043231;GO:0044424;GO:0044464	nucleus;cytoplasm;organelle;membrane-bounded organelle;intracellular organelle;intracellular membrane-bounded organelle;intracellular part;cell part	GO:0005488;GO:0005515;GO:0005516	binding;protein binding;calmodulin binding	GO:0000280;GO:0006996;GO:0007067;GO:0009987;GO:0016043;GO:0022402;GO:0022403;GO:0048285;GO:0051301	nuclear division;organelle organization;mitosis;cellular process;cellular component organization;cell cycle process;cell cycle phase;organelle fission;cell division	hsa:259266		4	4	4	5	4	4	5	4	4	5
1306	632;1783;8248;10935;18968	IPI00291419.5	Acetyl-CoA acetyltransferase, cytosolic;Cytosolic acetoacetyl-CoA thiolase;Acetyl-CoA transferase-like protein	5		-4.0225	-5.72272	-4.30426		-3.13657				-2.38368				-4.24127	-4.77798	-1.72585		ACAT2;ACTL	Acetyl-CoA acetyltransferase, cytosolic	Q9BWD1;A8K4W5;Q59GW6	THIC_HUMAN	ENST00000367048	OTTHUMP00000017527	NP_005882	PF02803;PF00108	Thiolase_C;Thiolase_N	Thiolase, C-terminal domain;Thiolase, N-terminal domain	GO:0005737;GO:0044424;GO:0044464	cytoplasm;intracellular part;cell part	GO:0003824;GO:0003985;GO:0005488;GO:0005515;GO:0008415;GO:0016407;GO:0016408;GO:0016453;GO:0016740;GO:0016746;GO:0016747	catalytic activity;acetyl-CoA C-acetyltransferase activity;binding;protein binding;acyltransferase activity;acetyltransferase activity;C-acyltransferase activity;C-acetyltransferase activity;transferase activity	GO:0006629;GO:0008152;GO:0044238	lipid metabolic process;metabolic process;primary metabolic process	hsa:39	K00626	1	5	5	5	5	5	5	5	5	5
832	3372;4424;4755;6437;7852;8726;10211;10610;11482;13174;14096;17308	IPI00030363.1;IPI00440499.1;IPI00062003.1	Acetyl-CoA acetyltransferase, mitochondrial;Acetoacetyl-CoA thiolase;T2	12		1.47477	-0.363104	-1.91583		1.32562	-2.00567	-2.97324		-0.193767	-1.35827	-1.41223		-1.96314	-2.73908	-0.839777		ACAT1;ACAT;MAT	Acetyl-CoA acetyltransferase, mitochondrial;ACAT1 protein	P24752;B2R6H1;Q6P3T4	THIL_HUMAN	ENST00000265838		NP_000010	PF02803;PF00108	Thiolase_C;Thiolase_N	Thiolase, C-terminal domain;Thiolase, N-terminal domain	GO:0005759;GO:0044422;GO:0044424;GO:0044429;GO:0044444;GO:0044446;GO:0044464	mitochondrial matrix;organelle part;intracellular part;mitochondrial part;cytoplasmic part;intracellular organelle part;cell part	GO:0003824;GO:0003985;GO:0005488;GO:0005515;GO:0008415;GO:0016407;GO:0016408;GO:0016453;GO:0016740;GO:0016746;GO:0016747;GO:0030955;GO:0031420;GO:0043167;GO:0043169;GO:0046872	catalytic activity;acetyl-CoA C-acetyltransferase activity;binding;protein binding;acyltransferase activity;acetyltransferase activity;C-acyltransferase activity;C-acetyltransferase activity;transferase activity	GO:0008152	metabolic process	hsa:38	K00626	3	12	13	23	12	13	23	12	13	23
329	802;2342;2399;2542;2661;4706;6569;6694;7777;7809;7896;8194;8595;10518;11140;14942;16969;17589;18134;19160	IPI00396015.5;IPI00011569.2;IPI00793409.1;IPI00847501.1;IPI00396018.1;IPI00872885.1;IPI00013003.2;IPI00157056.6;IPI00878731.1;IPI00848209.1;IPI00472339.2;IPI00796157.1;IPI00793750.1;IPI00796495.1	Acetyl-CoA carboxylase 1;ACC-alpha;Biotin carboxylase	20		-2.57725	-4.80144	-2.50496		-1.65731				-1.36286				-3.80283	-4.02924	-0.107384		ACACA;ACAC;ACC1;ACCA	Isoform 4 of Acetyl-CoA carboxylase 1;Isoform 1 of Acetyl-CoA carboxylase 1;265 kDa protein;Isoform 2 of Acetyl-CoA carboxylase 1;Isoform 3 of Acetyl-CoA carboxylase 1	Q13085-4;Q13085;B2RP68;Q13085-1;B2ZZ90;Q13085-2;Q13085-3;B4DIG6;B4DIR2;B4DIW1;B4DK31;B4DWK9;Q59FY4;Q7Z5W8	ACACA_HUMAN	ENST00000335166;ENST00000353139;ENST00000360679;ENST00000361253;ENST00000394406;ENST00000394407	OTTHUMP00000164069;OTTHUMP00000164076;OTTHUMP00000180727;OTTHUMP00000180728;OTTHUMP00000164070;OTTHUMP00000164071	NP_942131;NP_942133;NP_942136;NP_942134;NP_942135	PF08326;PF02785;PF00364;PF01039;PF00289;PF02786	ACC_central;Biotin_carb_C;Biotin_lipoyl;Carboxyl_trans;CPSase_L_chain;CPSase_L_D2	Acetyl-CoA carboxylase, central region;Biotin carboxylase C-terminal domain;Biotin-requiring enzyme;Carboxyl transferase domain;Carbamoyl-phosphate synthase L chain, N-terminal domain;Carbamoyl-phosphate synthase L chain, ATP binding domain	GO:0005737;GO:0044424;GO:0044464	cytoplasm;intracellular part;cell part	GO:0000166;GO:0001882;GO:0001883;GO:0003824;GO:0003989;GO:0004075;GO:0005488;GO:0005515;GO:0005524;GO:0009374;GO:0016421;GO:0016874;GO:0016879;GO:0016885;GO:0017076;GO:0019842;GO:0030145;GO:0030554;GO:0031406;GO:0032553;GO:0032555;GO:0032559;GO:0033293;GO:0043167;GO:0043169;GO:0046872;GO:0046914	nucleotide binding;nucleoside binding;purine nucleoside binding;catalytic activity;acetyl-CoA carboxylase activity;biotin carboxylase activity;binding;protein binding;ATP binding;biotin binding;CoA carboxylase activity;ligase activity	GO:0006082;GO:0006629;GO:0006631;GO:0006633;GO:0008152;GO:0008610;GO:0009058;GO:0009987;GO:0016053;GO:0019752;GO:0032787;GO:0042180;GO:0043436;GO:0044237;GO:0044238;GO:0044249;GO:0044255;GO:0046394	organic acid metabolic process;lipid metabolic process;fatty acid metabolic process;fatty acid biosynthetic process;metabolic process;lipid biosynthetic process;biosynthetic process;cellular process;organic acid biosynthetic process	hsa:31	K01946;K11262	14	20	20	20	20	20	20	20	20	20
710	2151;4030;7850;9332;9591;11211;11212;14683;15683;15684;19241	IPI00025849.1;IPI00449263.1;IPI00760940.1;IPI00018262.1	Acidic leucine-rich nuclear phosphoprotein 32 family member A;Potent heat-stable protein phosphatase 2A inhibitor I1PP2A;Acidic nuclear phosphoprotein pp32;Leucine-rich acidic nuclear protein;Putative HLA-DR-associated protein I;Mapmodulin;ANP32A protein;Hepatopoietin PCn127	11		-3.37315	-3.66102	-0.970272		-1.51556	-2.95165	-1.84461		-3.3509	-4.32658	-0.750591		-4.02067	-3.65455	-0.456108		ANP32A;C15orf1;LANP;MAPM;PHAP1	Acidic leucine-rich nuclear phosphoprotein 32 family member A;ANP32A protein (Fragment);Hepatopoietin PCn127	P39687;B2R6T4;Q08AJ6;Q3KPI8;Q6PKH8;Q1AHP8	AN32A_HUMAN;Q3KPI8_HUMAN;Q1AHP8_HUMAN	ENST00000409628	OTTHUMP00000176434;OTTHUMP00000176435	NP_006296	PF00560	LRR_1	Leucine Rich Repeat	GO:0005634;GO:0005783;GO:0043226;GO:0043227;GO:0043229;GO:0043231;GO:0044424;GO:0044444;GO:0044464;GO:0048471	nucleus;endoplasmic reticulum;organelle;membrane-bounded organelle;intracellular organelle;intracellular membrane-bounded organelle;intracellular part;cytoplasmic part;cell part;perinuclear region of cytoplasm	GO:0005488;GO:0005515	binding;protein binding	GO:0006139;GO:0006350;GO:0006355;GO:0006807;GO:0006810;GO:0006913;GO:0007154;GO:0007165;GO:0007242;GO:0008152;GO:0009058;GO:0009059;GO:0009889;GO:0009987;GO:0010468;GO:0010556;GO:0019219;GO:0019222;GO:0031323;GO:0031326;GO:0034645;GO:0034960;GO:0034961;GO:0043170;GO:0043283;GO:0043284;GO:0044237;GO:0044238;GO:0044249;GO:0044260;GO:0045449;GO:0046907;GO:0050789;GO:0050794;GO:0051169;GO:0051171;GO:…	nucleobase, nucleoside, nucleotide and nucleic acid metabolic process;transcription;regulation of transcription, DNA-dependent;nitrogen compound metabolic process;transport;nucleocytoplasmic transport;cell communication;signal transduction	hsa:8125		4	11	11	14	7	7	7	7	7	7
210	2588;2589;7587;7671;7672;7850;9333;10862;10863;11211;11580;14683;15683;15685	IPI00007423.1;IPI00759824.2;IPI00647001.1;IPI00887411.1	Acidic leucine-rich nuclear phosphoprotein 32 family member B;Acidic protein rich in leucines;PHAPI2;Silver-stainable protein SSP29;Acidic (Leucine-rich) nuclear phosphoprotein 32 family, member B	14		-3.02468	-4.47444	-1.79992		-0.799445	-4.11483	-3.42054		-3.01217	-3.9465	-1.48843		-3.49094	-4.68416	-1.57734		ANP32B;APRIL;PHAPI2;RP11-535C21.1-003	Isoform 1 of Acidic leucine-rich nuclear phosphoprotein 32 family member B;Isoform 2 of Acidic leucine-rich nuclear phosphoprotein 32 family member B;Acidic (Leucine-rich) nuclear phosphoprotein 32 family, member B	Q92688-1;Q92688;B2R9C7;Q53F35;Q92688-2;Q5T6W8	AN32B_HUMAN;Q5T6W8_HUMAN	ENST00000339399	OTTHUMP00000021759;OTTHUMP00000021760	NP_006392	PF00560	LRR_1	Leucine Rich Repeat	GO:0005634;GO:0043226;GO:0043227;GO:0043229;GO:0043231;GO:0044424;GO:0044464	nucleus;organelle;membrane-bounded organelle;intracellular organelle;intracellular membrane-bounded organelle;intracellular part;cell part	GO:0005488;GO:0005515	binding;protein binding			hsa:10541		4	14	15	19	14	15	19	10	11	12
1012	2804;3453;3851;8005;9331;10269;15682	IPI00165393.1;IPI00640833.1;IPI00910661.2;IPI00910423.1;IPI00514333.1;IPI00514758.1	Acidic leucine-rich nuclear phosphoprotein 32 family member E;LANP-like protein;Acidic (Leucine-rich) nuclear phosphoprotein 32 family, member E;Acidic (Leucine-rich) nuclear phosphoprotein 32 family, member E, isoform CRA_a	7		-3.43428	-3.44127	-0.511444		-1.72318	-2.74024	-0.848609		-3.01695	-2.87155	-0.123245		-3.56707	-3.45008	-0.740264		ANP32E;RP4-790G17.1-002;hCG_1998392	Acidic leucine-rich nuclear phosphoprotein 32 family member E;acidic (leucine-rich) nuclear phosphoprotein 32 family, member E isoform 3	Q9BTT0;Q53F20;Q5TB18;Q5TB20	AN32E_HUMAN;Q5TB20_HUMAN	ENST00000314136;ENST00000369119	OTTHUMP00000014533;OTTHUMP00000014534	NP_112182;NP_001129951	PF00560	LRR_1	Leucine Rich Repeat	GO:0005634;GO:0016023;GO:0031410;GO:0031982;GO:0031988;GO:0043226;GO:0043227;GO:0043229;GO:0043231;GO:0044424;GO:0044444;GO:0044464	nucleus;cytoplasmic membrane-bounded vesicle;cytoplasmic vesicle;vesicle;membrane-bounded vesicle;organelle;membrane-bounded organelle;intracellular organelle;intracellular membrane-bounded organelle;intracellular part;cytoplasmic part;cell part	GO:0004857;GO:0005488;GO:0005515;GO:0019208;GO:0019212;GO:0019888;GO:0030234	enzyme inhibitor activity;binding;protein binding;phosphatase regulator activity;phosphatase inhibitor activity;protein phosphatase regulator activity;enzyme regulator activity			hsa:81611		6	7	8	9	7	8	9	7	8	9
508	2567;11461;13095;14193;16053	IPI00790739.1;IPI00017855.1;IPI00909879.1;IPI00382844.1	Aconitase 2, mitochondrial;Aconitate hydratase, mitochondrial;Citrate hydro-lyase;cDNA FLJ50886, highly similar to Aconitate hydratase, mitochondrial(EC 4.2.1.3)	5		0.985355	-0.45255	-1.48338		0.96916	-1.53433	-2.44623										ACO2;RP3-347H13.8-002	Aconitase 2, mitochondrial;Aconitate hydratase, mitochondrial;cDNA FLJ50886, highly similar to Aconitate hydratase, mitochondrial	A2A274;Q99798;B2RBW5;B4DEC3;B4DJW1;B4DLY4;B4DZ08;Q71UF1;B4DW08	A2A274_HUMAN;ACON_HUMAN;B4DW08_HUMAN	ENST00000396512;ENST00000216254	OTTHUMP00000165921;OTTHUMP00000165920	NP_001089	PF00330;PF00694	Aconitase;Aconitase_C	Aconitase family (aconitate hydratase);Aconitase C-terminal domain	GO:0005634;GO:0005739;GO:0043226;GO:0043227;GO:0043229;GO:0043231;GO:0044424;GO:0044444;GO:0044464;GO:0005759;GO:0044422;GO:0044429;GO:0044446	nucleus;mitochondrion;organelle;membrane-bounded organelle;intracellular organelle;intracellular membrane-bounded organelle;intracellular part;cytoplasmic part;cell part;mitochondrial matrix;organelle part;mitochondrial part;intracellular organelle part	GO:0003824;GO:0003994;GO:0005488;GO:0016829;GO:0016835;GO:0016836;GO:0051536;GO:0051539;GO:0051540;GO:0005506;GO:0043167;GO:0043169;GO:0046872;GO:0046914	catalytic activity;aconitate hydratase activity;binding;lyase activity;carbon-oxygen lyase activity;hydro-lyase activity;iron-sulfur cluster binding;4 iron, 4 sulfur cluster binding;metal cluster binding;iron ion binding;ion binding;cation binding	GO:0006084;GO:0006099;GO:0006732;GO:0008152;GO:0009056;GO:0009109;GO:0009987;GO:0044237;GO:0044248;GO:0046356;GO:0051186;GO:0051187;GO:0006082;GO:0006101;GO:0019752;GO:0042180;GO:0043436	acetyl-CoA metabolic process;tricarboxylic acid cycle;coenzyme metabolic process;metabolic process;catabolic process;coenzyme catabolic process;cellular process;cellular metabolic process;cellular catabolic process;acetyl-CoA catabolic process	hsa:50	K01681	4	5	5	6	5	5	6	5	5	6
640	617;1865;1866;2807;2808;3028;3029;3730;5989;7192;7875;7876;8036;8037;8794;10119;14647;16443;20271;20272;20381	IPI00023006.1;IPI00021428.1;IPI00008603.1;IPI00025416.3;IPI00514530.5;IPI00414057.3;IPI00645534.1	Actin, alpha cardiac muscle 1;Alpha-cardiac actin;Actin, alpha skeletal muscle;Alpha-actin-1;Actin, aortic smooth muscle;Alpha-actin-2;Cell growth-inhibiting gene 46 protein;Actin, gamma-enteric smooth muscle;Smooth muscle gamma-actin;Gamma-2-actin;Alpha-actin-3;Putative uncharacterized protein ACTA1;Actin alpha 1 skeletal muscle protein	21		-1.64796	-4.7552	-3.22122		-0.359416	-2.43183	-2.07224		-3.24264	-6.11089	-2.89443		-2.32815	-5.36921	-3.04311		ACTC1;ACTC;ACTA1;ACTA;ACTA2;ACTSA;ACTVS;GIG46;ACTG2;ACTA3;ACTL3;ACTSG	Actin, alpha cardiac muscle 1;Actin, alpha skeletal muscle;Actin, aortic smooth muscle;Actin, gamma-enteric smooth muscle;Putative uncharacterized protein ACTA1;Actin alpha 1 skeletal muscle protein	P68032;B3KPP5;B4E315;P68133;Q5T8M9;P62736;A8K3K1;B2R8A4;B4DUI8;Q13707;P63267;B2R7E7;B3KW67;Q562S2;A6NL76;Q5T8M8;Q7Z7J6	ACTC_HUMAN;ACTS_HUMAN;ACTA_HUMAN;ACTH_HUMAN;A6NL76_HUMAN;Q7Z7J6_HUMAN	ENST00000290378;ENST00000366684;ENST00000224784;ENST00000345517;ENST00000409624;ENST00000366683;ENST00000342787	OTTHUMP00000160081;OTTHUMP00000176163;OTTHUMP00000036123;OTTHUMP00000020042;OTTHUMP00000160245;OTTHUMP00000037465	NP_005150;NP_001091;NP_001604;NP_001606	PF00022	Actin	Actin	GO:0005884;GO:0031674;GO:0042643;GO:0044422;GO:0044424;GO:0044430;GO:0044444;GO:0044446;GO:0044449;GO:0044464;GO:0001725;GO:0005865;GO:0032432;GO:0042641;GO:0005856;GO:0043226;GO:0043228;GO:0043229;GO:0043232;GO:0005737	actin filament;I band;actomyosin, actin part;organelle part;intracellular part;cytoskeletal part;cytoplasmic part;intracellular organelle part;contractile fiber part;cell part;stress fiber;striated muscle thin filament;actin filament bundle;actomyosin	GO:0000166;GO:0001882;GO:0001883;GO:0003824;GO:0005488;GO:0005515;GO:0005524;GO:0008092;GO:0016462;GO:0016787;GO:0016817;GO:0016818;GO:0016887;GO:0017022;GO:0017076;GO:0017111;GO:0030554;GO:0032553;GO:0032555;GO:0032559;GO:0005198;GO:0005200;GO:0043531	nucleotide binding;nucleoside binding;purine nucleoside binding;catalytic activity;binding;protein binding;ATP binding;cytoskeletal protein binding;pyrophosphatase activity;hydrolase activity;hydrolase activity, acting on acid anhydrides	GO:0003008;GO:0003013;GO:0003015;GO:0006810;GO:0006915;GO:0006996;GO:0007010;GO:0007015;GO:0008219;GO:0009653;GO:0009987;GO:0010926;GO:0010927;GO:0012501;GO:0016043;GO:0016265;GO:0022607;GO:0030029;GO:0030036;GO:0030048;GO:0030239;GO:0030240;GO:0030705;GO:0031032;GO:0032501;GO:0032502;GO:0046907;GO:0048646;GO:0048729;GO:0051234;GO:0051649;GO:0055003;GO:0055008;GO:0060047;GO:0060415;GO:0003012;GO:…	system process;circulatory system process;heart process;transport;apoptosis;organelle organization;cytoskeleton organization;actin filament organization;cell death;anatomical structure morphogenesis;cellular process;anatomical structure formation	hsa:70;hsa:58;hsa:59;hsa:72	K12314;K10354;K12313;K12315	7	21	29	58	2	4	7	2	4	7
15	617;1865;1866;2065;2066;2144;2299;2807;2808;2822;3028;3029;3730;3773;5989;6816;7192;7875;7876;8036;8037;8794;8967;10068;10119;14162;14647;16443;17514;17860;17861;20273;20381	CON_00698900.1;IPI00021439.1;IPI00894498.1;IPI00894365.2;IPI00794523.2;IPI00878173.1;IPI00479743.3;IPI00893981.1;IPI00894523.1;IPI00739539.6;IPI00893604.1;IPI00555900.1;IPI00807522.1;IPI00879289.1;IPI00555809.3;IPI00739998.1;IPI00555733.1;IPI00884125.1;IPI00556300.1;IPI00556391.1;IPI00914665.1;IPI00876919.1;IPI00879150.1;IPI00879770.1;IPI00719313.3;IPI00748022.2;IPI00890823.1;IPI00555675.1;IPI008…	Actin, cytoplasmic 1;Beta-actin;Actin, cytoplasmic 1, N-terminally processed;cDNA FLJ58286, highly similar to Actin, cytoplasmic 2;cDNA FLJ39583 fis, clone SKMUS2004897, highly similar to ACTIN, ALPHA SKELETAL MUSCLE	33		-1.69441	-5.89231	-4.05697		0.0243197	-5.3164	-5.27615		-3.23991	-5.76282	-2.96376		-2.41604	-6.0474	-3.62814		ACTB;ACTG1;ACTA1;RP5-1068B5.2-002	>IPI:CON_00698900.1|SWISS-PROT:P60712 (Bos taurus) Actin, cytoplasmic 1;Actin, cytoplasmic 1;Beta actin variant (Fragment);cDNA FLJ52842, highly similar to Actin, cytoplasmic 1;cDNA FLJ43573 fis, clone RECTM2001691, highly similar to Actin, cytoplasmic 2;c	P60712;P60709;Q1KLZ0;Q53G76;Q53G99;Q562S0;Q96HG5;Q9UE89;Q9UMN3;A1E282;Q53GK6;B4DVQ0;B4E335;A4UCT3;A5GZ75;B3KWQ3;Q96DE1;Q96FU6;B3KUD3;Q5T8M7	ACTB_HUMAN;A1E282_HUMAN;B4DVQ0_HUMAN;A4UCT3_HUMAN;B3KUD3_HUMAN	ENST00000331789;ENST00000331925;ENST00000366682;ENST00000366684	OTTHUMP00000024886;OTTHUMP00000200589;OTTHUMP00000200588;OTTHUMP00000181456;OTTHUMP00000037464	NP_001092	PF00022	Actin	Actin	GO:0000123;GO:0032991;GO:0034708;GO:0035097;GO:0035267;GO:0043189;GO:0043234;GO:0044422;GO:0044424;GO:0044428;GO:0044446;GO:0044451;GO:0044464;GO:0000267;GO:0005625;GO:0005829;GO:0005856;GO:0043226;GO:0043228;GO:0043229;GO:0043232;GO:0044444	histone acetyltransferase complex;macromolecular complex;methyltransferase complex;histone methyltransferase complex;NuA4 histone acetyltransferase complex;H4/H2A histone acetyltransferase complex;protein complex;organelle part;intracellular part	GO:0000166;GO:0001882;GO:0001883;GO:0005198;GO:0005200;GO:0005488;GO:0005515;GO:0005524;GO:0017076;GO:0019899;GO:0030554;GO:0032553;GO:0032555;GO:0032559;GO:0050998	nucleotide binding;nucleoside binding;purine nucleoside binding;structural molecule activity;structural constituent of cytoskeleton;binding;protein binding;ATP binding;purine nucleotide binding;enzyme binding;adenyl nucleotide binding	GO:0003008;GO:0006928;GO:0007600;GO:0007605;GO:0009987;GO:0032501;GO:0050877;GO:0050890;GO:0050954;GO:0010035;GO:0010038;GO:0042221;GO:0050896;GO:0051592	system process;cell motion;sensory perception;sensory perception of sound;cellular process;multicellular organismal process;neurological system process;cognition;sensory perception of mechanical stimulus;response to inorganic substance	hsa:60	K05692	33	33	47	91	1	2	4	1	2	4
601	617;1865;1866;2065;2066;2144;2807;2808;2822;3028;3029;3445;3730;3773;5989;6816;7192;7875;7876;8036;8037;8794;8967;10068;10119;12561;14162;14647;16443;17514;17860;17861;20273;20381	IPI00021440.1;IPI00790339.1;IPI00796881.1	Actin, cytoplasmic 2;Gamma-actin;Actin, cytoplasmic 2, N-terminally processed	34		-1.54781	-4.35579	-3.07984		-0.56687	-4.53092	-4.09503		-3.02597	-5.45444	-2.11923		-2.15927	-5.94306	-3.85379		ACTG1;ACTB;ACTG	Actin, cytoplasmic 2	P63261;A8K7C2;B4DW52;B4E3A4;Q562L3;Q562L5;Q562L6;Q562L9;Q562M3;Q562M5;Q562N0;Q562N2;Q562N8;Q562P0;Q562R8;Q562U1;Q562U2;Q562V5;Q562X9;Q562Y6;Q562Y8;Q562Z4;Q562Z6;Q562Z7;Q6PJ43;Q8WVW5	ACTG_HUMAN	ENST00000331925	OTTHUMP00000181455;OTTHUMP00000181458	NP_001605	PF00022	Actin	Actin	GO:0005737;GO:0005856;GO:0043226;GO:0043228;GO:0043229;GO:0043232;GO:0044424;GO:0044464	cytoplasm;cytoskeleton;organelle;non-membrane-bounded organelle;intracellular organelle;intracellular non-membrane-bounded organelle;intracellular part;cell part	GO:0000166;GO:0001882;GO:0001883;GO:0005198;GO:0005200;GO:0005488;GO:0005515;GO:0005524;GO:0017076;GO:0030554;GO:0032553;GO:0032555;GO:0032559;GO:0042802	nucleotide binding;nucleoside binding;purine nucleoside binding;structural molecule activity;structural constituent of cytoskeleton;binding;protein binding;ATP binding;purine nucleotide binding;adenyl nucleotide binding;ribonucleotide binding	GO:0003008;GO:0006928;GO:0007600;GO:0007605;GO:0009987;GO:0032501;GO:0050877;GO:0050890;GO:0050954	system process;cell motion;sensory perception;sensory perception of sound;cellular process;multicellular organismal process;neurological system process;cognition;sensory perception of mechanical stimulus	hsa:71	K05692	3	34	48	93	34	48	93	2	3	6
141	1660;7695;17710;17900	IPI00005160.3;IPI00737530.1	Actin-related protein 2/3 complex subunit 1B;Arp2/3 complex 41 kDa subunit;p41-ARC	4		-1.41404	-1.11957	0.275603						-2.03015	-1.06948	0.6371		-2.79396	-0.497568	1.92037		ARPC1B;ARC41	Actin-related protein 2/3 complex subunit 1B;similar to p41-Arc	O15143;A4D275	ARC1B_HUMAN	ENST00000252725	OTTHUMP00000025215	NP_005711;XP_941344	PF00400	WD40	WD domain, G-beta repeat	GO:0005737;GO:0005885;GO:0032991;GO:0043234;GO:0044422;GO:0044424;GO:0044430;GO:0044446;GO:0044464	cytoplasm;Arp2/3 protein complex;macromolecular complex;protein complex;organelle part;intracellular part;cytoskeletal part;intracellular organelle part;cell part	GO:0003779;GO:0005198;GO:0005200;GO:0005488;GO:0005515;GO:0008092	actin binding;structural molecule activity;structural constituent of cytoskeleton;binding;protein binding;cytoskeletal protein binding	GO:0006928;GO:0008064;GO:0009987;GO:0019222;GO:0030832;GO:0030833;GO:0031323;GO:0032268;GO:0032271;GO:0032535;GO:0032956;GO:0032970;GO:0033043;GO:0043254;GO:0044087;GO:0050789;GO:0050794;GO:0051128;GO:0051246;GO:0051493;GO:0060255;GO:0065007;GO:0065008;GO:0080090	cell motion;regulation of actin polymerization or depolymerization;cellular process;regulation of metabolic process;regulation of actin filament length;regulation of actin filament polymerization;regulation of cellular metabolic process	hsa:10095	K05757	2	4	4	7	4	4	7	4	4	7
142	1609;2869;3032;3984;7895;19945	IPI00005161.3;IPI00000477.3	Actin-related protein 2/3 complex subunit 2;Arp2/3 complex 34 kDa subunit;PNAS-139	6		-1.7644	-1.87716	-0.232616						-1.94931	-1.33293	-0.0892059		-1.51268	-0.0432891	1.61216		ARPC2;ARC34;PRO2446	Actin-related protein 2/3 complex subunit 2;PNAS-139	O15144;Q53R19;Q9BXV5	ARPC2_HUMAN;Q9BXV5_HUMAN	ENST00000295685;ENST00000315717	OTTHUMP00000164144;OTTHUMP00000165866	NP_005722;NP_690601	PF04045	P34-Arc	Arp2/3 complex, 34 kD subunit p34-Arc	GO:0005737;GO:0005885;GO:0032991;GO:0042995;GO:0043234;GO:0044422;GO:0044424;GO:0044430;GO:0044446;GO:0044464;GO:0005856;GO:0043226;GO:0043228;GO:0043229;GO:0043232	cytoplasm;Arp2/3 protein complex;macromolecular complex;cell projection;protein complex;organelle part;intracellular part;cytoskeletal part;intracellular organelle part;cell part;cytoskeleton;organelle;non-membrane-bounded organelle	GO:0003779;GO:0005198;GO:0005200;GO:0005488;GO:0005515;GO:0008092	actin binding;structural molecule activity;structural constituent of cytoskeleton;binding;protein binding;cytoskeletal protein binding	GO:0006928;GO:0009987;GO:0008064;GO:0019222;GO:0030832;GO:0030833;GO:0031323;GO:0032268;GO:0032271;GO:0032535;GO:0032956;GO:0032970;GO:0033043;GO:0043254;GO:0044087;GO:0050789;GO:0050794;GO:0051128;GO:0051246;GO:0051493;GO:0060255;GO:0065007;GO:0065008;GO:0080090	cell motion;cellular process;regulation of actin polymerization or depolymerization;regulation of metabolic process;regulation of actin filament length;regulation of actin filament polymerization;regulation of cellular metabolic process	hsa:10109	K05758	2	6	6	8	6	6	8	6	6	8
1759	455;1747;3943;7148;8685;16565;18737	IPI00554811.2;IPI00790262.1;IPI00386354.1;IPI00607772.1	Actin-related protein 2/3 complex subunit 4;Arp2/3 complex 20 kDa subunit;cDNA, FLJ96107, highly similar to Homo sapiens tubulin tyrosine ligase-like family, member 3 (TTLL3),mRNA;cDNA FLJ14048 fis, clone HEMBA1006650, weakly similar to ARP2/3 COMPLEX 20 KD SUBUNIT	7		-1.6754	-1.80925	-0.460588		-0.50945	-3.57503	-2.09		-2.18935	-1.27725	0.5431		-2.61193	-0.379827	1.96307		ARPC4;ARC20	Actin-related protein 2/3 complex subunit 4;Similar to Actin-related protein 2/3 complex subunit 4;cDNA FLJ14048 fis, clone HEMBA1006650, weakly similar to ARP2/3 COMPLEX 20 KD SUBUNIT	P59998;B2RCJ2;Q9H7Z5	ARPC4_HUMAN;B2RCJ2_HUMAN;Q9H7Z5_HUMAN	ENST00000287613;ENST00000336674;ENST00000397261;ENST00000310252;ENST00000383827;ENST00000397241;ENST00000397256	OTTHUMP00000165252;OTTHUMP00000170121;OTTHUMP00000170119;OTTHUMP00000192880	NP_005709	PF05856;PF03133	ARPC4;TTL	ARP2/3 complex 20 kDa subunit (ARPC4);Tubulin-tyrosine ligase family	GO:0005737;GO:0005885;GO:0032991;GO:0042995;GO:0043234;GO:0044422;GO:0044424;GO:0044430;GO:0044446;GO:0044464;GO:0005856;GO:0043226;GO:0043228;GO:0043229;GO:0043232	cytoplasm;Arp2/3 protein complex;macromolecular complex;cell projection;protein complex;organelle part;intracellular part;cytoskeletal part;intracellular organelle part;cell part;cytoskeleton;organelle;non-membrane-bounded organelle	GO:0003779;GO:0005488;GO:0005515;GO:0008092;GO:0003824;GO:0004835;GO:0016874;GO:0016879;GO:0016881	actin binding;binding;protein binding;cytoskeletal protein binding;catalytic activity;tubulin-tyrosine ligase activity;ligase activity;ligase activity, forming carbon-nitrogen bonds;acid-amino acid ligase activity	GO:0006461;GO:0006996;GO:0007010;GO:0007015;GO:0008154;GO:0009987;GO:0010926;GO:0016043;GO:0022607;GO:0030029;GO:0030036;GO:0030041;GO:0034621;GO:0034622;GO:0043623;GO:0043933;GO:0045010;GO:0051258;GO:0065003;GO:0006464;GO:0008152;GO:0019538;GO:0034960;GO:0043170;GO:0043283;GO:0043412;GO:0044237;GO:0044238;GO:0044260;GO:0044267	protein complex assembly;organelle organization;cytoskeleton organization;actin filament organization;actin polymerization or depolymerization;cellular process;anatomical structure formation;cellular component organization;cellular component assembly			4	7	8	20	7	8	20	7	8	20
1626	965;16150	IPI00414554.5	Actin-related protein 2/3 complex subunit 5-like protein;Arp2/3 complex 16 kDa subunit 2	2		-1.60916	-1.11347	0.795767		-0.380578	-1.91713	-1.12438						-1.84783	2.04096	3.79597		ARPC5L	Actin-related protein 2/3 complex subunit 5-like protein	Q9BPX5;B3KPC7	ARP5L_HUMAN	ENST00000259477;ENST00000353214	OTTHUMP00000022110;OTTHUMP00000022111	NP_112240	PF04699	P16-Arc	ARP2/3 complex 16 kDa subunit (p16-Arc)	GO:0005737;GO:0005856;GO:0043226;GO:0043228;GO:0043229;GO:0043232;GO:0044424;GO:0044464	cytoplasm;cytoskeleton;organelle;non-membrane-bounded organelle;intracellular organelle;intracellular non-membrane-bounded organelle;intracellular part;cell part	GO:0003779;GO:0005488;GO:0005515;GO:0008092	actin binding;binding;protein binding;cytoskeletal protein binding	GO:0008064;GO:0019222;GO:0030832;GO:0030833;GO:0031323;GO:0032268;GO:0032271;GO:0032535;GO:0032956;GO:0032970;GO:0033043;GO:0043254;GO:0044087;GO:0050789;GO:0050794;GO:0051128;GO:0051246;GO:0051493;GO:0060255;GO:0065007;GO:0065008;GO:0080090	regulation of actin polymerization or depolymerization;regulation of metabolic process;regulation of actin filament length;regulation of actin filament polymerization;regulation of cellular metabolic process	hsa:81873	K05754	1	2	2	4	2	2	4	2	2	4
140	6776;8175;10069;10638;11414	IPI00470573.1;IPI00749250.2;IPI00005159.3;IPI00909247.1;IPI00176593.4	Actin-related protein 2;Actin-like protein 2;cDNA FLJ51655, highly similar to Actin-like protein 2	5		-1.93396	-1.87753	-0.278514		-1.74058	-2.31955	-1.10011		-2.04079	-1.48088	-0.418793		-2.51598	-0.862024	1.43323		ACTR2;ARP2	actin-related protein 2 isoform a;45 kDa protein;Actin-related protein 2;cDNA FLJ51655, highly similar to Actin-like protein 2	P61160;B2RCP5;B4DHK9;Q8IY98;B4DWQ5	ARP2_HUMAN;B4DWQ5_HUMAN	ENST00000260641;ENST00000377982;ENST00000409926	OTTHUMP00000159937	NP_001005386;NP_005713	PF00022	Actin	Actin	GO:0005737;GO:0005885;GO:0032991;GO:0042995;GO:0043234;GO:0044422;GO:0044424;GO:0044430;GO:0044446;GO:0044464	cytoplasm;Arp2/3 protein complex;macromolecular complex;cell projection;protein complex;organelle part;intracellular part;cytoskeletal part;intracellular organelle part;cell part	GO:0000166;GO:0001882;GO:0001883;GO:0003779;GO:0005488;GO:0005515;GO:0005524;GO:0008092;GO:0017076;GO:0030554;GO:0032553;GO:0032555;GO:0032559	nucleotide binding;nucleoside binding;purine nucleoside binding;actin binding;binding;protein binding;ATP binding;cytoskeletal protein binding;purine nucleotide binding;adenyl nucleotide binding;ribonucleotide binding;purine ribonucleotide binding	GO:0006928;GO:0009987	cell motion;cellular process			5	5	5	7	5	5	7	5	5	7
782	464;2594;2958;3176;6656;7152;11491;17189;20382	IPI00028091.3;IPI00007068.1;IPI00554433.1;IPI00892652.1;IPI00886791.1;IPI00908396.1;IPI00642069.3;IPI00886752.1	Actin-related protein 3;Actin-like protein 3	9		-1.7338	-1.80606	-0.167426		-0.11627	-3.58441	-3.37584		-1.8546	-1.719	-0.455989		-1.99522	-0.447505	1.86235		ACTR3;ARP3	Actin-related protein 3	P61158;B4DT29;B4DTI0;B4DXW1;Q53QM2;Q59FV6	ARP3_HUMAN	ENST00000263238		NP_005712	PF00022	Actin	Actin	GO:0005737;GO:0005885;GO:0032991;GO:0043234;GO:0044422;GO:0044424;GO:0044430;GO:0044446;GO:0044464	cytoplasm;Arp2/3 protein complex;macromolecular complex;protein complex;organelle part;intracellular part;cytoskeletal part;intracellular organelle part;cell part	GO:0000166;GO:0001882;GO:0001883;GO:0003779;GO:0005488;GO:0005515;GO:0005524;GO:0008092;GO:0017076;GO:0030554;GO:0032553;GO:0032555;GO:0032559	nucleotide binding;nucleoside binding;purine nucleoside binding;actin binding;binding;protein binding;ATP binding;cytoskeletal protein binding;purine nucleotide binding;adenyl nucleotide binding;ribonucleotide binding;purine ribonucleotide binding	GO:0006928;GO:0008064;GO:0009987;GO:0019222;GO:0030832;GO:0030833;GO:0031323;GO:0032268;GO:0032271;GO:0032535;GO:0032956;GO:0032970;GO:0033043;GO:0043254;GO:0044087;GO:0050789;GO:0050794;GO:0051128;GO:0051246;GO:0051493;GO:0060255;GO:0065007;GO:0065008;GO:0080090	cell motion;regulation of actin polymerization or depolymerization;cellular process;regulation of metabolic process;regulation of actin filament length;regulation of actin filament polymerization;regulation of cellular metabolic process	hsa:10096		8	9	9	14	9	9	14	9	9	14
1261	2314;4160;6013;14485;18736	IPI00221222.7;IPI00455831.4	Activated RNA polymerase II transcriptional coactivator p15;SUB1 homolog;Positive cofactor 4;p14	5		-0.230821	-1.13641	-0.835574		0.34551	0.448267	0.0316775		-1.02066	-1.96674	-1.17769		-1.95814	-1.07984	0.704075		SUB1;PC4;RPO2TC1	Activated RNA polymerase II transcriptional coactivator p15	P53999;Q59G24;Q6IBA2	TCP4_HUMAN	ENST00000265073	OTTHUMP00000161705	NP_006704	PF02229	PC4	Transcriptional Coactivator p15 (PC4)	GO:0005667;GO:0005730;GO:0032991;GO:0043226;GO:0043228;GO:0043229;GO:0043232;GO:0043234;GO:0044422;GO:0044424;GO:0044428;GO:0044446;GO:0044451;GO:0044464	transcription factor complex;nucleolus;macromolecular complex;organelle;non-membrane-bounded organelle;intracellular organelle;intracellular non-membrane-bounded organelle;protein complex;organelle part;intracellular part;nuclear part	GO:0003676;GO:0003677;GO:0003697;GO:0003712;GO:0003713;GO:0005488;GO:0005515;GO:0008134;GO:0016563;GO:0030528;GO:0043566	nucleic acid binding;DNA binding;single-stranded DNA binding;transcription cofactor activity;transcription coactivator activity;binding;protein binding;transcription factor binding;transcription activator activity;transcription regulator activity	GO:0006139;GO:0006350;GO:0006355;GO:0006357;GO:0006807;GO:0008152;GO:0009058;GO:0009059;GO:0009889;GO:0009987;GO:0010468;GO:0010556;GO:0019219;GO:0019222;GO:0031323;GO:0031326;GO:0034645;GO:0034960;GO:0034961;GO:0043170;GO:0043283;GO:0043284;GO:0044237;GO:0044238;GO:0044249;GO:0044260;GO:0045449;GO:0050789;GO:0050794;GO:0051171;GO:0051252;GO:0060255;GO:0065007;GO:0080090	nucleobase, nucleoside, nucleotide and nucleic acid metabolic process;transcription;regulation of transcription, DNA-dependent;regulation of transcription from RNA polymerase II promoter;nitrogen compound metabolic process;metabolic process	hsa:10923		2	5	6	13	5	6	13	5	6	13
1651	17560;19222	IPI00430472.2;IPI00787562.3	Activating signal cointegrator 1 complex subunit 3;ASC-1 complex subunit p200;Trip4 complex subunit p200;Helicase, ATP binding 1;cDNA FLJ56882, highly similar to Activating signal cointegrator 1 complex subunit 3 (EC 3.6.1.-)	2																		ASCC3;HELIC1	Activating signal cointegrator 1 complex subunit 3;cDNA FLJ56882, highly similar to Activating signal cointegrator 1 complex subunit 3	Q8N3C0;B4DR60;Q4G1A0	HELC1_HUMAN;B4DR60_HUMAN	ENST00000324696;ENST00000262902	OTTHUMP00000016904	NP_006819	PF00270;PF00271;PF02889	DEAD;Helicase_C;Sec63	DEAD/DEAH box helicase;Helicase conserved C-terminal domain;Sec63 Brl domain	GO:0005737;GO:0044424;GO:0044464	cytoplasm;intracellular part;cell part	GO:0000166;GO:0001882;GO:0001883;GO:0003676;GO:0003824;GO:0004386;GO:0005488;GO:0005524;GO:0008026;GO:0016462;GO:0016787;GO:0016817;GO:0016818;GO:0016887;GO:0017076;GO:0017111;GO:0030554;GO:0032553;GO:0032555;GO:0032559;GO:0042623;GO:0070035	nucleotide binding;nucleoside binding;purine nucleoside binding;nucleic acid binding;catalytic activity;helicase activity;binding;ATP binding;ATP-dependent helicase activity;pyrophosphatase activity;hydrolase activity	GO:0006139;GO:0006350;GO:0006355;GO:0006807;GO:0008152;GO:0009058;GO:0009059;GO:0009889;GO:0009987;GO:0010468;GO:0010556;GO:0019219;GO:0019222;GO:0031323;GO:0031326;GO:0034645;GO:0034960;GO:0034961;GO:0043170;GO:0043283;GO:0043284;GO:0044237;GO:0044238;GO:0044249;GO:0044260;GO:0045449;GO:0050789;GO:0050794;GO:0051171;GO:0051252;GO:0060255;GO:0065007;GO:0080090	nucleobase, nucleoside, nucleotide and nucleic acid metabolic process;transcription;regulation of transcription, DNA-dependent;nitrogen compound metabolic process;metabolic process;biosynthetic process;macromolecule biosynthetic process	hsa:10973	K01529	2	2	2	2	2	2	2	2	2	2
834	278;2266;3320;4306;4798;10100;17358;18248;20473	IPI00030706.1	Activator of 90 kDa heat shock protein ATPase homolog 1;p38	9		-2.69872	-3.31301	-2.14529		-2.79046	-4.08124	-0.682626		-2.53057	-1.68015	2.01803		-4.04254	-4.23525	-1.06287		AHSA1;C14orf3;HSPC322	Activator of 90 kDa heat shock protein ATPase homolog 1	O95433;B2R9L2;B4DUR9	AHSA1_HUMAN	ENST00000216479	OTTHUMP00000028484	NP_036243	PF09229;PF08327	Aha1_N;AHSA1	Activator of Hsp90 ATPase, N-terminal;Activator of Hsp90 ATPase homolog 1-like protein	GO:0005783;GO:0005829;GO:0043226;GO:0043227;GO:0043229;GO:0043231;GO:0044424;GO:0044444;GO:0044464	endoplasmic reticulum;cytosol;organelle;membrane-bounded organelle;intracellular organelle;intracellular membrane-bounded organelle;intracellular part;cytoplasmic part;cell part	GO:0001671;GO:0005488;GO:0005515;GO:0008047;GO:0030234;GO:0051087;GO:0060589;GO:0060590	ATPase activator activity;binding;protein binding;enzyme activator activity;enzyme regulator activity;chaperone binding;nucleoside-triphosphatase regulator activity;ATPase regulator activity	GO:0006457;GO:0006950;GO:0008152;GO:0009987;GO:0019538;GO:0034960;GO:0043170;GO:0043283;GO:0044237;GO:0044238;GO:0044260;GO:0044267;GO:0050896	protein folding;response to stress;metabolic process;cellular process;protein metabolic process;cellular biopolymer metabolic process;macromolecule metabolic process;biopolymer metabolic process;cellular metabolic process;primary metabolic process	hsa:10598		1	9	10	10	9	10	10	9	10	10
79	3212;4295;5187;5304;11791;13470;17766;18178;19853	IPI00002938.1	Activator of basal transcription 1;Basal transcriptional activator	9		-1.28821	2.06261	3.02405										-0.367788	4.55992	5.36807		ABT1	Activator of basal transcription 1	Q9ULW3	ABT1_HUMAN	ENST00000274849	OTTHUMP00000017935	NP_037507				GO:0005730;GO:0043226;GO:0043228;GO:0043229;GO:0043232;GO:0044422;GO:0044424;GO:0044428;GO:0044446;GO:0044464	nucleolus;organelle;non-membrane-bounded organelle;intracellular organelle;intracellular non-membrane-bounded organelle;organelle part;intracellular part;nuclear part;intracellular organelle part;cell part	GO:0003676;GO:0003677;GO:0003702;GO:0003712;GO:0003713;GO:0003723;GO:0005488;GO:0005515;GO:0008134;GO:0016251;GO:0016563;GO:0030528	nucleic acid binding;DNA binding;RNA polymerase II transcription factor activity;transcription cofactor activity;transcription coactivator activity;RNA binding;binding;protein binding;transcription factor binding	GO:0006139;GO:0006350;GO:0006351;GO:0006355;GO:0006366;GO:0006807;GO:0008152;GO:0009058;GO:0009059;GO:0009889;GO:0009987;GO:0010468;GO:0010556;GO:0016070;GO:0019219;GO:0019222;GO:0031323;GO:0031326;GO:0032774;GO:0034645;GO:0034960;GO:0034961;GO:0043170;GO:0043283;GO:0043284;GO:0044237;GO:0044238;GO:0044249;GO:0044260;GO:0045449;GO:0050789;GO:0050794;GO:0051171;GO:0051252;GO:0060255;GO:0065007;GO:…	nucleobase, nucleoside, nucleotide and nucleic acid metabolic process;transcription;transcription, DNA-dependent;regulation of transcription, DNA-dependent;transcription from RNA polymerase II promoter;nitrogen compound metabolic process;metabolic process	hsa:29777		1	9	9	9	9	9	9	9	9	9
1184	422;6132;6133;15052;16293	IPI00219006.5;IPI00878194.1;IPI00880106.1	Active regulator of SIRT1;40S ribosomal protein S19-binding protein 1	5		0.917928	3.02221	2.02052										-0.445205	4.65541	4.65203		RPS19BP1;AROS	40S ribosomal protein S19-binding protein 1;16 kDa protein	Q86WX3	AROS_HUMAN	ENST00000334678	OTTHUMP00000199132;OTTHUMP00000028579	NP_919307				GO:0005654;GO:0005730;GO:0043226;GO:0043228;GO:0043229;GO:0043232;GO:0044422;GO:0044424;GO:0044428;GO:0044446;GO:0044464	nucleoplasm;nucleolus;organelle;non-membrane-bounded organelle;intracellular organelle;intracellular non-membrane-bounded organelle;organelle part;intracellular part;nuclear part;intracellular organelle part;cell part	GO:0005488;GO:0005515	binding;protein binding			hsa:91582		3	5	5	5	5	5	5	5	5	5
401	705;841;974;1610;1745;2159;2317;2440;2500;2758;3582;3975;4288;4518;6015;6787;7208;7255;7443;7514;8060;8287;8536;8950;9171;9653;9912;9982;10106;11071;11362;11948;12308;12728;12957;13012;13855;14588;15600;16766;16950;18363;18625;19042;20134	IPI00759776.1;IPI00013508.5;IPI00909239.1;IPI00019884.1;IPI00032137.2;IPI00910616.1	ACTN1 protein;Alpha-actinin-1;Alpha-actinin cytoskeletal isoform;Non-muscle alpha-actinin-1;F-actin cross-linking protein;cDNA FLJ40884 fis, clone UTERU2000607, highly similar to Alpha-actinin-1	45		-1.15085	-3.13682	-2.33796		-0.687265	-3.39259	-2.79766		-1.85032	-2.25856	1.12486		-2.03907	-4.30176	-1.77049		ACTN1;hCG_22243	actinin, alpha 1 isoform a;Alpha-actinin-1;actinin, alpha 1 isoform c	A1L0V1;B4DHH3;Q1HE25;P12814;B4DRP5;Q5ZEZ4;B3KUX9;B3V8S3;B4DFY0;Q86TX4	A1L0V1_HUMAN;ACTN1_HUMAN;B3KUX9_HUMAN	ENST00000394419;ENST00000193403	OTTHUMP00000028456	NP_001123476;NP_001093;NP_001123477	PF00036;PF08726;PF00435;PF00307	efhand;efhand_Ca_insen;Spectrin;CH	EF hand;Ca2+ insensitive EF hand;Spectrin repeat;Calponin homology (CH) domain	GO:0030018;GO:0044424;GO:0044444;GO:0044449;GO:0044464;GO:0005730;GO:0005856;GO:0005912;GO:0005924;GO:0005925;GO:0030054;GO:0030055;GO:0031143;GO:0042995;GO:0043226;GO:0043228;GO:0043229;GO:0043232;GO:0044422;GO:0044425;GO:0044428;GO:0044446;GO:0044459;GO:0070161	Z disc;intracellular part;cytoplasmic part;contractile fiber part;cell part;nucleolus;cytoskeleton;adherens junction;cell-substrate adherens junction;focal adhesion;cell junction;cell-substrate junction;pseudopodium;cell projection;organelle	GO:0003779;GO:0005488;GO:0005509;GO:0005515;GO:0008092;GO:0043167;GO:0043169;GO:0046872;GO:0051015;GO:0005102;GO:0005178;GO:0017166;GO:0032403	actin binding;binding;calcium ion binding;protein binding;cytoskeletal protein binding;ion binding;cation binding;metal ion binding;actin filament binding;receptor binding;integrin binding;vinculin binding;protein complex binding	GO:0006996;GO:0007010;GO:0007015;GO:0009987;GO:0010926;GO:0016043;GO:0022607;GO:0030029;GO:0030036;GO:0051017;GO:0007044;GO:0010941;GO:0032879;GO:0034329;GO:0034330;GO:0042981;GO:0043067;GO:0048041;GO:0048519;GO:0048523;GO:0050789;GO:0050793;GO:0050794;GO:0051270;GO:0051271;GO:0065007	organelle organization;cytoskeleton organization;actin filament organization;cellular process;anatomical structure formation;cellular component organization;cellular component assembly;actin filament-based process;actin cytoskeleton organization	hsa:87	K05699	6	45	50	86	25	27	40	25	27	40
1528	990;6564;12626;14506;15063;15358;17319	IPI00337741.4;IPI00794973.1	Acylamino-acid-releasing enzyme;Acyl-peptide hydrolase;Acylaminoacyl-peptidase;Oxidized protein hydrolase	7		-1.77799	-2.52052	-0.917052		-3.39215	-2.87885	-0.065174		-3.36618	-1.64012							APEH;D3F15S2;D3S48E;DNF15S2	Acylamino-acid-releasing enzyme	P13798	ACPH_HUMAN	ENST00000296456	OTTHUMP00000171166;OTTHUMP00000171167	NP_001631	PF00326	Peptidase_S9	Prolyl oligopeptidase family	GO:0005737;GO:0044424;GO:0044464	cytoplasm;intracellular part;cell part	GO:0003824;GO:0004175;GO:0004252;GO:0008233;GO:0008236;GO:0016787;GO:0017171;GO:0070011	catalytic activity;endopeptidase activity;serine-type endopeptidase activity;peptidase activity;serine-type peptidase activity;hydrolase activity;serine hydrolase activity;peptidase activity, acting on L-amino acid peptides	GO:0006508;GO:0008152;GO:0009056;GO:0009057;GO:0019538;GO:0030163;GO:0043170;GO:0043283;GO:0043285;GO:0044238	proteolysis;metabolic process;catabolic process;macromolecule catabolic process;protein metabolic process;protein catabolic process;macromolecule metabolic process;biopolymer metabolic process;biopolymer catabolic process;primary metabolic process	hsa:327	K01303	2	7	7	7	7	7	7	7	7	7
291	2017;17021	IPI00218836.1;IPI00815745.1;IPI00010182.4	Acyl-CoA-binding protein;Diazepam-binding inhibitor;Endozepine;Diazepam binding inhibitor, splice form 1c	2		-2.96827	-3.35712			-2.83805												DBI	Isoform 2 of Acyl-CoA-binding protein;diazepam binding inhibitor isoform 2;Isoform a 1 of Acyl-CoA-binding protein	P07108-2;P07108;Q4VWZ6;P07108-1;Q9UCI8	ACBP_HUMAN;Q4VWZ6_HUMAN	ENST00000311521;ENST00000355857;ENST00000401684;ENST00000409094;ENST00000393103	OTTHUMP00000162094	NP_065438;NP_001073332;NP_001073331	PF00887	ACBP	Acyl CoA binding protein	GO:0005739;GO:0043226;GO:0043227;GO:0043229;GO:0043231;GO:0044424;GO:0044444;GO:0044464	mitochondrion;organelle;membrane-bounded organelle;intracellular organelle;intracellular membrane-bounded organelle;intracellular part;cytoplasmic part;cell part	GO:0000062;GO:0005102;GO:0005488;GO:0005504;GO:0005515;GO:0008289;GO:0030156;GO:0031406;GO:0033293;GO:0048037;GO:0050662	acyl-CoA binding;receptor binding;binding;fatty acid binding;protein binding;lipid binding;benzodiazepine receptor binding;carboxylic acid binding;monocarboxylic acid binding;cofactor binding;coenzyme binding	GO:0006810;GO:0051234	transport;establishment of localization	hsa:1622	K08762	3	2	2	2	2	2	2	2	2	2
578	8642;10490;17045	IPI00020530.1	Acyl-coenzyme A thioesterase 13;Thioesterase superfamily member 2	3		0.52667	0.537743	-0.141892		1.08488	-2.03694	-2.87408						-1.78428	0.734048	2.29434		ACOT13;THEM2;HT012;PNAS-27	Thioesterase superfamily member 2	Q9NPJ3	ACO13_HUMAN	ENST00000230048	OTTHUMP00000016090	NP_060943	PF03061	4HBT	Thioesterase superfamily			GO:0003824;GO:0016289;GO:0016291;GO:0016787;GO:0016788;GO:0016790	catalytic activity;CoA hydrolase activity;acyl-CoA thioesterase activity;hydrolase activity;hydrolase activity, acting on ester bonds;thiolester hydrolase activity	GO:0006461;GO:0010926;GO:0016043;GO:0022607;GO:0043933;GO:0051259;GO:0051260;GO:0051262;GO:0051289;GO:0065003	protein complex assembly;anatomical structure formation;cellular component organization;cellular component assembly;macromolecular complex subunit organization;protein oligomerization;protein homooligomerization;protein tetramerization	hsa:55856		1	3	3	6	3	3	6	3	3	6
544	6048;8370	IPI00019353.4	Acylglycerol kinase, mitochondrial;Multiple substrate lipid kinase	2		1.92277	-0.187921	-2.40057														AGK;MULK	Isoform 1 of Acylglycerol kinase, mitochondrial	Q53H12-1;Q53H12;A4D1U5;B4DR72;B4E2Z8	AGK_HUMAN	ENST00000355413	OTTHUMP00000025155	NP_060708	PF00781	DAGK_cat	Diacylglycerol kinase catalytic domain	GO:0016020;GO:0031090;GO:0031966;GO:0044422;GO:0044424;GO:0044429;GO:0044444;GO:0044446;GO:0044464	membrane;organelle membrane;mitochondrial membrane;organelle part;intracellular part;mitochondrial part;cytoplasmic part;intracellular organelle part;cell part	GO:0000166;GO:0001882;GO:0001883;GO:0003824;GO:0004143;GO:0005488;GO:0005524;GO:0016301;GO:0016740;GO:0016772;GO:0016773;GO:0017076;GO:0030554;GO:0032553;GO:0032555;GO:0032559;GO:0047620	nucleotide binding;nucleoside binding;purine nucleoside binding;catalytic activity;diacylglycerol kinase activity;binding;ATP binding;kinase activity;transferase activity;transferase activity, transferring phosphorus-containing groups	GO:0007154;GO:0007165;GO:0007166;GO:0007186;GO:0007205;GO:0009987;GO:0019220;GO:0019222;GO:0031323;GO:0032147;GO:0033674;GO:0042325;GO:0043085;GO:0043549;GO:0044093;GO:0045859;GO:0045860;GO:0050789;GO:0050790;GO:0050794;GO:0051174;GO:0051338;GO:0051347;GO:0065007;GO:0065009	cell communication;signal transduction;cell surface receptor linked signal transduction;G-protein coupled receptor protein signaling pathway;activation of protein kinase C activity by G-protein coupled receptor protein signaling pathway;cellular process	hsa:55750	K09881	1	2	2	3	2	2	3	2	2	3
1259	416;6632;10184	IPI00221117.3;IPI00746224.1;IPI00409627.1	Acylphosphatase-1;Acylphosphate phosphohydrolase 1;Acylphosphatase, organ-common type isozyme;Acylphosphatase, erythrocyte isozyme;Putative uncharacterized protein ACYP1	3		-3.3393	-3.86126															ACYP1;ACYPE	Acylphosphatase-1;Putative uncharacterized protein ACYP1	P07311;B2R590;A6NDV8	ACYP1_HUMAN;A6NDV8_HUMAN	ENST00000238618;ENST00000357971		NP_001098	PF00708	Acylphosphatase	Acylphosphatase			GO:0003824;GO:0003998;GO:0016787;GO:0016817;GO:0016818	catalytic activity;acylphosphatase activity;hydrolase activity;hydrolase activity, acting on acid anhydrides;hydrolase activity, acting on acid anhydrides, in phosphorus-containing anhydrides	GO:0006793;GO:0006796;GO:0008152;GO:0009987;GO:0044237	phosphorus metabolic process;phosphate metabolic process;metabolic process;cellular process;cellular metabolic process	hsa:97	K01512	3	3	3	3	3	3	3	3	3	3
206	1587;9901;17207	IPI00007321.2;IPI00398727.3;IPI00909991.1;IPI00797535.1	Acyl-protein thioesterase 1;Lysophospholipase 1;Lysophospholipase I	3		-2.56005	-1.32941	-0.493906		-1.15621	0.496513	1.67215										LYPLA1;APT1;LPL1	cDNA FLJ60607, highly similar to Acyl-protein thioesterase 1;Isoform 2 of Acyl-protein thioesterase 1	O75608-1;O75608;B4DJV9;Q6IAQ1;O75608-2	LYPA1_HUMAN	ENST00000316963;ENST00000343231	OTTHUMP00000177675;OTTHUMP00000177676	NP_006321	PF02230	Abhydrolase_2	Phospholipase/Carboxylesterase	GO:0005737;GO:0044424;GO:0044464	cytoplasm;intracellular part;cell part	GO:0003824;GO:0004091;GO:0004620;GO:0004622;GO:0016298;GO:0016787;GO:0016788	catalytic activity;carboxylesterase activity;phospholipase activity;lysophospholipase activity;lipase activity;hydrolase activity;hydrolase activity, acting on ester bonds	GO:0006082;GO:0006629;GO:0006631;GO:0008152;GO:0009987;GO:0019752;GO:0032787;GO:0042180;GO:0043436;GO:0044237;GO:0044238;GO:0044255	organic acid metabolic process;lipid metabolic process;fatty acid metabolic process;metabolic process;cellular process;carboxylic acid metabolic process;monocarboxylic acid metabolic process;cellular ketone metabolic process;oxoacid metabolic process	hsa:10434	K06128	4	3	3	3	3	3	3	3	3	3
746	4287;20041	IPI00027032.1;IPI00514798.1;IPI00514267.1;IPI00644956.1;IPI00876921.1;IPI00646978.4;IPI00513881.1	Acyl-protein thioesterase 2;Lysophospholipase II	2		-5.19522																LYPLA2;RP5-886K2.5-008;RP5-886K2.5-005;RP5-886K2.5-004;RP5-886K2.5-002;RP5-886K2.5-010;RP5-886K2.5-007	Acyl-protein thioesterase 2;Lysophospholipase II;Lysophospholipase II;Lysophospholipase II;Lysophospholipase II;Lysophospholipase II;Lysophospholipase II	O95372;Q5QPQ2;Q5QPQ3;Q5QPN9;Q5QPN5;Q5QPQ0;Q5QPQ1	LYPA2_HUMAN;Q5QPQ2_HUMAN;Q5QPQ3_HUMAN;Q5QPN9_HUMAN;Q5QPN5_HUMAN;Q5QPQ0_HUMAN;Q5QPQ1_HUMAN	ENST00000374514;ENST00000374503;ENST00000374502;ENST00000374505;ENST00000400061;ENST00000374501;ENST00000374506	OTTHUMP00000002999;OTTHUMP00000037933;OTTHUMP00000003002;OTTHUMP00000003001;OTTHUMP00000003000;OTTHUMP00000037934;OTTHUMP00000037932	NP_009191	PF02230	Abhydrolase_2	Phospholipase/Carboxylesterase	GO:0005737;GO:0044424;GO:0044464	cytoplasm;intracellular part;cell part	GO:0003824;GO:0016787	catalytic activity;hydrolase activity	GO:0006082;GO:0006629;GO:0006631;GO:0008152;GO:0009987;GO:0019752;GO:0032787;GO:0042180;GO:0043436;GO:0044237;GO:0044238;GO:0044255	organic acid metabolic process;lipid metabolic process;fatty acid metabolic process;metabolic process;cellular process;carboxylic acid metabolic process;monocarboxylic acid metabolic process;cellular ketone metabolic process;oxoacid metabolic process	hsa:11313	K06130	7	2	2	2	2	2	2	2	2	2
1175	97;350;440;2585;7538;9955;11541;11640;15359;19554	IPI00218693.8;IPI00642457.1;IPI00816267.1	Adenine phosphoribosyltransferase	10		-3.91681	-4.42325	-0.586341		-2.47057	-3.88257	-1.59584		-4.52161	-3.79086	-1.22543		-3.96113	-4.43793	-1.10824		APRT	Adenine phosphoribosyltransferase;adenine phosphoribosyltransferase isoform b	P07741	APT_HUMAN	ENST00000378364	OTTHUMP00000080152	NP_000476;NP_001025189	PF00156	Pribosyltran	Phosphoribosyl transferase domain	GO:0005829;GO:0044424;GO:0044444;GO:0044464	cytosol;intracellular part;cytoplasmic part;cell part	GO:0000166;GO:0001882;GO:0001883;GO:0003824;GO:0003999;GO:0005488;GO:0005515;GO:0016208;GO:0016740;GO:0016757;GO:0016763;GO:0017076;GO:0030554;GO:0032553;GO:0032555;GO:0032559	nucleotide binding;nucleoside binding;purine nucleoside binding;catalytic activity;adenine phosphoribosyltransferase activity;binding;protein binding;AMP binding;transferase activity;transferase activity, transferring glycosyl groups	GO:0006139;GO:0006166;GO:0006807;GO:0008152;GO:0009116;GO:0009119;GO:0009987;GO:0042278;GO:0043094;GO:0043101;GO:0043174;GO:0044237;GO:0044238;GO:0046128;GO:0046483;GO:0055086	nucleobase, nucleoside, nucleotide and nucleic acid metabolic process;purine ribonucleoside salvage;nitrogen compound metabolic process;metabolic process;nucleoside metabolic process;ribonucleoside metabolic process;cellular process	hsa:353	K00759	3	10	11	11	10	11	11	10	11	11
1272	633;8733	IPI00290279.1;IPI00234368.1	Adenosine kinase;Adenosine 5'-phosphotransferase	2																		ADK	Isoform Long of Adenosine kinase;Isoform Short of Adenosine kinase	P55263-1;P55263;Q5JQ11;Q86U79;P55263-2;Q5JQ10;Q9HB33	ADK_HUMAN	ENST00000286621;ENST00000372734	OTTHUMP00000019864;OTTHUMP00000019865	NP_006712;NP_001114	PF00294	PfkB	pfkB family carbohydrate kinase	GO:0005634;GO:0005829;GO:0043226;GO:0043227;GO:0043229;GO:0043231;GO:0044424;GO:0044444;GO:0044464	nucleus;cytosol;organelle;membrane-bounded organelle;intracellular organelle;intracellular membrane-bounded organelle;intracellular part;cytoplasmic part;cell part	GO:0000166;GO:0000287;GO:0001882;GO:0001883;GO:0003824;GO:0004001;GO:0005488;GO:0005524;GO:0016301;GO:0016740;GO:0016772;GO:0017076;GO:0019205;GO:0019206;GO:0030554;GO:0032553;GO:0032555;GO:0032559;GO:0043167;GO:0043169;GO:0046872	nucleotide binding;magnesium ion binding;nucleoside binding;purine nucleoside binding;catalytic activity;adenosine kinase activity;binding;ATP binding;kinase activity;transferase activity;transferase activity, transferring phosphorus-containing groups	GO:0006139;GO:0006166;GO:0006753;GO:0006807;GO:0008152;GO:0009058;GO:0009116;GO:0009117;GO:0009119;GO:0009123;GO:0009124;GO:0009156;GO:0009161;GO:0009165;GO:0009259;GO:0009260;GO:0009987;GO:0042278;GO:0043094;GO:0043101;GO:0043174;GO:0044237;GO:0044238;GO:0044249;GO:0046128;GO:0046483;GO:0055086	nucleobase, nucleoside, nucleotide and nucleic acid metabolic process;purine ribonucleoside salvage;nucleoside phosphate metabolic process;nitrogen compound metabolic process;metabolic process;biosynthetic process;nucleoside metabolic process	hsa:132	K00856	2	2	2	2	2	2	2	2	2	2
344	639;976;1708;2452;4248;4601;5553;6010;7930;8906;9303;10086;14685;15150;15625;17778;17897;18971;19026;19704;20281;20285;20331	IPI00012007.6	Adenosylhomocysteinase;S-adenosyl-L-homocysteine hydrolase	23		-4.79602	-4.59245	-0.965756		-3.17488	-4.20516	-1.57751		-4.59377	-4.94408	-1.03316		-4.32843	-5.37524	-1.49196		AHCY;SAHH	Adenosylhomocysteinase	P23526;A8K307;B3KUN3;Q1RMG2	SAHH_HUMAN	ENST00000217426	OTTHUMP00000030684	NP_000678	PF05221;PF00670	AdoHcyase;AdoHcyase_NAD	S-adenosyl-L-homocysteine hydrolase;S-adenosyl-L-homocysteine hydrolase, NAD binding domain	GO:0016023;GO:0031410;GO:0031982;GO:0031988;GO:0042470;GO:0043226;GO:0043227;GO:0043229;GO:0043231;GO:0044424;GO:0044444;GO:0044464;GO:0048770	cytoplasmic membrane-bounded vesicle;cytoplasmic vesicle;vesicle;membrane-bounded vesicle;melanosome;organelle;membrane-bounded organelle;intracellular organelle;intracellular membrane-bounded organelle;intracellular part;cytoplasmic part;cell part	GO:0003824;GO:0004013;GO:0005488;GO:0005515;GO:0016787;GO:0016801;GO:0016802	catalytic activity;adenosylhomocysteinase activity;binding;protein binding;hydrolase activity;hydrolase activity, acting on ether bonds;trialkylsulfonium hydrolase activity	GO:0006730;GO:0008152;GO:0009987;GO:0044237	one-carbon metabolic process;metabolic process;cellular process;cellular metabolic process	hsa:191	K01251	1	23	25	27	23	25	27	23	25	27
524	1716;4402;6428;7906;20013	IPI00640817.1;IPI00018342.5;IPI00515036.2	Adenylate kinase 1 variant;Adenylate kinase isoenzyme 1;ATP-AMP transphosphorylase 1;Myokinase	5		-3.42718	-4.13705	-0.72261		-2.8626	-1.87065							-3.25017				AK1;RP11-203J24.1-009	Adenylate kinase 1;Adenylate kinase isoenzyme 1	Q53EY8;Q5T9B7;P00568;Q6FGX9	Q53EY8_HUMAN;KAD1_HUMAN	ENST00000223836;ENST00000373156;ENST00000373176	OTTHUMP00000022219;OTTHUMP00000022217;OTTHUMP00000022218	NP_000467	PF00406	ADK	Adenylate kinase	GO:0005739;GO:0005886;GO:0016020;GO:0043226;GO:0043227;GO:0043229;GO:0043231;GO:0044424;GO:0044444;GO:0044464;GO:0005634;GO:0005829	mitochondrion;plasma membrane;membrane;organelle;membrane-bounded organelle;intracellular organelle;intracellular membrane-bounded organelle;intracellular part;cytoplasmic part;cell part;nucleus;cytosol	GO:0000166;GO:0001882;GO:0001883;GO:0003824;GO:0004017;GO:0005488;GO:0005524;GO:0016301;GO:0016740;GO:0016772;GO:0016776;GO:0017076;GO:0019201;GO:0019205;GO:0030554;GO:0032553;GO:0032555;GO:0032559;GO:0005515;GO:0019206	nucleotide binding;nucleoside binding;purine nucleoside binding;catalytic activity;adenylate kinase activity;binding;ATP binding;kinase activity;transferase activity;transferase activity, transferring phosphorus-containing groups	GO:0006139;GO:0006163;GO:0006753;GO:0006807;GO:0007050;GO:0008152;GO:0009117;GO:0009141;GO:0009144;GO:0009150;GO:0009199;GO:0009205;GO:0009259;GO:0009987;GO:0022402;GO:0044237;GO:0044238;GO:0046034;GO:0046483;GO:0055086	nucleobase, nucleoside, nucleotide and nucleic acid metabolic process;purine nucleotide metabolic process;nucleoside phosphate metabolic process;nitrogen compound metabolic process;cell cycle arrest;metabolic process;nucleotide metabolic process	hsa:203	K00939	3	5	6	6	5	6	6	5	6	6
1098	1402;1910;3774;9875;10160;11657;12301;13245;13432	IPI00215901.1;IPI00218988.4;IPI00172460.4;IPI00218989.1	Adenylate kinase 2, mitochondrial;ATP-AMP transphosphorylase 2	9		-1.17033	-3.19932	-2.03552		-0.749305	-1.99257	-2.54827		-2.01824	-2.83722	-4.31298		-3.15663	-4.17155	-2.46188		AK2;ADK2	Isoform 1 of Adenylate kinase isoenzyme 2, mitochondrial;Isoform 2 of Adenylate kinase isoenzyme 2, mitochondrial;Isoform 3 of Adenylate kinase isoenzyme 2, mitochondrial;Isoform 4 of Adenylate kinase isoenzyme 2, mitochondrial	P54819-1;P54819;A8K6L1;B4DHH7;P54819-2;B4DL64;Q5EB54;P54819-3;B4DLK2;P54819-4	KAD2_HUMAN	ENST00000354858;ENST00000373449;ENST00000398192	OTTHUMP00000004287;OTTHUMP00000004288	NP_001616;NP_037543	PF00406;PF05191	ADK;ADK_lid	Adenylate kinase;Adenylate kinase, active site lid	GO:0005758;GO:0031970;GO:0031974;GO:0044422;GO:0044424;GO:0044429;GO:0044444;GO:0044446;GO:0044464	mitochondrial intermembrane space;organelle envelope lumen;membrane-enclosed lumen;organelle part;intracellular part;mitochondrial part;cytoplasmic part;intracellular organelle part;cell part	GO:0000166;GO:0001882;GO:0001883;GO:0003824;GO:0004017;GO:0005488;GO:0005524;GO:0016301;GO:0016740;GO:0016772;GO:0016776;GO:0017076;GO:0019201;GO:0019205;GO:0019206;GO:0030554;GO:0032553;GO:0032555;GO:0032559	nucleotide binding;nucleoside binding;purine nucleoside binding;catalytic activity;adenylate kinase activity;binding;ATP binding;kinase activity;transferase activity;transferase activity, transferring phosphorus-containing groups	GO:0006139;GO:0006807;GO:0008152;GO:0009987;GO:0044237;GO:0044238	nucleobase, nucleoside, nucleotide and nucleic acid metabolic process;nitrogen compound metabolic process;metabolic process;cellular process;cellular metabolic process;primary metabolic process	hsa:204	K00939	4	9	10	14	9	10	14	9	10	14
742	543;1631;9682;18848	IPI00026904.2	Adenylosuccinate lyase;Adenylosuccinase	4		-3.46194				-2.36803				-3.4434	-4.92889			-3.84742	-3.86489			ADSL;AMPS	cDNA FLJ59367, highly similar to Adenylosuccinate lyase	P30566-1;P30566;B4DP46;B4DUM2;Q71UA4	PUR8_HUMAN	ENST00000216194;ENST00000342312	OTTHUMP00000028724;OTTHUMP00000199172	NP_000017	PF10397;PF00206	ADSL_C;Lyase_1	Adenylosuccinate lyase C-terminus;Lyase	GO:0005829;GO:0044424;GO:0044444;GO:0044464	cytosol;intracellular part;cytoplasmic part;cell part	GO:0003824;GO:0004018;GO:0016829;GO:0016840;GO:0016842;GO:0070626	catalytic activity;N6-(1,2-dicarboxyethyl)AMP AMP-lyase (fumarate-forming) activity;lyase activity;carbon-nitrogen lyase activity;amidine-lyase activity	GO:0006139;GO:0006163;GO:0006164;GO:0006167;GO:0006461;GO:0006753;GO:0006807;GO:0008152;GO:0009058;GO:0009117;GO:0009123;GO:0009124;GO:0009126;GO:0009127;GO:0009150;GO:0009152;GO:0009156;GO:0009161;GO:0009165;GO:0009167;GO:0009168;GO:0009259;GO:0009260;GO:0009987;GO:0010926;GO:0016043;GO:0022607;GO:0043933;GO:0044237;GO:0044238;GO:0044249;GO:0046033;GO:0046483;GO:0051259;GO:0051262;GO:0055086;GO:…	nucleobase, nucleoside, nucleotide and nucleic acid metabolic process;purine nucleotide metabolic process;purine nucleotide biosynthetic process;AMP biosynthetic process;protein complex assembly;nucleoside phosphate metabolic process	hsa:158	K01756	1	4	4	4	4	4	4	1	1	1
1250	543;1631;9682;13067	IPI00220887.1	Adenylosuccinate lyase;Adenylosuccinase	4																		ADSL;AMPS	Isoform 2 of Adenylosuccinate lyase	P30566-2;P30566;A8K4X6;B0QY76	PUR8_HUMAN	ENST00000216194;ENST00000342312	OTTHUMP00000199173	NP_001116850	PF10397;PF00206	ADSL_C;Lyase_1	Adenylosuccinate lyase C-terminus;Lyase	GO:0005829;GO:0044424;GO:0044444;GO:0044464	cytosol;intracellular part;cytoplasmic part;cell part	GO:0003824;GO:0004018;GO:0016829;GO:0016840;GO:0016842;GO:0070626	catalytic activity;N6-(1,2-dicarboxyethyl)AMP AMP-lyase (fumarate-forming) activity;lyase activity;carbon-nitrogen lyase activity;amidine-lyase activity	GO:0006139;GO:0006163;GO:0006164;GO:0006167;GO:0006461;GO:0006753;GO:0006807;GO:0008152;GO:0009058;GO:0009117;GO:0009123;GO:0009124;GO:0009126;GO:0009127;GO:0009150;GO:0009152;GO:0009156;GO:0009161;GO:0009165;GO:0009167;GO:0009168;GO:0009259;GO:0009260;GO:0009987;GO:0010926;GO:0016043;GO:0022607;GO:0043933;GO:0044237;GO:0044238;GO:0044249;GO:0046033;GO:0046483;GO:0051259;GO:0051262;GO:0055086;GO:…	nucleobase, nucleoside, nucleotide and nucleic acid metabolic process;purine nucleotide metabolic process;purine nucleotide biosynthetic process;AMP biosynthetic process;protein complex assembly;nucleoside phosphate metabolic process	hsa:158	K01756	1	4	4	4	1	1	1	1	1	1
741	3983;4821;10101;10114;18310;19424	IPI00026833.4	Adenylosuccinate synthetase isozyme 2;Adenylosuccinate synthetase, acidic isozyme;IMP--aspartate ligase 2	6		-2.23943	-2.85517	-0.873239						-4.10567				-3.78349	-5.16649	-2.76229		ADSS;ADSS2	Adenylosuccinate synthetase isozyme 2	P30520;B1AQM5;B4E1L0	PURA2_HUMAN	ENST00000366535	OTTHUMP00000037982	NP_001117	PF00709	Adenylsucc_synt	Adenylosuccinate synthetase	GO:0005737;GO:0044424;GO:0044464	cytoplasm;intracellular part;cell part	GO:0000166;GO:0000287;GO:0003824;GO:0004019;GO:0005488;GO:0005525;GO:0016874;GO:0016879;GO:0017076;GO:0019001;GO:0032553;GO:0032555;GO:0032561;GO:0042301;GO:0043167;GO:0043168;GO:0043169;GO:0046872	nucleotide binding;magnesium ion binding;catalytic activity;adenylosuccinate synthase activity;binding;GTP binding;ligase activity;ligase activity, forming carbon-nitrogen bonds;purine nucleotide binding;guanyl nucleotide binding;ribonucleotide binding	GO:0002376;GO:0006139;GO:0006163;GO:0006164;GO:0006167;GO:0006753;GO:0006807;GO:0008152;GO:0009058;GO:0009117;GO:0009123;GO:0009124;GO:0009126;GO:0009127;GO:0009150;GO:0009152;GO:0009156;GO:0009161;GO:0009165;GO:0009167;GO:0009168;GO:0009259;GO:0009260;GO:0009987;GO:0044237;GO:0044238;GO:0044249;GO:0046033;GO:0046483;GO:0055086	immune system process;nucleobase, nucleoside, nucleotide and nucleic acid metabolic process;purine nucleotide metabolic process;purine nucleotide biosynthetic process;AMP biosynthetic process;nucleoside phosphate metabolic process	hsa:159	K01939	1	6	7	7	6	7	7	6	7	7
1780	342;2194;3508;4005;7261;8324;8325;9027;9028;9362;10204;10408;10582;13711;15054;15454;16152;16619;16871;18104;19088	IPI00643567.2	Adenylyl cyclase-associated protein	21		-5.13868	-5.65218	-0.21558		-3.55407	-5.46887			-4.52726				-4.38242	-6.44009	-1.81264		CAP1;RP11-115D7.1-016	cDNA FLJ53068, highly similar to Adenylyl cyclase-associated protein 1	B4DNA3;B4DUZ8;Q5T0R8	B4DNA3_HUMAN	ENST00000340450;ENST00000372792;ENST00000372805;ENST00000401065	OTTHUMP00000004831		PF08603;PF01213	CAP_C;CAP_N	DE Adenylate cyclase associated (CAP) C terminal;Adenylate cyclase associated (CAP) N terminal	GO:0005856;GO:0030863;GO:0030864;GO:0043226;GO:0043228;GO:0043229;GO:0043232;GO:0044422;GO:0044424;GO:0044430;GO:0044444;GO:0044446;GO:0044448;GO:0044464	cytoskeleton;cortical cytoskeleton;cortical actin cytoskeleton;organelle;non-membrane-bounded organelle;intracellular organelle;intracellular non-membrane-bounded organelle;organelle part;intracellular part;cytoskeletal part;cytoplasmic part	GO:0003779;GO:0005488;GO:0005515;GO:0008092	actin binding;binding;protein binding;cytoskeletal protein binding	GO:0006996;GO:0007010;GO:0009987;GO:0016043	organelle organization;cytoskeleton organization;cellular process;cellular component organization			1	21	25	25	2	2	2	2	2	2
234	342;595;1119;2194;3508;3681;6833;7261;8324;8325;9027;9028;9362;10204;10408;10582;11867;13711;15454;16152;16619;16871;18104;19088	IPI00896448.1;IPI00008274.7;IPI00639931.1;IPI00646869.1;IPI00645789.1;IPI00644589.1;IPI00641881.1;IPI00647351.1;IPI00644109.1;IPI00646269.1;IPI00642414.1;IPI00514858.1;IPI00027342.1;IPI00552929.3	Adenylyl cyclase-associated protein;Adenylyl cyclase-associated protein 1	24		-3.82366	-4.06528	-2.96376		-3.08351	-4.11062	-0.859666		-3.7489	-4.81344	-1.01074		-4.28805	-4.90483	-0.966461		CAP1;CAP	adenylyl cyclase-associated protein;Adenylyl cyclase-associated protein 1;Adenylyl cyclase-associated protein	B2RDY9;B4DI38;B4DNW7;B4DNY3;Q01518;Q5T0S2	B2RDY9_HUMAN;CAP1_HUMAN	ENST00000340450;ENST00000372792;ENST00000372805	OTTHUMP00000004820;OTTHUMP00000004821;OTTHUMP00000004822;OTTHUMP00000004823;OTTHUMP00000004824;OTTHUMP00000004825	NP_001099000;NP_006358	PF08603;PF01213	CAP_C;CAP_N	DE Adenylate cyclase associated (CAP) C terminal;Adenylate cyclase associated (CAP) N terminal	GO:0005856;GO:0030863;GO:0030864;GO:0043226;GO:0043228;GO:0043229;GO:0043232;GO:0044422;GO:0044424;GO:0044430;GO:0044444;GO:0044446;GO:0044448;GO:0044464;GO:0005886;GO:0016020	cytoskeleton;cortical cytoskeleton;cortical actin cytoskeleton;organelle;non-membrane-bounded organelle;intracellular organelle;intracellular non-membrane-bounded organelle;organelle part;intracellular part;cytoskeletal part;cytoplasmic part	GO:0003779;GO:0005488;GO:0005515;GO:0008092	actin binding;binding;protein binding;cytoskeletal protein binding	GO:0000902;GO:0001667;GO:0006810;GO:0006897;GO:0006898;GO:0006928;GO:0006996;GO:0007010;GO:0009653;GO:0009987;GO:0010324;GO:0016043;GO:0016044;GO:0016192;GO:0016477;GO:0030029;GO:0030036;GO:0032502;GO:0032989;GO:0048869;GO:0048870;GO:0051234;GO:0006140;GO:0007154;GO:0007163;GO:0007165;GO:0007190;GO:0009889;GO:0019219;GO:0019222;GO:0030799;GO:0030802;GO:0030808;GO:0030814;GO:0030817;GO:0031279;GO:…	cell morphogenesis;ameboidal cell migration;transport;endocytosis;receptor-mediated endocytosis;cell motion;organelle organization;cytoskeleton organization;anatomical structure morphogenesis;cellular process;membrane invagination	hsa:10487		14	24	28	28	24	28	28	5	5	5
841	10276;10427;11081	IPI00031131.4;IPI00791304.2	Adipocyte plasma membrane-associated protein;Protein BSCv;Chromosome 20 open reading frame 3	3		1.39342	-1.88715	-3.15085						0.598079	-1.54019	-1.83738						APMAP;C20orf3;UNQ1869/PRO4305;RP4-568C11.2-002	Adipocyte plasma membrane-associated protein;cDNA FLJ58338, highly similar to Adipocyte plasma membrane-associated protein	Q9HDC9;A8K514;A2A2F9;B4DXG1	APMAP_HUMAN;A2A2F9_HUMAN	ENST00000217456	OTTHUMP00000030464;OTTHUMP00000164236	NP_065392	PF03088	Str_synth	Strictosidine synthase	GO:0009986;GO:0016021;GO:0031224;GO:0044425;GO:0044464	cell surface;integral to membrane;intrinsic to membrane;membrane part;cell part	GO:0003824;GO:0004064;GO:0004091;GO:0016787;GO:0016788;GO:0016829;GO:0016840;GO:0016843;GO:0016844	catalytic activity;arylesterase activity;carboxylesterase activity;hydrolase activity;hydrolase activity, acting on ester bonds;lyase activity;carbon-nitrogen lyase activity;amine-lyase activity;strictosidine synthase activity	GO:0008152;GO:0009058	metabolic process;biosynthetic process	hsa:57136		2	3	4	6	3	4	6	3	4	6
637	237;4151;5446;5547;6273;6274;6282;6316;9821;11173;16571;18569;19944	IPI00022891.3;IPI00556601.1	ADP/ATP translocase 1;Adenine nucleotide translocator 1;ADP,ATP carrier protein 1;Solute carrier family 25 member 4;ADP,ATP carrier protein, heart/skeletal muscle isoform T1	13																		SLC25A4;ANT1	ADP/ATP translocase 1	P12235;A8K787	ADT1_HUMAN	ENST00000281456	OTTHUMP00000165924	NP_001142	PF00153	Mito_carr	Mitochondrial carrier protein	GO:0005743;GO:0005887;GO:0016020;GO:0016021;GO:0019866;GO:0031090;GO:0031224;GO:0031226;GO:0031966;GO:0044422;GO:0044424;GO:0044425;GO:0044429;GO:0044444;GO:0044446;GO:0044459;GO:0044464	mitochondrial inner membrane;integral to plasma membrane;membrane;integral to membrane;organelle inner membrane;organelle membrane;intrinsic to membrane;intrinsic to plasma membrane;mitochondrial membrane;organelle part;intracellular part;membrane part	GO:0005215;GO:0005345;GO:0005488;GO:0005515;GO:0015205;GO:0015207;GO:0015932;GO:0022857;GO:0022891;GO:0022892	transporter activity;purine transmembrane transporter activity;binding;protein binding;nucleobase transmembrane transporter activity;adenine transmembrane transporter activity	GO:0000002;GO:0006091;GO:0006996;GO:0007005;GO:0008152;GO:0009987;GO:0016043;GO:0044237;GO:0044419;GO:0051704	mitochondrial genome maintenance;generation of precursor metabolites and energy;organelle organization;mitochondrion organization;metabolic process;cellular process;cellular component organization;cellular metabolic process	hsa:291	K05863	2	13	14	33	1	1	2	1	1	2
204	236;2370;4154;5547;6152;6273;6274;6282;6316;6580;9157;9821;11173;14223;14224;16571;16603;18569;19944	IPI00007188.5;IPI00010420.2	ADP/ATP translocase 2;Adenine nucleotide translocator 2;ADP,ATP carrier protein 2;Solute carrier family 25 member 5;ADP,ATP carrier protein, fibroblast isoform	19		2.20226	0.257011	-1.8753		1.52742	-3.22648	-4.43088		0.208268	-1.21726	-1.57351		-1.80975	-2.35786	-0.735452		SLC25A5;ANT2	ADP/ATP translocase 2	P05141;B2RCV1;Q6NVC0	ADT2_HUMAN	ENST00000317881	OTTHUMP00000024324	NP_001143	PF00153	Mito_carr	Mitochondrial carrier protein	GO:0005743;GO:0005887;GO:0009295;GO:0016020;GO:0016021;GO:0019866;GO:0031090;GO:0031224;GO:0031226;GO:0031966;GO:0042645;GO:0044422;GO:0044424;GO:0044425;GO:0044429;GO:0044444;GO:0044446;GO:0044459;GO:0044464	mitochondrial inner membrane;integral to plasma membrane;nucleoid;membrane;integral to membrane;organelle inner membrane;organelle membrane;intrinsic to membrane;intrinsic to plasma membrane;mitochondrial membrane;mitochondrial nucleoid;organelle part	GO:0005215;GO:0005345;GO:0005488;GO:0015205;GO:0015207;GO:0015932;GO:0022857;GO:0022891;GO:0022892	transporter activity;purine transmembrane transporter activity;binding;nucleobase transmembrane transporter activity;adenine transmembrane transporter activity;nucleobase, nucleoside, nucleotide and nucleic acid transmembrane transporter activity	GO:0006810;GO:0044419;GO:0051234;GO:0051704	transport;interspecies interaction between organisms;establishment of localization;multi-organism process	hsa:292	K05863	2	19	21	52	19	21	52	6	7	17
1307	237;2369;4154;5446;5547;6152;6282;6316;7256;7693;9821;11173;14223;16571;16700;18569;19944	IPI00291467.7;IPI00645646.1;IPI00455148.5	ADP/ATP translocase 3;Adenine nucleotide translocator 2;ANT 3;ADP,ATP carrier protein 3;Solute carrier family 25 member 6;ADP,ATP carrier protein, isoform T2	17		1.68576	0.258459	-1.20496		1.55792	-2.39274	-3.77485		0.0399806	-1.08103	-1.21867		-1.82	-2.34821	-0.576174		SLC25A6;ANT3;CDABP0051	ADP/ATP translocase 3;17 kDa protein	P12236;Q59EI9;Q6I9V5	ADT3_HUMAN	ENST00000381401	OTTHUMP00000022826;OTTHUMP00000022827	NP_001627	PF00153	Mito_carr	Mitochondrial carrier protein	GO:0005744;GO:0016021;GO:0031224;GO:0032991;GO:0043234;GO:0044422;GO:0044424;GO:0044425;GO:0044429;GO:0044444;GO:0044446;GO:0044455;GO:0044464	mitochondrial inner membrane presequence translocase complex;integral to membrane;intrinsic to membrane;macromolecular complex;protein complex;organelle part;intracellular part;membrane part;mitochondrial part;cytoplasmic part;intracellular organelle part	GO:0005215;GO:0005471;GO:0005488;GO:0005515;GO:0015291;GO:0015297;GO:0015300;GO:0022804;GO:0022857	transporter activity;ATP:ADP antiporter activity;binding;protein binding;secondary active transmembrane transporter activity;antiporter activity;solute:solute antiporter activity;active transmembrane transporter activity;transmembrane transporter activity	GO:0006810;GO:0006915;GO:0008219;GO:0009987;GO:0012501;GO:0016265;GO:0044419;GO:0051234;GO:0051704	transport;apoptosis;cell death;cellular process;programmed cell death;death;interspecies interaction between organisms;establishment of localization;multi-organism process	hsa:293	K05863	3	17	17	40	6	6	12	4	4	8
1100	2276;6310;7317;7318;8183;10494;10565;12721;12722;13344;14122	IPI00215914.5;IPI00910783.1;IPI00888658.1	ADP-ribosylation factor 1;cDNA FLJ51215, highly similar to ADP-ribosylation factor 1	11		-3.47375	-4.24619	-2.11535		-2.74797	-4.41107	-1.5861		-3.69696	-5.18374	-1.40863		-3.90142	-5.36065	-1.78518		ARF1	ADP-ribosylation factor 1;cDNA FLJ51215, highly similar to ADP-ribosylation factor 1	P84077;B4DJC8	ARF1_HUMAN;B4DJC8_HUMAN	ENST00000272102;ENST00000327482;ENST00000391868	OTTHUMP00000035715	NP_001019397;NP_001019398;NP_001019399;NP_001649	PF00025	Arf	ADP-ribosylation factor family	GO:0000139;GO:0005829;GO:0005886;GO:0016020;GO:0031090;GO:0044422;GO:0044424;GO:0044431;GO:0044444;GO:0044446;GO:0044464;GO:0005622	Golgi membrane;cytosol;plasma membrane;membrane;organelle membrane;organelle part;intracellular part;Golgi apparatus part;cytoplasmic part;intracellular organelle part;cell part;intracellular	GO:0000166;GO:0003824;GO:0003924;GO:0004871;GO:0005057;GO:0005488;GO:0005515;GO:0005525;GO:0016462;GO:0016787;GO:0016817;GO:0016818;GO:0017076;GO:0017111;GO:0019001;GO:0032553;GO:0032555;GO:0032561;GO:0060089	nucleotide binding;catalytic activity;GTPase activity;signal transducer activity;receptor signaling protein activity;binding;protein binding;GTP binding;pyrophosphatase activity;hydrolase activity;hydrolase activity, acting on acid anhydrides	GO:0006810;GO:0006890;GO:0006901;GO:0006996;GO:0007154;GO:0007165;GO:0007242;GO:0007264;GO:0009987;GO:0015031;GO:0016043;GO:0016050;GO:0016192;GO:0045184;GO:0046907;GO:0048193;GO:0048200;GO:0048205;GO:0050789;GO:0050794;GO:0051234;GO:0051649;GO:0065007	transport;retrograde vesicle-mediated transport, Golgi to ER;vesicle coating;organelle organization;cell communication;signal transduction;intracellular signaling cascade;small GTPase mediated signal transduction;cellular process;protein transport	hsa:375	K07937	3	11	15	17	11	15	17	1	1	1
1101	2275;7317;7318;8183;8417;10494;10578;12766;13289;14121	IPI00215918.3;IPI00792330.1	ADP-ribosylation factor 4	10		-2.60999	-2.72843	-0.814133		-2.35579	-3.54923	-0.659381		-2.40118	-2.35875			-3.34167	-5.3648	-1.83131		ARF4;ARF2	ADP-ribosylation factor 4;14 kDa protein	P18085;B2R7J7	ARF4_HUMAN	ENST00000303436	OTTHUMP00000171651;OTTHUMP00000171652	NP_001651	PF00025	Arf	ADP-ribosylation factor family	GO:0005794;GO:0043226;GO:0043227;GO:0043229;GO:0043231;GO:0044424;GO:0044444;GO:0044464	Golgi apparatus;organelle;membrane-bounded organelle;intracellular organelle;intracellular membrane-bounded organelle;intracellular part;cytoplasmic part;cell part	GO:0000166;GO:0003824;GO:0003924;GO:0005488;GO:0005525;GO:0016462;GO:0016787;GO:0016817;GO:0016818;GO:0017076;GO:0017111;GO:0019001;GO:0032553;GO:0032555;GO:0032561	nucleotide binding;catalytic activity;GTPase activity;binding;GTP binding;pyrophosphatase activity;hydrolase activity;hydrolase activity, acting on acid anhydrides;hydrolase activity, acting on acid anhydrides, in phosphorus-containing anhydrides	GO:0006810;GO:0007154;GO:0007165;GO:0007242;GO:0007264;GO:0009987;GO:0015031;GO:0016192;GO:0045184;GO:0050789;GO:0050794;GO:0051234;GO:0065007	transport;cell communication;signal transduction;intracellular signaling cascade;small GTPase mediated signal transduction;cellular process;protein transport;vesicle-mediated transport;establishment of protein localization;regulation of biological process	hsa:378	K07939	2	10	11	12	6	6	7	6	6	7
1102	2276;7317;7318;8183;10494;10576;13288;14125;19132	IPI00215919.5;IPI00853337.1;IPI00909515.1	ADP-ribosylation factor 5;cDNA FLJ51495, highly similar to ADP-ribosylation factor 5	9		-2.53625	-3.46824	-1.47377		-2.43831	-3.90567	-2.36112										ARF5	ADP-ribosylation factor 5;17 kDa protein;cDNA FLJ51495, highly similar to ADP-ribosylation factor 5	P84085;A4D0Z3;B4DLJ3	ARF5_HUMAN;B4DLJ3_HUMAN	ENST00000000233	OTTHUMP00000024864;OTTHUMP00000196795	NP_001653	PF00025	Arf	ADP-ribosylation factor family	GO:0005794;GO:0043226;GO:0043227;GO:0043229;GO:0043231;GO:0044424;GO:0044444;GO:0044464;GO:0005622	Golgi apparatus;organelle;membrane-bounded organelle;intracellular organelle;intracellular membrane-bounded organelle;intracellular part;cytoplasmic part;cell part;intracellular	GO:0000166;GO:0003824;GO:0003924;GO:0005488;GO:0005525;GO:0016462;GO:0016787;GO:0016817;GO:0016818;GO:0017076;GO:0017111;GO:0019001;GO:0032553;GO:0032555;GO:0032561	nucleotide binding;catalytic activity;GTPase activity;binding;GTP binding;pyrophosphatase activity;hydrolase activity;hydrolase activity, acting on acid anhydrides;hydrolase activity, acting on acid anhydrides, in phosphorus-containing anhydrides	GO:0006810;GO:0007154;GO:0007165;GO:0007242;GO:0007264;GO:0009987;GO:0015031;GO:0016192;GO:0045184;GO:0050789;GO:0050794;GO:0051234;GO:0065007	transport;cell communication;signal transduction;intracellular signaling cascade;small GTPase mediated signal transduction;cellular process;protein transport;vesicle-mediated transport;establishment of protein localization;regulation of biological process	hsa:381	K07940	3	9	10	10	4	4	4	4	4	4
1103	2241;5085;8182	IPI00215920.8	ADP-ribosylation factor 6	3		-0.129592	-1.03901	-0.705241		-0.226949	-1.55338	-1.11372										ARF6	ADP-ribosylation factor 6	P62330;Q5U025;Q6FGZ2;Q6FH17	ARF6_HUMAN	ENST00000298316	OTTHUMP00000178980	NP_001654	PF00025	Arf	ADP-ribosylation factor family	GO:0000267;GO:0001726;GO:0005624;GO:0005626;GO:0005768;GO:0005794;GO:0005886;GO:0005938;GO:0016020;GO:0042995;GO:0043226;GO:0043227;GO:0043229;GO:0043231;GO:0044424;GO:0044444;GO:0044464	cell fraction;ruffle;membrane fraction;insoluble fraction;endosome;Golgi apparatus;plasma membrane;cell cortex;membrane;cell projection;organelle;membrane-bounded organelle;intracellular organelle;intracellular membrane-bounded organelle	GO:0000166;GO:0003824;GO:0003924;GO:0005488;GO:0005515;GO:0005525;GO:0016462;GO:0016787;GO:0016817;GO:0016818;GO:0017076;GO:0017111;GO:0019001;GO:0032553;GO:0032555;GO:0032561	nucleotide binding;catalytic activity;GTPase activity;binding;protein binding;GTP binding;pyrophosphatase activity;hydrolase activity;hydrolase activity, acting on acid anhydrides	GO:0006810;GO:0006928;GO:0006996;GO:0007010;GO:0007154;GO:0007155;GO:0007165;GO:0007242;GO:0007264;GO:0008064;GO:0009893;GO:0009966;GO:0009987;GO:0010604;GO:0010638;GO:0010646;GO:0015031;GO:0016043;GO:0016192;GO:0019222;GO:0022610;GO:0030029;GO:0030030;GO:0030036;GO:0030100;GO:0030832;GO:0030833;GO:0030838;GO:0030865;GO:0030866;GO:0031323;GO:0031325;GO:0031334;GO:0031529;GO:0032268;GO:0032270;GO:…	transport;cell motion;organelle organization;cytoskeleton organization;cell communication;cell adhesion;signal transduction;intracellular signaling cascade;small GTPase mediated signal transduction;regulation of actin polymerization or depolymerization	hsa:382	K07941	1	3	4	5	3	4	5	3	4	5
1206	837;8157	IPI00219518.7;IPI00908516.1;IPI00791961.2	ADP-ribosylation factor-like protein 1;cDNA FLJ53084, highly similar to ADP-ribosylation factor-like protein 1;cDNA FLJ50309, highly similar to ADP-ribosylation factor-like protein 1	2		-2.18856												-3.2045				ARL1	ADP-ribosylation factor-like protein 1;cDNA FLJ53084, highly similar to ADP-ribosylation factor-like protein 1;cDNA FLJ50309, highly similar to ADP-ribosylation factor-like protein 1	P40616;B4DWW1;Q53XB1;B4DR16;B4DZG7	ARL1_HUMAN;B4DR16_HUMAN;B4DZG7_HUMAN	ENST00000261636	OTTHUMP00000168918;OTTHUMP00000168919	NP_001168	PF00025	Arf	ADP-ribosylation factor family	GO:0000139;GO:0016020;GO:0031090;GO:0044422;GO:0044424;GO:0044431;GO:0044444;GO:0044446;GO:0044464;GO:0005622	Golgi membrane;membrane;organelle membrane;organelle part;intracellular part;Golgi apparatus part;cytoplasmic part;intracellular organelle part;cell part;intracellular	GO:0000166;GO:0003824;GO:0003924;GO:0005488;GO:0005515;GO:0005525;GO:0008047;GO:0016462;GO:0016787;GO:0016817;GO:0016818;GO:0017076;GO:0017111;GO:0019001;GO:0030234;GO:0032553;GO:0032555;GO:0032561;GO:0043167;GO:0043169;GO:0046872	nucleotide binding;catalytic activity;GTPase activity;binding;protein binding;GTP binding;enzyme activator activity;pyrophosphatase activity;hydrolase activity;hydrolase activity, acting on acid anhydrides	GO:0007154;GO:0007165;GO:0007242;GO:0007264;GO:0009987;GO:0050789;GO:0050794;GO:0065007	cell communication;signal transduction;intracellular signaling cascade;small GTPase mediated signal transduction;cellular process;regulation of biological process;regulation of cellular process;biological regulation	hsa:400	K07942	3	2	2	2	2	2	2	2	2	2
86	5062;9889;11425	IPI00003326.4;IPI00908403.1;IPI00847722.1	ADP-ribosylation factor-like protein 2;cDNA FLJ58989, moderately similar to ADP-ribosylation factor-like protein 2	3																		ARL2	ADP-ribosylation factor-like protein 2;cDNA FLJ58989, moderately similar to ADP-ribosylation factor-like protein 2;Similar to ADP-ribosylation factor-like protein 2	P36404;Q53YD8;B4DGG0	ARL2_HUMAN;B4DGG0_HUMAN	ENST00000246747		NP_001658	PF00025	Arf	ADP-ribosylation factor family	GO:0005813;GO:0005815;GO:0043226;GO:0043228;GO:0043229;GO:0043232;GO:0044422;GO:0044424;GO:0044430;GO:0044444;GO:0044446;GO:0044464	centrosome;microtubule organizing center;organelle;non-membrane-bounded organelle;intracellular organelle;intracellular non-membrane-bounded organelle;organelle part;intracellular part;cytoskeletal part;cytoplasmic part;intracellular organelle part	GO:0000166;GO:0004857;GO:0005095;GO:0005488;GO:0005525;GO:0017076;GO:0019001;GO:0030234;GO:0030695;GO:0032553;GO:0032555;GO:0032561;GO:0060589	nucleotide binding;enzyme inhibitor activity;GTPase inhibitor activity;binding;GTP binding;purine nucleotide binding;guanyl nucleotide binding;enzyme regulator activity;GTPase regulator activity;ribonucleotide binding;purine ribonucleotide binding	GO:0006461;GO:0007021;GO:0007049;GO:0007154;GO:0007165;GO:0007242;GO:0007264;GO:0009987;GO:0010926;GO:0016043;GO:0022607;GO:0034621;GO:0034622;GO:0043623;GO:0043933;GO:0050789;GO:0050794;GO:0065003;GO:0065007	protein complex assembly;tubulin complex assembly;cell cycle;cell communication;signal transduction;intracellular signaling cascade;small GTPase mediated signal transduction;cellular process;anatomical structure formation;cellular component organization	hsa:402	K07943	3	3	3	3	3	3	3	3	3	3
87	8170;11483;14118	IPI00003327.1	ADP-ribosylation factor-like protein 3	3										-3.48518								ARL3;ARFL3	ADP-ribosylation factor-like protein 3	P36405;B2R6C7;Q53X83	ARL3_HUMAN	ENST00000260746	OTTHUMP00000020373	NP_004302	PF00025	Arf	ADP-ribosylation factor family	GO:0000139;GO:0005634;GO:0005819;GO:0016020;GO:0031090;GO:0043226;GO:0043227;GO:0043228;GO:0043229;GO:0043231;GO:0043232;GO:0044422;GO:0044424;GO:0044430;GO:0044431;GO:0044444;GO:0044446;GO:0044464	Golgi membrane;nucleus;spindle;membrane;organelle membrane;organelle;membrane-bounded organelle;non-membrane-bounded organelle;intracellular organelle;intracellular membrane-bounded organelle;intracellular non-membrane-bounded organelle;organelle part	GO:0000166;GO:0000287;GO:0005488;GO:0005525;GO:0017076;GO:0019001;GO:0032553;GO:0032555;GO:0032561;GO:0043167;GO:0043169;GO:0046872	nucleotide binding;magnesium ion binding;binding;GTP binding;purine nucleotide binding;guanyl nucleotide binding;ribonucleotide binding;purine ribonucleotide binding;guanyl ribonucleotide binding;ion binding;cation binding;metal ion binding	GO:0007049;GO:0007154;GO:0007165;GO:0007242;GO:0007264;GO:0009987;GO:0050789;GO:0050794;GO:0051301;GO:0065007	cell cycle;cell communication;signal transduction;intracellular signaling cascade;small GTPase mediated signal transduction;cellular process;regulation of biological process;regulation of cellular process;cell division;biological regulation	hsa:403	K07944	1	3	3	3	3	3	3	3	3	3
1855	12725;13165	IPI00018871.2;IPI00789069.2;IPI00060031.3;IPI00793455.1	ADP-ribosylation factor-like protein 8B;ADP-ribosylation factor-like protein 10C;Novel small G protein indispensable for equal chromosome segregation 1;cDNA FLJ61158, highly similar to ADP-ribosylation factor-like protein 8B;ADP-ribosylation factor-like protein 8A;ADP-ribosylation factor-like protein 10B;Novel small G protein indispensable for equal chromosome segregation 2;ADP-ribosylation facto…	2																		ARL8B;ARL10C;GIE1;ARL8A;ARL10B;GIE2;hCG_21732	cDNA FLJ56285, highly similar to ADP-ribosylation factor-like protein 8B;cDNA FLJ61158, highly similar to ADP-ribosylation factor-like protein 8B;ADP-ribosylation factor-like protein 8A;cDNA FLJ50155, highly similar to ADP-ribosylation factor-like protein	Q9NVJ2;B4E1J8;B4DQT8;Q96BM9;B2R7U5;B3KXD0;B4DI85	ARL8B_HUMAN;B4DQT8_HUMAN;ARL8A_HUMAN;B4DI85_HUMAN	ENST00000256496;ENST00000272217	OTTHUMP00000115526;OTTHUMP00000170070;OTTHUMP00000034102;OTTHUMP00000170069	NP_060654;NP_620150	PF00025	Arf	ADP-ribosylation factor family	GO:0005765;GO:0005774;GO:0010008;GO:0016020;GO:0030496;GO:0031090;GO:0031902;GO:0044422;GO:0044424;GO:0044430;GO:0044437;GO:0044440;GO:0044444;GO:0044446;GO:0044464;GO:0051233	lysosomal membrane;vacuolar membrane;endosome membrane;membrane;midbody;organelle membrane;late endosome membrane;organelle part;intracellular part;cytoskeletal part;vacuolar part;endosomal part;cytoplasmic part;intracellular organelle part;cell part	GO:0000166;GO:0001882;GO:0001883;GO:0003824;GO:0003924;GO:0005488;GO:0005515;GO:0005525;GO:0008092;GO:0015631;GO:0016462;GO:0016787;GO:0016817;GO:0016818;GO:0017076;GO:0017111;GO:0019001;GO:0019003;GO:0032553;GO:0032555;GO:0032561;GO:0043014;GO:0048487	nucleotide binding;nucleoside binding;purine nucleoside binding;catalytic activity;GTPase activity;binding;protein binding;GTP binding;cytoskeletal protein binding;tubulin binding;pyrophosphatase activity;hydrolase activity	GO:0007059;GO:0007154;GO:0007165;GO:0007242;GO:0007264;GO:0009987;GO:0050789;GO:0050794;GO:0065007	chromosome segregation;cell communication;signal transduction;intracellular signaling cascade;small GTPase mediated signal transduction;cellular process;regulation of biological process;regulation of cellular process;biological regulation	hsa:55207;hsa:127829	K07956;K07955	4	2	2	2	2	2	2	2	2	2
1468	1141;3632;5392	IPI00305978.4;IPI00169280.5	Aflatoxin B1 aldehyde reductase member 2;AFB1-AR 1;Aldoketoreductase 7	3		-3.11779	-5.17329	-2.26687		-2.068	-4.67396	-2.35705		-3.20929								AKR7A2;AFAR;AFAR1;AKR7	Aflatoxin B1 aldehyde reductase member 2	O43488	ARK72_HUMAN	ENST00000235835	OTTHUMP00000002622	NP_003680	PF00248	Aldo_ket_red	Aldo/keto reductase family	GO:0005794;GO:0043226;GO:0043227;GO:0043229;GO:0043231;GO:0044424;GO:0044444;GO:0044464	Golgi apparatus;organelle;membrane-bounded organelle;intracellular organelle;intracellular membrane-bounded organelle;intracellular part;cytoplasmic part;cell part	GO:0003824;GO:0004032;GO:0004033;GO:0009055;GO:0016491;GO:0016614;GO:0016616	catalytic activity;aldehyde reductase activity;aldo-keto reductase activity;electron carrier activity;oxidoreductase activity;oxidoreductase activity, acting on CH-OH group of donors	GO:0005975;GO:0006081;GO:0008152;GO:0009987;GO:0044237;GO:0044238;GO:0055114	carbohydrate metabolic process;cellular aldehyde metabolic process;metabolic process;cellular process;cellular metabolic process;primary metabolic process;oxidation reduction	hsa:8574		2	3	3	3	3	3	3	3	3	3
303	17104;18679;20467	IPI00010460.1	AH receptor-interacting protein;Aryl-hydrocarbon receptor-interacting protein;Immunophilin homolog ARA9;HBV X-associated protein 2	3		-2.62986								-2.37273	-2.15104							AIP;XAP2	AH receptor-interacting protein	O00170;A0SZW3;A0SZW4;A0SZW5;A0SZW6;A3RDR6;A3RDR8;A3RDR9;A5JGZ4;A7KS93;A7KS94;A7YDK1;A7YDK2;A7YDK6;A7YDK7;A8BQF1;B3TMT2	AIP_HUMAN	ENST00000279146		NP_003968	PF00254;PF07719	FKBP_C;TPR_2	FKBP-type peptidyl-prolyl cis-trans isomerase;Tetratricopeptide repeat	GO:0005634;GO:0005829;GO:0043226;GO:0043227;GO:0043229;GO:0043231;GO:0044424;GO:0044444;GO:0044464	nucleus;cytosol;organelle;membrane-bounded organelle;intracellular organelle;intracellular membrane-bounded organelle;intracellular part;cytoplasmic part;cell part	GO:0003712;GO:0003713;GO:0005488;GO:0005515;GO:0008134;GO:0016563;GO:0030528;GO:0051082	transcription cofactor activity;transcription coactivator activity;binding;protein binding;transcription factor binding;transcription activator activity;transcription regulator activity;unfolded protein binding	GO:0006457;GO:0008152;GO:0009987;GO:0019538;GO:0022417;GO:0034960;GO:0043170;GO:0043283;GO:0044237;GO:0044238;GO:0044260;GO:0044267;GO:0051604	protein folding;metabolic process;cellular process;protein metabolic process;protein maturation by protein folding;cellular biopolymer metabolic process;macromolecule metabolic process;biopolymer metabolic process;cellular metabolic process			1	3	3	3	3	3	3	3	3	3
1152	197;376;875;2642;3391;3620;4210;4211;4376;6092;6093;9136;9504;10902;12010;12293;12557;14317;14441;14935;15030;15031;15134;16285;16380;16669;16675;17369;18543;18712;19458	IPI00237884.3;IPI00217683.2;IPI00867627.1;IPI00872599.3;IPI00431688.1;IPI00479064.5	A-kinase anchor protein 12;A-kinase anchor protein 250 kDa;Gravin;Myasthenia gravis autoantigen	31		-2.81086	-3.5778	-1.08299		-3.86843	-4.77351	-0.858881		-3.24729	-5.21116			-3.97767	-5.08334	-1.87366		AKAP12;AKAP250	Isoform 1 of A-kinase anchor protein 12;A kinase (PRKA) anchor protein 12 isoform 2;Isoform 2 of A-kinase anchor protein 12;182 kDa protein	Q02952-1;Q02952;Q86TJ9;Q02952-3;A6NEC7;Q5CZB5;Q02952-2	AKA12_HUMAN	ENST00000253332;ENST00000359755;ENST00000402676	OTTHUMP00000017426;OTTHUMP00000017427	NP_005091;NP_653080	PF10522;PF03832	RII_binding_1;WSK	RII binding domain;WSK motif	GO:0005634;GO:0005856;GO:0005886;GO:0005938;GO:0016020;GO:0043226;GO:0043227;GO:0043228;GO:0043229;GO:0043231;GO:0043232;GO:0044424;GO:0044444;GO:0044464	nucleus;cytoskeleton;plasma membrane;cell cortex;membrane;organelle;membrane-bounded organelle;non-membrane-bounded organelle;intracellular organelle;intracellular membrane-bounded organelle;intracellular non-membrane-bounded organelle;intracellular part	GO:0005488;GO:0005515;GO:0051018	binding;protein binding;protein kinase A binding	GO:0006605;GO:0006810;GO:0006886;GO:0007154;GO:0007165;GO:0007166;GO:0007186;GO:0009987;GO:0015031;GO:0045184;GO:0046907;GO:0050789;GO:0050794;GO:0051234;GO:0051649;GO:0065007	protein targeting;transport;intracellular protein transport;cell communication;signal transduction;cell surface receptor linked signal transduction;G-protein coupled receptor protein signaling pathway;cellular process;protein transport			6	31	34	35	31	34	35	31	34	35
542	9021;9337;12700	IPI00220628.1;IPI00019223.3;IPI00220624.2;IPI00220625.1;IPI00220627.1;IPI00913875.1;IPI00793082.2	A-kinase anchor protein 9;Protein kinase A-anchoring protein 9;A-kinase anchor protein 450 kDa;A-kinase anchor protein 350 kDa;AKAP 120-like protein;Protein hyperion;Protein yotiao;Centrosome- and Golgi-localized PKN-associated protein;Putative uncharacterized protein AKAP9	3														1.31887	4.96657	3.584		AKAP9;AKAP350;AKAP450;KIAA0803	Isoform 6 of A-kinase anchor protein 9;Isoform 1 of A-kinase anchor protein 9;A-kinase anchor protein 9 (Protein kinase A-anchoring protein 9) (PRKA9) (A-kinase anchor protein 450 kDa) (AKAP 450) (A-kinase anchor protein 350 kDa) (AKAP 350) (hgAKAP 350) (A	Q99996-6;Q99996;Q99996-1;A4D1F0;Q99996-2;A4D1F2;Q99996-3;A4D1F4;Q99996-5;A4D1E4;B3KQF9;Q5GIA7;Q8IW64;A8MYJ3;Q99996-4	AKAP9_HUMAN;A8MYJ3_HUMAN	ENST00000356239;ENST00000358100;ENST00000359028;ENST00000394565	OTTHUMP00000161771;OTTHUMP00000165817;OTTHUMP00000165818;OTTHUMP00000165814	NP_005742;NP_671714	PF10495	PACT_coil_coil	Pericentrin-AKAP-450 domain of centrosomal targeting protein	GO:0005794;GO:0005813;GO:0005815;GO:0043226;GO:0043227;GO:0043228;GO:0043229;GO:0043231;GO:0043232;GO:0044422;GO:0044424;GO:0044430;GO:0044444;GO:0044446;GO:0044464	Golgi apparatus;centrosome;microtubule organizing center;organelle;membrane-bounded organelle;non-membrane-bounded organelle;intracellular organelle;intracellular membrane-bounded organelle;intracellular non-membrane-bounded organelle;organelle part	GO:0005102;GO:0005488;GO:0005515	receptor binding;binding;protein binding	GO:0006810;GO:0007154;GO:0007165;GO:0007267;GO:0007268;GO:0009987;GO:0050789;GO:0050794;GO:0051234;GO:0065007	transport;cell communication;signal transduction;cell-cell signaling;synaptic transmission;cellular process;regulation of biological process;regulation of cellular process;establishment of localization;biological regulation			7	3	3	6	2	2	4	2	2	4
1832	4008;5829;6602	IPI00748490.1;IPI00914584.1	Alanyl-tRNA synthetase domain-containing protein 1	3		-1.80788																AARSD1	cDNA FLJ56441;Isoform 2 of Alanyl-tRNA synthetase domain-containing protein 1	Q9BTE6-1;Q9BTE6;B3KSP9;B4DI73;Q9BTE6-2	AASD1_HUMAN	ENST00000360221;ENST00000409103;ENST00000409399	OTTHUMP00000181388	NP_001129514;NP_079543	PF07973;PF04969	tRNA_SAD;CS	Threonyl and Alanyl tRNA synthetase second additional domain;CS domain	GO:0005737;GO:0044424;GO:0044464	cytoplasm;intracellular part;cell part	GO:0000166;GO:0001882;GO:0001883;GO:0003676;GO:0003824;GO:0004812;GO:0004813;GO:0005488;GO:0005524;GO:0016874;GO:0016875;GO:0016876;GO:0017076;GO:0030554;GO:0032553;GO:0032555;GO:0032559	nucleotide binding;nucleoside binding;purine nucleoside binding;nucleic acid binding;catalytic activity;aminoacyl-tRNA ligase activity;alanine-tRNA ligase activity;binding;ATP binding;ligase activity;ligase activity, forming carbon-oxygen bonds	GO:0006082;GO:0006139;GO:0006399;GO:0006418;GO:0006419;GO:0006519;GO:0006520;GO:0006807;GO:0008152;GO:0009308;GO:0009987;GO:0016070;GO:0019752;GO:0034660;GO:0034960;GO:0042180;GO:0043038;GO:0043039;GO:0043170;GO:0043283;GO:0043436;GO:0044106;GO:0044237;GO:0044238;GO:0044260	organic acid metabolic process;nucleobase, nucleoside, nucleotide and nucleic acid metabolic process;tRNA metabolic process;tRNA aminoacylation for protein translation;alanyl-tRNA aminoacylation;cellular amino acid and derivative metabolic process			2	3	3	3	3	3	3	3	3	3
1234	184;1989;2877;6138;6261;12850;13042;15962	IPI00220271.3;IPI00647702.1	Alcohol dehydrogenase [NADP+];Aldehyde reductase;Aldo-keto reductase family 1 member A1	8		-3.45184	-4.46304	-1.47185		-2.45799	-3.40066	-2.17951		-3.839	-4.23479			-3.71719	-4.46034	-0.674729		AKR1A1;ALDR1;ALR	Alcohol dehydrogenase [NADP+]	P14550;A8KAL8;Q6IAZ4	AK1A1_HUMAN	ENST00000351829;ENST00000372070	OTTHUMP00000009240;OTTHUMP00000009241	NP_006057;NP_697021	PF00248	Aldo_ket_red	Aldo/keto reductase family	GO:0005829;GO:0016324;GO:0044424;GO:0044425;GO:0044444;GO:0044459;GO:0044464	cytosol;apical plasma membrane;intracellular part;membrane part;cytoplasmic part;plasma membrane part;cell part	GO:0003824;GO:0004032;GO:0004033;GO:0005488;GO:0005515;GO:0008106;GO:0009055;GO:0016491;GO:0016614;GO:0016616	catalytic activity;aldehyde reductase activity;aldo-keto reductase activity;binding;protein binding;alcohol dehydrogenase (NADP+) activity;electron carrier activity;oxidoreductase activity;oxidoreductase activity, acting on CH-OH group of donors	GO:0005975;GO:0005996;GO:0006006;GO:0006066;GO:0008152;GO:0019318;GO:0044238;GO:0055114	carbohydrate metabolic process;monosaccharide metabolic process;glucose metabolic process;alcohol metabolic process;metabolic process;hexose metabolic process;primary metabolic process;oxidation reduction	hsa:10327	K00002	2	8	9	10	8	9	10	8	9	10
1826	203;528;607;4572;7512;7913;8049;10283;17919;17947	IPI00746777.3;IPI00176678.9;IPI00735324.2	Alcohol dehydrogenase class-3;Alcohol dehydrogenase class-III;Alcohol dehydrogenase 5;Alcohol dehydrogenase class chi chain;S-(hydroxymethyl)glutathione dehydrogenase;Glutathione-dependent formaldehyde dehydrogenase	10		-3.4814	-3.70836	-1.10575		-2.53692	-3.2184	-1.71468		-6.88523	-3.68914			-4.1556	-5.21154	-0.834853		ADH5;ADHX;FDH	Alcohol dehydrogenase class-3	P11766;Q5U043;Q6FI45;Q6IRT1	ADHX_HUMAN	ENST00000296412		NP_000662	PF08240;PF00107	ADH_N;ADH_zinc_N	Alcohol dehydrogenase GroES-like domain;Zinc-binding dehydrogenase	GO:0005739;GO:0043226;GO:0043227;GO:0043229;GO:0043231;GO:0044424;GO:0044444;GO:0044464	mitochondrion;organelle;membrane-bounded organelle;intracellular organelle;intracellular membrane-bounded organelle;intracellular part;cytoplasmic part;cell part	GO:0003824;GO:0004022;GO:0005488;GO:0005504;GO:0008270;GO:0008289;GO:0009055;GO:0016491;GO:0016614;GO:0016616;GO:0016620;GO:0016903;GO:0018467;GO:0031406;GO:0033293;GO:0043167;GO:0043169;GO:0046872;GO:0046914;GO:0051903	catalytic activity;alcohol dehydrogenase (NAD) activity;binding;fatty acid binding;zinc ion binding;lipid binding;electron carrier activity;oxidoreductase activity;oxidoreductase activity, acting on CH-OH group of donors	GO:0006066;GO:0006067;GO:0006069;GO:0008152;GO:0034308;GO:0042221;GO:0050896;GO:0051775;GO:0055114	alcohol metabolic process;ethanol metabolic process;ethanol oxidation;metabolic process;monohydric alcohol metabolic process;response to chemical stimulus;response to stimulus;response to redox state;oxidation reduction	hsa:128	K00001;K00121	3	10	11	11	10	11	11	10	11	11
737	1324;1843;3452;3882;4157;4548;6146;7366;7382;8109;9598;11116;13932;14561;14730;16957;18251;19923	IPI00026663.2;IPI00908927.1;IPI00384967.3;IPI00909256.1;IPI00792655.1;IPI00216805.3;IPI00893850.1;IPI00241238.3	Aldehyde dehydrogenase family 1 member A3;Aldehyde dehydrogenase 6;Retinaldehyde dehydrogenase 3;cDNA FLJ57235, highly similar to Aldehyde dehydrogenase 1A3 (EC 1.2.1.5);Putative uncharacterized protein DKFZp686G1675	18		-2.81624	-2.91975	-0.4591		-2.3138	-3.21036	-1.15364										ALDH1A3;ALDH6;DKFZp686G1675	Aldehyde dehydrogenase family 1 member A3;cDNA FLJ57235, highly similar to Aldehyde dehydrogenase 1A3;Putative uncharacterized protein DKFZp686G1675 (Fragment)	P47895;B2R5T2;B4DYU3;Q7Z3A2	AL1A3_HUMAN;B4DYU3_HUMAN;Q7Z3A2_HUMAN	ENST00000329841;ENST00000346623	OTTHUMP00000176796;OTTHUMP00000194835	NP_000684	PF00171	Aldedh	Aldehyde dehydrogenase family	GO:0005737;GO:0044424;GO:0044464	cytoplasm;intracellular part;cell part	GO:0003824;GO:0004030;GO:0005488;GO:0005515;GO:0016491;GO:0016620;GO:0016903;GO:0042802;GO:0042803;GO:0046983	catalytic activity;aldehyde dehydrogenase [NAD(P)+] activity;binding;protein binding;oxidoreductase activity;oxidoreductase activity, acting on the aldehyde or oxo group of donors, NAD or NADP as acceptor	GO:0001523;GO:0006081;GO:0006082;GO:0006629;GO:0006720;GO:0006721;GO:0006766;GO:0006775;GO:0006776;GO:0008152;GO:0009653;GO:0009887;GO:0009987;GO:0010817;GO:0016101;GO:0019748;GO:0019752;GO:0032502;GO:0032787;GO:0034754;GO:0042180;GO:0042445;GO:0042573;GO:0042574;GO:0043288;GO:0043436;GO:0044237;GO:0044238;GO:0044255;GO:0048048;GO:0048562;GO:0048592;GO:0048598;GO:0055114;GO:0065007;GO:0065008	retinoid metabolic process;cellular aldehyde metabolic process;organic acid metabolic process;lipid metabolic process;isoprenoid metabolic process;terpenoid metabolic process;vitamin metabolic process;fat-soluble vitamin metabolic process	hsa:220	K00129	8	18	18	18	18	18	18	17	17	17
958	9949;11191;17799;17806;18728;19923;19985	IPI00103467.4	Aldehyde dehydrogenase X, mitochondrial;Aldehyde dehydrogenase family 1 member B1;Aldehyde dehydrogenase 5	7		1.66857	-0.982534	-2.32092		1.55572	1.26201	-0.75234						-1.59497				ALDH1B1;ALDH5;ALDHX	Aldehyde dehydrogenase X, mitochondrial	P30837;B2R8F0;B4DLJ0	AL1B1_HUMAN	ENST00000377698	OTTHUMP00000021399	NP_000683	PF00171	Aldedh	Aldehyde dehydrogenase family	GO:0005759;GO:0044422;GO:0044424;GO:0044429;GO:0044444;GO:0044446;GO:0044464	mitochondrial matrix;organelle part;intracellular part;mitochondrial part;cytoplasmic part;intracellular organelle part;cell part	GO:0003824;GO:0004029;GO:0016491;GO:0016620;GO:0016903	catalytic activity;aldehyde dehydrogenase (NAD) activity;oxidoreductase activity;oxidoreductase activity, acting on the aldehyde or oxo group of donors, NAD or NADP as acceptor;oxidoreductase activity, acting on the aldehyde or oxo group of donors	GO:0005975;GO:0008152;GO:0044238;GO:0055114	carbohydrate metabolic process;metabolic process;primary metabolic process;oxidation reduction	hsa:219	K00128	1	7	7	9	6	6	8	6	6	8
182	3884;16775;17800	IPI00006663.1;IPI00792207.2	Aldehyde dehydrogenase, mitochondrial;ALDH class 2;ALDHI;ALDH-E2;ALDH2	3						1.2838	-0.694251	-2.5034										ALDH2;ALDM	Aldehyde dehydrogenase, mitochondrial;cDNA FLJ50888, highly similar to Aldehyde dehydrogenase, mitochondrial	P05091;B4YAH7;Q53FB6;B0LUF9;B0LUG0;B0LUG2;B4DW54;Q9UN17	ALDH2_HUMAN;B0LUF9_HUMAN	ENST00000261733	OTTHUMP00000169261;OTTHUMP00000169262	NP_000681	PF00171	Aldedh	Aldehyde dehydrogenase family	GO:0005759;GO:0044422;GO:0044424;GO:0044429;GO:0044444;GO:0044446;GO:0044464;GO:0005739;GO:0043226;GO:0043227;GO:0043229;GO:0043231	mitochondrial matrix;organelle part;intracellular part;mitochondrial part;cytoplasmic part;intracellular organelle part;cell part;mitochondrion;organelle;membrane-bounded organelle;intracellular organelle;intracellular membrane-bounded organelle	GO:0003824;GO:0004029;GO:0004030;GO:0009055;GO:0016491;GO:0016620;GO:0016903	catalytic activity;aldehyde dehydrogenase (NAD) activity;aldehyde dehydrogenase [NAD(P)+] activity;electron carrier activity;oxidoreductase activity;oxidoreductase activity, acting on the aldehyde or oxo group of donors, NAD or NADP as acceptor	GO:0005975;GO:0006066;GO:0008152;GO:0044238;GO:0055114	carbohydrate metabolic process;alcohol metabolic process;metabolic process;primary metabolic process;oxidation reduction	hsa:217	K00128	2	3	3	3	3	3	3	3	3	3
1623	803;14599;16005;17496;20103	IPI00413641.7;IPI00556258.1;IPI00455023.6	Aldose reductase;Aldehyde reductase;Aldo-keto reductase family 1, member B1 variant	5		-2.33716	3.30257	5.4443		-3.04501	2.23042	3.90756										AKR1B1;ALDR1	Aldose reductase;Aldo-keto reductase family 1, member B1 variant (Fragment)	P15121;B2R8N3;O15289;Q6FGA4;Q6ICP2;Q59EL5	ALDR_HUMAN;Q59EL5_HUMAN	ENST00000285930	OTTHUMP00000024737	NP_001619	PF00248	Aldo_ket_red	Aldo/keto reductase family	GO:0005615;GO:0005829;GO:0044421;GO:0044424;GO:0044444;GO:0044464	extracellular space;cytosol;extracellular region part;intracellular part;cytoplasmic part;cell part	GO:0003824;GO:0004032;GO:0004033;GO:0005488;GO:0005515;GO:0009055;GO:0016491;GO:0016614;GO:0016616	catalytic activity;aldehyde reductase activity;aldo-keto reductase activity;binding;protein binding;electron carrier activity;oxidoreductase activity;oxidoreductase activity, acting on CH-OH group of donors	GO:0005975;GO:0006950;GO:0008152;GO:0044238;GO:0050896;GO:0055114	carbohydrate metabolic process;response to stress;metabolic process;primary metabolic process;response to stimulus;oxidation reduction	hsa:231	K00011	3	5	5	5	5	5	5	5	5	5
406	261;262;704;841;974;1586;1610;2159;2319;2437;2484;2490;2758;3180;3288;3582;3975;4332;4518;6016;6787;7202;7209;7210;7255;7359;7442;8537;8900;8952;9171;9653;9982;10106;11362;11557;11902;11947;12307;12491;12729;12957;13013;13211;13861;14168;14287;14584;15596;16269;16766;16950;16959;16961;18113;18363;18604;18605;18624;19162;20134	IPI00013808.1;IPI00908458.1;IPI00845465.1;IPI00908776.1;IPI00793285.1;IPI00903019.1;IPI00217044.1	Alpha-actinin-4;Non-muscle alpha-actinin 4;F-actin cross-linking protein;cDNA FLJ58087, highly similar to Alpha-actinin-4;Actinin alpha4 isoform	61		-0.533597	-3.98747	-3.22567		-0.030855	-4.41479	-4.45783		-2.10321	-4.04933	-2.19047		-1.51255	-4.90345	-3.73604		ACTN4	Alpha-actinin-4;cDNA FLJ58087, highly similar to Alpha-actinin-4;Actinin alpha4 isoform	O43707;Q96BG6;B4E337;A4K467	ACTN4_HUMAN;B4E337_HUMAN;A4K467_HUMAN	ENST00000252699	OTTHUMP00000076071;OTTHUMP00000174445	NP_004915	PF00307;PF00036;PF08726;PF00435	CH;efhand;efhand_Ca_insen;Spectrin	Calponin homology (CH) domain;EF hand;Ca2+ insensitive EF hand;Spectrin repeat	GO:0005730;GO:0031143;GO:0032991;GO:0042995;GO:0043226;GO:0043228;GO:0043229;GO:0043232;GO:0043234;GO:0044422;GO:0044424;GO:0044428;GO:0044444;GO:0044446;GO:0044464;GO:0048471	nucleolus;pseudopodium;macromolecular complex;cell projection;organelle;non-membrane-bounded organelle;intracellular organelle;intracellular non-membrane-bounded organelle;protein complex;organelle part;intracellular part;nuclear part;cytoplasmic part	GO:0001882;GO:0003779;GO:0005102;GO:0005178;GO:0005488;GO:0005509;GO:0005515;GO:0008092;GO:0032403;GO:0042802;GO:0042803;GO:0043167;GO:0043169;GO:0046872;GO:0046983;GO:0051015	nucleoside binding;actin binding;receptor binding;integrin binding;binding;calcium ion binding;protein binding;cytoskeletal protein binding;protein complex binding;identical protein binding;protein homodimerization activity;ion binding;cation binding	GO:0010941;GO:0022898;GO:0032409;GO:0032411;GO:0032412;GO:0032414;GO:0032415;GO:0032417;GO:0032879;GO:0034762;GO:0042981;GO:0043067;GO:0044093;GO:0048518;GO:0048522;GO:0050789;GO:0050793;GO:0050794;GO:0051049;GO:0051050;GO:0051270;GO:0051272;GO:0065007;GO:0065009	regulation of cell death;regulation of transmembrane transporter activity;regulation of transporter activity;positive regulation of transporter activity;regulation of ion transmembrane transporter activity	hsa:81	K05699	7	61	71	139	61	71	139	40	47	91
1263	5515;5690;8784;14751;18980	IPI00221234.7;IPI00909694.1;IPI00910420.1	Alpha-aminoadipic semialdehyde dehydrogenase;Delta1-piperideine-6-carboxylate dehydrogenease;Aldehyde dehydrogenase family 7 member A1;Antiquitin-1;cDNA FLJ56008, highly similar to Aldehyde dehydrogenase family 7 member A1 (EC 1.2.1.3)	5		-1.61821	-2.26396	-0.844873		-0.899857	-2.43635	-2.34512		-2.2107	-2.6129	-0.243233		-2.71624	-3.89838	-1.01331		ALDH7A1;ATQ1	aldehyde dehydrogenase 7 family, member A1;cDNA FLJ56008, highly similar to Aldehyde dehydrogenase family 7 member A1	P49419;B2R669;B4DMA0	AL7A1_HUMAN;B4DMA0_HUMAN	ENST00000297542;ENST00000409134	OTTHUMP00000159189	NP_001173	PF00171	Aldedh	Aldehyde dehydrogenase family			GO:0003824;GO:0004029;GO:0004043;GO:0016491;GO:0016620;GO:0016903	catalytic activity;aldehyde dehydrogenase (NAD) activity;L-aminoadipate-semialdehyde dehydrogenase activity;oxidoreductase activity;oxidoreductase activity, acting on the aldehyde or oxo group of donors, NAD or NADP as acceptor	GO:0003008;GO:0006081;GO:0007600;GO:0007605;GO:0008152;GO:0009987;GO:0032501;GO:0044237;GO:0050877;GO:0050890;GO:0050954;GO:0055114	system process;cellular aldehyde metabolic process;sensory perception;sensory perception of sound;metabolic process;cellular process;multicellular organismal process;cellular metabolic process;neurological system process;cognition	hsa:501	K00128	3	5	5	5	5	5	5	5	5	5
809	618;1526;2933;8799;17082;18914;19821	IPI00029468.1;IPI00908883.1;IPI00029469.1	Alpha-centractin;Centrosome-associated actin homolog;Actin-RPV;ARP1;cDNA FLJ55002, highly similar to Alpha-centractin	7		-2.89808	-3.50079	-0.895717		-1.9792	-2.57433	-1.62986		-2.65854	-3.16243	-0.737904		-3.35072	-3.49481	-0.420318		ACTR1A;CTRN1	Alpha-centractin;cDNA FLJ55002, highly similar to Alpha-centractin	P61163;B2R6B0;B4DMT4;B4DXP9;B4DM97	ACTZ_HUMAN;B4DM97_HUMAN	ENST00000369905	OTTHUMP00000020366	NP_005727	PF00022	Actin	Actin	GO:0005813;GO:0005815;GO:0005869;GO:0005875;GO:0032991;GO:0043226;GO:0043228;GO:0043229;GO:0043232;GO:0043234;GO:0044422;GO:0044424;GO:0044430;GO:0044444;GO:0044446;GO:0044464;GO:0005856	centrosome;microtubule organizing center;dynactin complex;microtubule associated complex;macromolecular complex;organelle;non-membrane-bounded organelle;intracellular organelle;intracellular non-membrane-bounded organelle;protein complex;organelle part	GO:0000166;GO:0001882;GO:0001883;GO:0005488;GO:0005515;GO:0005524;GO:0017076;GO:0030554;GO:0032553;GO:0032555;GO:0032559	nucleotide binding;nucleoside binding;purine nucleoside binding;binding;protein binding;ATP binding;purine nucleotide binding;adenyl nucleotide binding;ribonucleotide binding;purine ribonucleotide binding;adenyl ribonucleotide binding	GO:0006810;GO:0009987;GO:0016192;GO:0051234	transport;cellular process;vesicle-mediated transport;establishment of localization	hsa:10121		3	7	7	7	7	7	7	7	7	7
1689	223;224;225;725;1850;2269;2270;3204;3674;4698;5258;5259;6321;6996;7496;7564;7730;9398;9399;9400;9944;9960;11357;11480;11481;13223;15108;15342;15406;15437;15438;15551;15627;16901;18999;19469;19848;19849;20080;20256	IPI00465248.5;IPI00759806.1;IPI00328587.4;IPI00013769.1;IPI00218474.5;IPI00909949.1;IPI00909595.1;IPI00790892.1	Alpha-enolase;2-phospho-D-glycerate hydro-lyase;Non-neural enolase;Enolase 1;Phosphopyruvate hydratase;C-myc promoter-binding protein;MBP-1;MPB-1;Plasminogen-binding protein	40		-4.21765	-5.00917	-1.54242		-3.25636	-5.51616	-2.58182		-4.38037	-5.98384	-1.37075		-4.52663	-6.65361	-2.6766		ENO1;ENO1L1;MBPB1;MPB1	Isoform alpha-enolase of Alpha-enolase;Isoform MBP-1 of Alpha-enolase	P06733-1;P06733;A4QMW8;A4UCS8;B2RD59;Q53FT9;Q53HR3;Q96GV1;Q9BT62;Q9UCH6;P06733-2	ENOA_HUMAN	ENST00000234590	OTTHUMP00000001706	NP_001419	PF00113;PF03952	Enolase_C;Enolase_N	Enolase, C-terminal TIM barrel domain;Enolase, N-terminal domain	GO:0000015;GO:0005634;GO:0005886;GO:0016020;GO:0031430;GO:0032991;GO:0043226;GO:0043227;GO:0043229;GO:0043231;GO:0043234;GO:0044424;GO:0044444;GO:0044445;GO:0044449;GO:0044464	phosphopyruvate hydratase complex;nucleus;plasma membrane;membrane;M band;macromolecular complex;organelle;membrane-bounded organelle;intracellular organelle;intracellular membrane-bounded organelle;protein complex;intracellular part;cytoplasmic part	GO:0000287;GO:0003676;GO:0003677;GO:0003700;GO:0003712;GO:0003714;GO:0003824;GO:0004175;GO:0004252;GO:0004634;GO:0005488;GO:0005515;GO:0008134;GO:0008233;GO:0008236;GO:0016564;GO:0016787;GO:0016829;GO:0016835;GO:0016836;GO:0017171;GO:0030528;GO:0043167;GO:0043169;GO:0046872;GO:0070011	magnesium ion binding;nucleic acid binding;DNA binding;transcription factor activity;transcription cofactor activity;transcription corepressor activity;catalytic activity;endopeptidase activity;serine-type endopeptidase activity	GO:0000122;GO:0001558;GO:0005975;GO:0005996;GO:0006006;GO:0006007;GO:0006066;GO:0006091;GO:0006096;GO:0006139;GO:0006350;GO:0006355;GO:0006357;GO:0006807;GO:0008152;GO:0009056;GO:0009058;GO:0009059;GO:0009889;GO:0009890;GO:0009892;GO:0009987;GO:0010468;GO:0010556;GO:0010558;GO:0010605;GO:0010629;GO:0016052;GO:0016481;GO:0019219;GO:0019222;GO:0019318;GO:0019320;GO:0030308;GO:0031323;GO:0031324;GO:…	negative regulation of transcription from RNA polymerase II promoter;regulation of cell growth;carbohydrate metabolic process;monosaccharide metabolic process;glucose metabolic process;glucose catabolic process;alcohol metabolic process	hsa:2023	K01689	8	40	49	63	40	49	63	35	44	57
1699	3733;19121	IPI00470779.2	Alpha-taxilin	2																		TXLNA;TXLN	Alpha-taxilin	P40222	TXLNA_HUMAN	ENST00000373609;ENST00000373610	OTTHUMP00000004649;OTTHUMP00000004650	NP_787048	PF09728	Taxilin	Myosin-like coiled-coil protein	GO:0005576;GO:0005737;GO:0044424;GO:0044464	extracellular region;cytoplasm;intracellular part;cell part	GO:0005102;GO:0005125;GO:0005488;GO:0005515;GO:0030372;GO:0070851	receptor binding;cytokine activity;binding;protein binding;high molecular weight B cell growth factor receptor binding;growth factor receptor binding	GO:0006810;GO:0006887;GO:0008283;GO:0009987;GO:0016192;GO:0032940;GO:0046903;GO:0051234;GO:0051649	transport;exocytosis;cell proliferation;cellular process;vesicle-mediated transport;secretion by cell;secretion;establishment of localization;establishment of localization in cell	hsa:200081		1	2	2	2	2	2	2	2	2	2
772	7440;14089	IPI00027721.1;IPI00293565.4;IPI00021396.1;IPI00018335.4;IPI00337568.3;IPI00015902.3;IPI00005722.5;IPI00748391.2;IPI00022296.1;IPI00848233.1;IPI00008237.6	Alpha-type platelet-derived growth factor receptor;PDGF-R-alpha;CD140 antigen-like family member A;CD140a antigen;Tyrosine-protein kinase receptor;Vascular endothelial growth factor receptor 2;Kinase insert domain receptor;Protein-tyrosine kinase receptor Flk-1;Vascular endothelial growth factor receptor 1;Vascular permeability factor receptor;Tyrosine-protein kinase receptor FLT;Flt-1;Tyrosine-p…	2																		PDGFRA;FLT4;KDR;FLK1;FLT1;FLT;FRT;PDGFRB;FLT3;STK1;KIT;NLK;LAK1	Isoform 1 of Alpha-type platelet-derived growth factor receptor;fms-related tyrosine kinase 4 isoform 1 precursor;Vascular endothelial growth factor receptor 2;Isoform Flt1 of Vascular endothelial growth factor receptor 1;Vascular endothelial growth factor	P16234-1;P16234;B2RE69;Q6P4H5;Q9UD28;A8K6L4;Q16067;Q86W07;Q86W08;P35968;A2RRS0;B4DEK3;B5A925;Q59EB0;P17948-1;P17948;A3E342;A3E344;B0LPF1;B2BF46;B2BF47;B2BF48;B3FR89;B5A923;B5A924;Q59GQ9;P35916;P09619;A8KAM8;Q59F04;P36888;Q05BN8;Q5VTU6;Q99815;P10721;Q14708;Q6IQ28;Q8TCG9;B5A956;B6DXN3;B6E0M6;Q14709;Q99662;Q9UBE8;B2RCX1	PGFRA_HUMAN;A8K6L4_HUMAN;VGFR2_HUMAN;VGFR1_HUMAN;VGFR3_HUMAN;PGFRB_HUMAN;FLT3_HUMAN;KIT_HUMAN;B5A956_HUMAN;NLK_HUMAN	ENST00000257290;ENST00000261937;ENST00000393347;ENST00000263923;ENST00000282397;ENST00000261799;ENST00000241453;ENST00000380987;ENST00000288135;ENST00000262393;ENST00000407008	OTTHUMP00000158882;OTTHUMP00000161539;OTTHUMP00000158928;OTTHUMP00000018183;OTTHUMP00000160528;OTTHUMP00000018181;OTTHUMP00000158901;OTTHUMP00000163282;OTTHUMP00000180850	NP_006197;NP_891555;NP_002244;NP_002010;NP_002011;NP_002600;NP_004110;NP_000213;NP_001087241;NP_057315	PF07679;PF00047;PF07714;PF07686;PF00069	I-set;ig;Pkinase_Tyr;V-set;Pkinase	Immunoglobulin I-set domain;Immunoglobulin domain;Protein tyrosine kinase;Immunoglobulin V-set domain;Protein kinase domain	GO:0005887;GO:0016021;GO:0031224;GO:0031226;GO:0044425;GO:0044459;GO:0044464;GO:0005615;GO:0044421;GO:0005634;GO:0005737;GO:0043226;GO:0043227;GO:0043229;GO:0043231;GO:0044424;GO:0009897	integral to plasma membrane;integral to membrane;intrinsic to membrane;intrinsic to plasma membrane;membrane part;plasma membrane part;cell part;extracellular space;extracellular region part;nucleus;cytoplasm;organelle;membrane-bounded organelle	GO:0000166;GO:0001882;GO:0001883;GO:0003824;GO:0004672;GO:0004713;GO:0004714;GO:0004871;GO:0004872;GO:0004888;GO:0005017;GO:0005018;GO:0005021;GO:0005102;GO:0005161;GO:0005488;GO:0005515;GO:0005524;GO:0016301;GO:0016740;GO:0016772;GO:0016773;GO:0017076;GO:0019199;GO:0019838;GO:0030554;GO:0032553;GO:0032555;GO:0032559;GO:0042802;GO:0042803;GO:0046982;GO:0046983;GO:0048407;GO:0060089;GO:0070851;GO:…	nucleotide binding;nucleoside binding;purine nucleoside binding;catalytic activity;protein kinase activity;protein tyrosine kinase activity;transmembrane receptor protein tyrosine kinase activity;signal transducer activity;receptor activity	GO:0001775;GO:0006275;GO:0006464;GO:0006468;GO:0006793;GO:0006796;GO:0007154;GO:0007165;GO:0007166;GO:0007167;GO:0007169;GO:0008152;GO:0008284;GO:0009889;GO:0009891;GO:0009893;GO:0009987;GO:0010556;GO:0010557;GO:0010604;GO:0016310;GO:0018108;GO:0018193;GO:0018212;GO:0019219;GO:0019222;GO:0019538;GO:0030334;GO:0030335;GO:0031323;GO:0031325;GO:0031326;GO:0031328;GO:0032879;GO:0034960;GO:0040012;GO:…	cell activation;regulation of DNA replication;protein modification process;protein amino acid phosphorylation;phosphorus metabolic process;phosphate metabolic process;cell communication;signal transduction;cell surface receptor linked signal transduction	hsa:5156;hsa:3791;hsa:2321;hsa:2324;hsa:5159;hsa:2322;hsa:3815	K04363;K05098;K05096;K05097;K05089;K05092;K05091	11	2	2	2	1	1	1	1	1	1
812	4777;6409;7158;7422;8750	IPI00029534.1;IPI00556497.1	Amidophosphoribosyltransferase;Glutamine phosphoribosylpyrophosphate amidotransferase	5		-3.34018								-2.51317								PPAT;GPAT	Amidophosphoribosyltransferase	Q06203;A8K4H7;Q53H22	PUR1_HUMAN	ENST00000264220	OTTHUMP00000159062	NP_002694	PF00310;PF00156	GATase_2;Pribosyltran	Glutamine amidotransferases class-II;Phosphoribosyl transferase domain			GO:0000287;GO:0003824;GO:0004044;GO:0005488;GO:0005506;GO:0016740;GO:0016757;GO:0016763;GO:0043167;GO:0043169;GO:0046872;GO:0046914;GO:0051536;GO:0051539;GO:0051540	magnesium ion binding;catalytic activity;amidophosphoribosyltransferase activity;binding;iron ion binding;transferase activity;transferase activity, transferring glycosyl groups;transferase activity, transferring pentosyl groups;ion binding;cation binding	GO:0006082;GO:0006139;GO:0006144;GO:0006163;GO:0006164;GO:0006519;GO:0006520;GO:0006541;GO:0006725;GO:0006753;GO:0006807;GO:0008152;GO:0009058;GO:0009064;GO:0009112;GO:0009113;GO:0009116;GO:0009117;GO:0009165;GO:0009308;GO:0009987;GO:0019752;GO:0034404;GO:0034641;GO:0034654;GO:0042180;GO:0042440;GO:0043436;GO:0044106;GO:0044237;GO:0044238;GO:0044249;GO:0044271;GO:0046112;GO:0046148;GO:0046483;GO:…	organic acid metabolic process;nucleobase, nucleoside, nucleotide and nucleic acid metabolic process;purine base metabolic process;purine nucleotide metabolic process;purine nucleotide biosynthetic process	hsa:5471	K00764	2	5	5	5	5	5	5	5	5	5
341	2599;4931;10986;16447;18854	IPI00011916.1;IPI00893993.1;IPI00893242.1	Aminoacyl tRNA synthetase complex-interacting multifunctional protein 2;Multisynthetase complex auxiliary component p38;Protein JTV-1;Putative uncharacterized protein STAG3L3	5		-4.10237	-3.08131	-0.547215		-2.67807	-4.33844	-1.74019		-3.72658				-3.84278	-4.54625	-1.64196		AIMP2;JTV1;PRO0992;STAG3L3	Multisynthetase complex auxiliary component p38;28 kDa protein;Putative uncharacterized protein ENSP00000383327	Q13155;B2R7M3;A8MU58	AIMP2_HUMAN;A8MU58_HUMAN	ENST00000223029;ENST00000400479	OTTHUMP00000025129;OTTHUMP00000151158;OTTHUMP00000201311;OTTHUMP00000201310	NP_006294						GO:0005488;GO:0005515	binding;protein binding	GO:0006412;GO:0008152;GO:0009058;GO:0009059;GO:0009987;GO:0019538;GO:0034645;GO:0034960;GO:0034961;GO:0043170;GO:0043283;GO:0043284;GO:0044237;GO:0044238;GO:0044249;GO:0044260;GO:0044267	translation;metabolic process;biosynthetic process;macromolecule biosynthetic process;cellular process;protein metabolic process;cellular macromolecule biosynthetic process;cellular biopolymer metabolic process;cellular biopolymer biosynthetic process	hsa:7965		3	5	5	5	5	5	5	5	5	5
1775	410;2119;4304;6225;9281;10372;10487;11775;17740;17968;18283	IPI00642211.3;IPI00647400.1;IPI00647859.1;IPI00642164.1	Aminopeptidase B;Arginine aminopeptidase;Arginyl aminopeptidase;Putative uncharacterized protein RNPEP	11		-2.75994	-3.18889	-0.641379						-2.18692	-2.39836	0.208018		-3.92529	-3.89655	-2.49508		RNPEP;APB	Aminopeptidase B;Putative uncharacterized protein RNPEP	Q9H4A4;Q7RU04;A6NKB8	AMPB_HUMAN;A6NKB8_HUMAN	ENST00000295640;ENST00000367286	OTTHUMP00000034046;OTTHUMP00000034047	NP_064601	PF09127;PF01433	Leuk-A4-hydro_C;Peptidase_M1	Leukotriene A4 hydrolase, C-terminal;Peptidase family M1	GO:0005615;GO:0005886;GO:0016020;GO:0044421;GO:0044464	extracellular space;plasma membrane;membrane;extracellular region part;cell part	GO:0003824;GO:0004177;GO:0004301;GO:0005488;GO:0008233;GO:0008235;GO:0008237;GO:0008238;GO:0008270;GO:0016787;GO:0016801;GO:0016803;GO:0043167;GO:0043169;GO:0046872;GO:0046914;GO:0070011	catalytic activity;aminopeptidase activity;epoxide hydrolase activity;binding;peptidase activity;metalloexopeptidase activity;metallopeptidase activity;exopeptidase activity;zinc ion binding;hydrolase activity;hydrolase activity, acting on ether bonds	GO:0006082;GO:0006508;GO:0006629;GO:0006631;GO:0006633;GO:0006636;GO:0006690;GO:0006691;GO:0008152;GO:0008610;GO:0009056;GO:0009057;GO:0009058;GO:0009987;GO:0016053;GO:0019370;GO:0019538;GO:0019752;GO:0030163;GO:0032787;GO:0033559;GO:0042180;GO:0043170;GO:0043283;GO:0043285;GO:0043436;GO:0043449;GO:0043450;GO:0044237;GO:0044238;GO:0044249;GO:0044255;GO:0046394;GO:0046456	organic acid metabolic process;proteolysis;lipid metabolic process;fatty acid metabolic process;fatty acid biosynthetic process;unsaturated fatty acid biosynthetic process;icosanoid metabolic process;leukotriene metabolic process;metabolic process	hsa:6051	K01260	4	11	11	11	11	11	11	11	11	11
1181	239;240;1182;1231;1281;2053;2130;2593;5610;5854;6165;6584;6657;6658;8239;8911;9159;13029;13030;13072;13933;14099;14718;15201;15241;16458;17284;18644;18645;19621	IPI00218918.5;IPI00908577.1;IPI00549413.2;IPI00643231.1	Annexin A1;Annexin-1;Annexin I;Lipocortin I;Calpactin II;Chromobindin-9;p35;Phospholipase A2 inhibitory protein;cDNA FLJ51887, highly similar to Annexin A1	30		-4.54648	-5.51959	-1.8094		-2.67798	-6.74456	-3.07303		-4.32592	-5.84643	-1.98108		-4.27043	-6.386	-2.45934		ANXA1;ANX1;LPC1	Annexin A1;cDNA FLJ51887, highly similar to Annexin A1	P04083;B5BU38;Q05BR2;Q5TZZ9;B4DL19	ANXA1_HUMAN;B4DL19_HUMAN	ENST00000257497;ENST00000376911	OTTHUMP00000021474;OTTHUMP00000021475	NP_000691	PF00191	Annexin	Annexin	GO:0001533;GO:0005634;GO:0005737;GO:0005856;GO:0005929;GO:0016323;GO:0042995;GO:0043226;GO:0043227;GO:0043228;GO:0043229;GO:0043231;GO:0043232;GO:0044424;GO:0044425;GO:0044459;GO:0044464;GO:0005886;GO:0016020;GO:0042383	cornified envelope;nucleus;cytoplasm;cytoskeleton;cilium;basolateral plasma membrane;cell projection;organelle;membrane-bounded organelle;non-membrane-bounded organelle;intracellular organelle;intracellular membrane-bounded organelle	GO:0004857;GO:0004859;GO:0005102;GO:0005198;GO:0005488;GO:0005509;GO:0005515;GO:0005543;GO:0005544;GO:0008289;GO:0019834;GO:0030234;GO:0030674;GO:0043167;GO:0043169;GO:0046872;GO:0055102	enzyme inhibitor activity;phospholipase inhibitor activity;receptor binding;structural molecule activity;binding;calcium ion binding;protein binding;phospholipid binding;calcium-dependent phospholipid binding;lipid binding	GO:0006464;GO:0006629;GO:0006916;GO:0006928;GO:0006950;GO:0006952;GO:0006954;GO:0007154;GO:0007165;GO:0007166;GO:0008152;GO:0009605;GO:0009611;GO:0009913;GO:0009987;GO:0010941;GO:0018149;GO:0019538;GO:0030154;GO:0030216;GO:0032502;GO:0034960;GO:0042981;GO:0043066;GO:0043067;GO:0043069;GO:0043170;GO:0043283;GO:0043412;GO:0043687;GO:0044237;GO:0044238;GO:0044260;GO:0044267;GO:0048519;GO:0048523;GO:…	protein modification process;lipid metabolic process;anti-apoptosis;cell motion;response to stress;defense response;inflammatory response;cell communication;signal transduction;cell surface receptor linked signal transduction;metabolic process	hsa:301		4	30	34	47	30	34	47	30	34	47
1625	744;2258;5055;6687;8290;15184;15298;15876;17347	IPI00414320.1;IPI00909703.1;IPI00552303.3	Annexin A11;Annexin-11;Annexin XI;Calcyclin-associated annexin 50;56 kDa autoantigen;cDNA FLJ51518, highly similar to Annexin A11	9		-2.95355	-3.4234	-0.681145		-1.04032	-4.12414	-2.67724		-3.1754	-2.82429	-1.82931		-3.36583	-4.61161	-0.603928		ANXA11;ANX11;RP11-369J21.10-010	Annexin A11;cDNA FLJ51518, highly similar to Annexin A11;Annexin A11	P50995;B4DVE7;Q59EP1;Q5T0G8;Q6ICS0;B4DPJ2;Q5JTC2	ANX11_HUMAN;B4DPJ2_HUMAN;Q5JTC2_HUMAN	ENST00000265447;ENST00000360615;ENST00000372231;ENST00000372234;ENST00000372219	OTTHUMP00000019955;OTTHUMP00000019956;OTTHUMP00000019957;OTTHUMP00000019958;OTTHUMP00000019961	NP_001148;NP_665875;NP_665876	PF00191	Annexin	Annexin	GO:0005635;GO:0005654;GO:0016023;GO:0031410;GO:0031967;GO:0031975;GO:0031982;GO:0031988;GO:0042470;GO:0043226;GO:0043227;GO:0043229;GO:0043231;GO:0044422;GO:0044424;GO:0044428;GO:0044444;GO:0044446;GO:0044464;GO:0048770	nuclear envelope;nucleoplasm;cytoplasmic membrane-bounded vesicle;cytoplasmic vesicle;organelle envelope;envelope;vesicle;membrane-bounded vesicle;melanosome;organelle;membrane-bounded organelle;intracellular organelle	GO:0005488;GO:0005509;GO:0005515;GO:0005543;GO:0005544;GO:0008289;GO:0043167;GO:0043169;GO:0046872;GO:0048306	binding;calcium ion binding;protein binding;phospholipid binding;calcium-dependent phospholipid binding;lipid binding;ion binding;cation binding;metal ion binding;calcium-dependent protein binding	GO:0002376;GO:0006955;GO:0050896	immune system process;immune response;response to stimulus	hsa:311		3	9	10	11	9	10	11	9	10	11
659	1114;1617;2345;2586;2587;2596;3203;5478;5598;5968;7324;12038;12748;13782;14106;14581;15182;15238;15726;15727;19673	IPI00024095.3;IPI00745868.3	Annexin A3;Annexin-3;Annexin III;Lipocortin III;Placental anticoagulant protein III;35-alpha calcimedin;Inositol 1,2-cyclic phosphate 2-phosphohydrolase;Putative uncharacterized protein ANXA3	21		-4.04845	-4.17728	-0.426684		-3.13277	-3.66515	-1.29385		-4.14872	-4.66124	-1.36205		-4.38938	-5.91624	-1.86965		ANXA3;ANX3	Annexin A3;Putative uncharacterized protein ANXA3 (Fragment)	P12429;B2R9W6;A6NLK4	ANXA3_HUMAN;A6NLK4_HUMAN	ENST00000264908;ENST00000380662	OTTHUMP00000160701	NP_005130	PF00191	Annexin	Annexin	GO:0005737;GO:0044424;GO:0044464	cytoplasm;intracellular part;cell part	GO:0004857;GO:0004859;GO:0005488;GO:0005509;GO:0005543;GO:0005544;GO:0008289;GO:0019834;GO:0030234;GO:0043167;GO:0043169;GO:0046872;GO:0055102	enzyme inhibitor activity;phospholipase inhibitor activity;binding;calcium ion binding;phospholipid binding;calcium-dependent phospholipid binding;lipid binding;phospholipase A2 inhibitor activity;enzyme regulator activity;ion binding;cation binding	GO:0007154;GO:0007165;GO:0009987;GO:0050789;GO:0050794;GO:0065007	cell communication;signal transduction;cellular process;regulation of biological process;regulation of cellular process;biological regulation	hsa:306	K01124	2	21	23	26	21	23	26	21	23	26
1509	273;1105;2743;2744;4330;4858;5473;6166;6635;10839;12387;12806;13186;15236;15237;15568;16398;17294;18858;19674;20232;20233	IPI00329801.12;IPI00872379.1	Annexin A5;Annexin-5;Annexin V;Lipocortin V;Endonexin II;Calphobindin I;Placental anticoagulant protein I;Placental anticoagulant protein 4;Thromboplastin inhibitor;Vascular anticoagulant-alpha;Anchorin CII;Putative uncharacterized protein ANXA5	22		-3.95038	-4.55711	-1.11901		-2.61087	-4.25699	-1.78866		-3.98542	-3.84909	-0.911913		-4.35783	-5.36231	-1.78976		ANXA5;ANX5;ENX2;PP4	Annexin A5;Putative uncharacterized protein ANXA5 (Fragment)	P08758;B4DNG6;Q6FHB3;A8MTE3	ANXA5_HUMAN;A8MTE3_HUMAN	ENST00000296511;ENST00000394398	OTTHUMP00000164026	NP_001145	PF00191	Annexin	Annexin	GO:0005737;GO:0044424;GO:0044464	cytoplasm;intracellular part;cell part	GO:0004857;GO:0004859;GO:0005488;GO:0005509;GO:0005515;GO:0005543;GO:0005544;GO:0008289;GO:0030234;GO:0043167;GO:0043169;GO:0046872;GO:0055102;GO:0043498;GO:0043499	enzyme inhibitor activity;phospholipase inhibitor activity;binding;calcium ion binding;protein binding;phospholipid binding;calcium-dependent phospholipid binding;lipid binding;enzyme regulator activity;ion binding;cation binding;metal ion binding	GO:0006916;GO:0007154;GO:0007165;GO:0007596;GO:0007599;GO:0009987;GO:0010941;GO:0032501;GO:0042981;GO:0043066;GO:0043067;GO:0043069;GO:0048519;GO:0048523;GO:0050789;GO:0050793;GO:0050794;GO:0050817;GO:0050818;GO:0050819;GO:0050878;GO:0051093;GO:0051239;GO:0051241;GO:0060548;GO:0065007;GO:0065008;GO:0006461;GO:0010033;GO:0010926;GO:0016043;GO:0022607;GO:0042221;GO:0043933;GO:0050896;GO:0051259;GO:…	anti-apoptosis;cell communication;signal transduction;blood coagulation;hemostasis;cellular process;regulation of cell death;multicellular organismal process;regulation of apoptosis;negative regulation of apoptosis;regulation of programmed cell death	hsa:308		2	22	30	36	22	30	36	22	30	36
117	210;352;360;361;362;363;364;365;388;549;562;564;1000;1001;1245;1246;1247;1261;1262;1263;1264;1269;1270;1425;1426;1427;1467;1492;1493;1510;1655;1743;1872;2052;2133;2168;2538;2569;2570;2597;3005;3434;3435;3466;3749;3751;3752;3868;3869;3870;3871;3872;3873;3874;3875;3876;3877;4183;4216;4219;4220;5292;5293;5950;6066;6433;6464;6944;7924;8346;8347;8348;8436;8482;8483;8872;8873;8874;8875;8876;8877;8878;8…	IPI00004233.2;IPI00426109.1	Antigen KI-67	187		-0.568495	2.90793	3.27201		-0.135729	6.54107	6.26823		0.314871	3.30803	2.35637		0.427392	4.96675	4.23672		MKI67	Isoform Long of Antigen KI-67	P46013-1;P46013	KI67_HUMAN	ENST00000368653;ENST00000368654	OTTHUMP00000020739	NP_002408	PF00498;PF08065	FHA;K167R	FHA domain;K167R (NUC007) repeat	GO:0005730;GO:0043226;GO:0043228;GO:0043229;GO:0043232;GO:0044422;GO:0044424;GO:0044428;GO:0044446;GO:0044464	nucleolus;organelle;non-membrane-bounded organelle;intracellular organelle;intracellular non-membrane-bounded organelle;organelle part;intracellular part;nuclear part;intracellular organelle part;cell part	GO:0000166;GO:0001882;GO:0001883;GO:0005488;GO:0005515;GO:0005524;GO:0017076;GO:0030554;GO:0032553;GO:0032555;GO:0032559	nucleotide binding;nucleoside binding;purine nucleoside binding;binding;protein binding;ATP binding;purine nucleotide binding;adenyl nucleotide binding;ribonucleotide binding;purine ribonucleotide binding;adenyl ribonucleotide binding	GO:0007049;GO:0008283;GO:0009987	cell cycle;cell proliferation;cellular process	hsa:4288		2	187	195	202	187	195	202	12	13	13
1617	210;352;360;361;362;363;364;365;388;549;562;564;1000;1001;1245;1246;1247;1261;1262;1263;1264;1269;1270;1425;1426;1427;1467;1492;1493;1510;1655;1743;2052;2133;2168;2538;2569;2570;2597;3434;3435;3466;3749;3751;3752;3868;3869;3870;3871;3872;3873;3874;3875;3876;3877;4183;4219;4220;5292;5293;5950;6066;6433;6944;7924;8346;8347;8348;8436;8482;8483;8872;8873;8874;8875;8876;8877;8878;8879;8880;8884;8885;9…	IPI00413173.3;IPI00844453.1	Antigen KI-67	176																		MKI67	Isoform Short of Antigen KI-67	P46013-2;P46013;B4DRH3	KI67_HUMAN	ENST00000368653;ENST00000368654	OTTHUMP00000020740		PF00498;PF08065	FHA;K167R	FHA domain;K167R (NUC007) repeat	GO:0005730;GO:0043226;GO:0043228;GO:0043229;GO:0043232;GO:0044422;GO:0044424;GO:0044428;GO:0044446;GO:0044464	nucleolus;organelle;non-membrane-bounded organelle;intracellular organelle;intracellular non-membrane-bounded organelle;organelle part;intracellular part;nuclear part;intracellular organelle part;cell part	GO:0000166;GO:0001882;GO:0001883;GO:0005488;GO:0005515;GO:0005524;GO:0017076;GO:0030554;GO:0032553;GO:0032555;GO:0032559	nucleotide binding;nucleoside binding;purine nucleoside binding;binding;protein binding;ATP binding;purine nucleotide binding;adenyl nucleotide binding;ribonucleotide binding;purine ribonucleotide binding;adenyl ribonucleotide binding	GO:0007049;GO:0008283;GO:0009987	cell cycle;cell proliferation;cellular process	hsa:4288		2	176	183	190	1	1	1	1	1	1
1487	2195;6130;9111;9953;9992;11273;11903;13336;17983;20239	IPI00328257.4;IPI00413947.1;IPI00384489.2;IPI00879348.1;IPI00788911.1	AP-1 complex subunit beta-1;Adapter-related protein complex 1 subunit beta-1;Adaptor protein complex AP-1 subunit beta-1;Beta-adaptin 1;Beta1-adaptin;Golgi adaptor HA1/AP1 adaptin beta subunit;Clathrin assembly protein complex 1 beta large chain;AP1B1 protein	10		-1.83485																AP1B1;ADTB1;BAM22;CLAPB2	Isoform A of AP-1 complex subunit beta-1;Isoform B of AP-1 complex subunit beta-1;AP1B1 protein;65 kDa protein	Q10567-1;Q10567;B4DG47;B4DS79;Q10567-2;B4DKH5;Q20WL3;Q86X54	AP1B1_HUMAN;Q86X54_HUMAN	ENST00000356015;ENST00000357586;ENST00000405198;ENST00000317368	OTTHUMP00000028955;OTTHUMP00000199165;OTTHUMP00000199168;OTTHUMP00000199166;OTTHUMP00000199167	NP_001118;NP_663782	PF01602;PF02883;PF09066	Adaptin_N;Alpha_adaptinC2;B2-adapt-app_C	Adaptin N terminal region;Adaptin C-terminal domain;Beta2-adaptin appendage, C-terminal sub-domain	GO:0005794;GO:0005829;GO:0012506;GO:0016020;GO:0030119;GO:0030131;GO:0030659;GO:0030662;GO:0030665;GO:0031090;GO:0032991;GO:0043226;GO:0043227;GO:0043229;GO:0043231;GO:0043234;GO:0044422;GO:0044424;GO:0044425;GO:0044433;GO:0044444;GO:0044446;GO:0044464	Golgi apparatus;cytosol;vesicle membrane;membrane;AP-type membrane coat adaptor complex;clathrin adaptor complex;cytoplasmic vesicle membrane;coated vesicle membrane;clathrin coated vesicle membrane;organelle membrane;macromolecular complex;organelle	GO:0005215;GO:0005488;GO:0005515;GO:0008565;GO:0022892	transporter activity;binding;protein binding;protein transporter activity;substrate-specific transporter activity	GO:0006810;GO:0006886;GO:0006897;GO:0009987;GO:0010324;GO:0015031;GO:0016043;GO:0016044;GO:0016192;GO:0045184;GO:0046907;GO:0051234;GO:0051649	transport;intracellular protein transport;endocytosis;cellular process;membrane invagination;protein transport;cellular component organization;membrane organization;vesicle-mediated transport;establishment of protein localization;intracellular transport	hsa:162	K12392	5	10	11	13	3	3	3	3	3	3
1333	107;3957;7580;7830;13826;16756;17670;18611;18869;20414	IPI00643591.5;IPI00293396.5;IPI00909722.1;IPI00909354.1;IPI00845391.1;IPI00910023.1	AP-1 complex subunit gamma-1;Adapter-related protein complex 1 subunit gamma-1;Adaptor protein complex AP-1 subunit gamma-1;Golgi adaptor HA1/AP1 adaptin subunit gamma-1;Gamma1-adaptin;Clathrin assembly protein complex 1 gamma-1 large chain;Adaptor-related protein complex 1, gamma 1 subunit;Putative uncharacterized protein	10		-2.39396	-3.15483	-0.0958512		-2.0517	-4.47711			-1.91981				-2.72337	-4.34174	-1.54658		AP1G1;ADTG;CLAPG1	cDNA FLJ46199 fis, clone TESTI4007965, highly similar to AP-1 complex subunit gamma-1;adaptor-related protein complex 1, gamma 1 subunit isoform a;Putative uncharacterized protein;Putative uncharacterized protein	O43747;B3KXW5;Q8IY97;B4DS96;B4DDL1	AP1G1_HUMAN;Q8IY97_HUMAN;B4DS96_HUMAN;B4DDL1_HUMAN	ENST00000299980;ENST00000393512	OTTHUMP00000080146	NP_001119;NP_001025178	PF01602;PF02883	Adaptin_N;Alpha_adaptinC2	Adaptin N terminal region;Adaptin C-terminal domain	GO:0005829;GO:0012506;GO:0016020;GO:0030119;GO:0030131;GO:0030659;GO:0030662;GO:0030665;GO:0031090;GO:0032991;GO:0043234;GO:0044422;GO:0044424;GO:0044425;GO:0044431;GO:0044433;GO:0044444;GO:0044446;GO:0044464;GO:0030117	cytosol;vesicle membrane;membrane;AP-type membrane coat adaptor complex;clathrin adaptor complex;cytoplasmic vesicle membrane;coated vesicle membrane;clathrin coated vesicle membrane;organelle membrane;macromolecular complex;protein complex;organelle part	GO:0005215;GO:0005488;GO:0005515;GO:0008565;GO:0022892	transporter activity;binding;protein binding;protein transporter activity;substrate-specific transporter activity	GO:0006810;GO:0006886;GO:0006897;GO:0009987;GO:0010324;GO:0015031;GO:0016043;GO:0016044;GO:0016192;GO:0045184;GO:0046907;GO:0051234;GO:0051649	transport;intracellular protein transport;endocytosis;cellular process;membrane invagination;protein transport;cellular component organization;membrane organization;vesicle-mediated transport;establishment of protein localization;intracellular transport	hsa:164	K12391	6	10	10	10	10	10	10	10	10	10
1281	1108;6105;12177;18307	IPI00304577.3;IPI00256684.1;IPI00909810.1;IPI00902707.1	AP-2 complex subunit alpha-1;Adapter-related protein complex 2 alpha-1 subunit;Adaptor protein complex AP-2 subunit alpha-1;Alpha1-adaptin;Plasma membrane adaptor HA2/AP2 adaptin alpha A subunit;Alpha-adaptin A;Clathrin assembly protein complex 2 alpha-A large chain;100 kDa coated vesicle protein A;cDNA FLJ61453, highly similar to Adapter-relatedprotein complex 2 alpha- 1 subunit	4		-0.915174	-2.6559	-1.55173						-1.31977		-2.02932						AP2A1;ADTAA;CLAPA1	Isoform A of AP-2 complex subunit alpha-1;Isoform B of AP-2 complex subunit alpha-1;cDNA FLJ61453, highly similar to Adapter-relatedprotein complex 2 alpha- 1 subunit	O95782-1;O95782;Q8N9K4;O95782-2;B4DXJ6	AP2A1_HUMAN;B4DXJ6_HUMAN	ENST00000354293;ENST00000359032	OTTHUMP00000076093;OTTHUMP00000076094	NP_055018;NP_570603	PF01602;PF02296;PF02883	Adaptin_N;Alpha_adaptin_C;Alpha_adaptinC2	Adaptin N terminal region;Alpha adaptin AP2, C-terminal domain;Adaptin C-terminal domain	GO:0005829;GO:0030117;GO:0030118;GO:0030119;GO:0030120;GO:0030122;GO:0030125;GO:0030130;GO:0030131;GO:0032991;GO:0043234;GO:0044422;GO:0044424;GO:0044425;GO:0044431;GO:0044433;GO:0044444;GO:0044446;GO:0044459;GO:0044464	cytosol;membrane coat;clathrin coat;AP-type membrane coat adaptor complex;vesicle coat;AP-2 adaptor complex;clathrin vesicle coat;clathrin coat of trans-Golgi network vesicle;clathrin adaptor complex;macromolecular complex;protein complex;organelle part	GO:0005215;GO:0008565;GO:0022892;GO:0005488;GO:0005515	transporter activity;protein transporter activity;substrate-specific transporter activity;binding;protein binding	GO:0002682;GO:0002697;GO:0002831;GO:0006810;GO:0006886;GO:0006892;GO:0006895;GO:0006897;GO:0009987;GO:0010324;GO:0015031;GO:0016043;GO:0016044;GO:0016192;GO:0016197;GO:0031347;GO:0043900;GO:0045184;GO:0046907;GO:0048193;GO:0048583;GO:0050688;GO:0050690;GO:0050776;GO:0050789;GO:0051234;GO:0051649;GO:0065007;GO:0080134	regulation of immune system process;regulation of immune effector process;regulation of response to biotic stimulus;transport;intracellular protein transport;post-Golgi vesicle-mediated transport;Golgi to endosome transport;endocytosis;cellular process			4	4	4	5	4	4	5	1	1	1
473	1108;6105;14030;18307	IPI00016621.7;IPI00914938.1;IPI00914952.1	AP-2 complex subunit alpha-2;Adapter-related protein complex 2 alpha-2 subunit;Adaptor protein complex AP-2 subunit alpha-2;Alpha2-adaptin;Plasma membrane adaptor HA2/AP2 adaptin alpha C subunit;Alpha-adaptin C;Clathrin assembly protein complex 2 alpha-C large chain;100 kDa coated vesicle protein C;Huntingtin-interacting protein J;Huntingtin yeast partner J	4																		AP2A2;ADTAB;CLAPA2;HYPJ;KIAA0899	Isoform 2 of AP-2 complex subunit alpha-2;Isoform 1 of AP-2 complex subunit alpha-2;Isoform 3 of AP-2 complex subunit alpha-2	O94973-2;O94973;O94973-1;Q9UFK5;O94973-3	AP2A2_HUMAN	ENST00000332231		NP_036437	PF01602;PF02296;PF02883	Adaptin_N;Alpha_adaptin_C;Alpha_adaptinC2	Adaptin N terminal region;Alpha adaptin AP2, C-terminal domain;Adaptin C-terminal domain	GO:0005829;GO:0030119;GO:0030122;GO:0030131;GO:0032991;GO:0043234;GO:0044422;GO:0044424;GO:0044425;GO:0044433;GO:0044444;GO:0044446;GO:0044459;GO:0044464	cytosol;AP-type membrane coat adaptor complex;AP-2 adaptor complex;clathrin adaptor complex;macromolecular complex;protein complex;organelle part;intracellular part;membrane part;cytoplasmic vesicle part;cytoplasmic part;intracellular organelle part	GO:0005215;GO:0005488;GO:0008289;GO:0008565;GO:0022892	transporter activity;binding;lipid binding;protein transporter activity;substrate-specific transporter activity	GO:0002682;GO:0002697;GO:0002831;GO:0006810;GO:0006886;GO:0006897;GO:0009987;GO:0010324;GO:0015031;GO:0016043;GO:0016044;GO:0016192;GO:0031347;GO:0043900;GO:0045184;GO:0046907;GO:0048583;GO:0050688;GO:0050690;GO:0050776;GO:0050789;GO:0051234;GO:0051649;GO:0065007;GO:0080134	regulation of immune system process;regulation of immune effector process;regulation of response to biotic stimulus;transport;intracellular protein transport;endocytosis;cellular process;membrane invagination;protein transport	hsa:161	K11824	3	4	4	5	1	1	1	1	1	1
1849	2195;6129;9111;9954;9992;11274;11737;11903;13336;17983;20239	IPI00784366.1;IPI00784156.1;IPI00790702.1;IPI00909735.1	AP-2 complex subunit beta-1;Adapter-related protein complex 2 beta-1 subunit;Beta2-adaptin;Beta-adaptin;Plasma membrane adaptor HA2/AP2 adaptin beta subunit;Clathrin assembly protein complex 2 beta large chain;AP105B;Beta adaptin subunit;Adaptor-related protein complex 2, beta 1 subunit, isoform CRA_f	11		-0.738842	-2.53316	-2.03068		0.0655723	-2.09851	-1.94519		-2.07595	-2.48617	-0.343128		-2.1093	-3.89972	-2.41381		AP2B1;ADTB2;CLAPB1;hCG_1992160	Isoform 2 of AP-2 complex subunit beta-1;Isoform 1 of AP-2 complex subunit beta-1;Adaptor-related protein complex 2, beta 1 subunit, isoform CRA_f	P63010-2;P63010;A8K0G3;A8K916;B4DWG4;B4E261;Q68DI0;Q96EL6;P63010-1;Q7Z451	AP2B1_HUMAN;Q7Z451_HUMAN	ENST00000262325;ENST00000312678	OTTHUMP00000180957;OTTHUMP00000180958;OTTHUMP00000180959	NP_001025177;NP_001273	PF01602;PF02883;PF09066	Adaptin_N;Alpha_adaptinC2;B2-adapt-app_C	Adaptin N terminal region;Adaptin C-terminal domain;Beta2-adaptin appendage, C-terminal sub-domain	GO:0005829;GO:0005905;GO:0030119;GO:0030131;GO:0032991;GO:0043234;GO:0044424;GO:0044425;GO:0044444;GO:0044464	cytosol;coated pit;AP-type membrane coat adaptor complex;clathrin adaptor complex;macromolecular complex;protein complex;intracellular part;membrane part;cytoplasmic part;cell part	GO:0005215;GO:0005488;GO:0005515;GO:0008565;GO:0022892	transporter activity;binding;protein binding;protein transporter activity;substrate-specific transporter activity	GO:0002682;GO:0002697;GO:0002831;GO:0006810;GO:0006886;GO:0009987;GO:0015031;GO:0016192;GO:0031347;GO:0043900;GO:0045184;GO:0046907;GO:0048583;GO:0050688;GO:0050690;GO:0050776;GO:0050789;GO:0051234;GO:0051649;GO:0065007;GO:0080134	regulation of immune system process;regulation of immune effector process;regulation of response to biotic stimulus;transport;intracellular protein transport;cellular process;protein transport;vesicle-mediated transport;regulation of defense response	hsa:163	K11825	4	11	12	15	11	12	15	4	4	5
1221	4832;7254	IPI00219840.4;IPI00183781.4	AP-2 complex subunit sigma-1;Adapter-related protein complex 2 sigma-1 subunit;Sigma2-adaptin;Plasma membrane adaptor AP-2 17 kDa protein;HA2 17 kDa subunit;Clathrin assembly protein 2 small chain;Clathrin coat assembly protein AP17;Clathrin coat-associated protein AP17	2						0.092884												AP2S1;AP17;CLAPS2	Isoform 1 of AP-2 complex subunit sigma-1;Isoform 2 of AP-2 complex subunit sigma-1	P53680-1;P53680;B2R4Z4;P53680-2	AP2S1_HUMAN	ENST00000263270;ENST00000352203	OTTHUMP00000076095;OTTHUMP00000076096	NP_004060;NP_067586	PF01217	Clat_adaptor_s	Clathrin adaptor complex small chain	GO:0005829;GO:0030119;GO:0030122;GO:0030131;GO:0032991;GO:0043234;GO:0044422;GO:0044424;GO:0044425;GO:0044433;GO:0044444;GO:0044446;GO:0044459;GO:0044464	cytosol;AP-type membrane coat adaptor complex;AP-2 adaptor complex;clathrin adaptor complex;macromolecular complex;protein complex;organelle part;intracellular part;membrane part;cytoplasmic vesicle part;cytoplasmic part;intracellular organelle part	GO:0005215;GO:0005488;GO:0005515;GO:0008565;GO:0022892	transporter activity;binding;protein binding;protein transporter activity;substrate-specific transporter activity	GO:0002682;GO:0002697;GO:0002831;GO:0006461;GO:0006810;GO:0006886;GO:0006901;GO:0006996;GO:0009987;GO:0010926;GO:0015031;GO:0016043;GO:0016050;GO:0022607;GO:0030100;GO:0031347;GO:0032879;GO:0034621;GO:0034622;GO:0043623;GO:0043900;GO:0043933;GO:0045184;GO:0046907;GO:0048268;GO:0048583;GO:0050688;GO:0050690;GO:0050776;GO:0050789;GO:0050794;GO:0051049;GO:0051128;GO:0051234;GO:0051649;GO:0060627;GO:…	regulation of immune system process;regulation of immune effector process;regulation of response to biotic stimulus;protein complex assembly;transport;intracellular protein transport;vesicle coating;organelle organization;cellular process	hsa:1175	K11827	2	2	2	3	2	2	3	2	2	3
587	10075;11292;11707;19049;19506	IPI00021129.4;IPI00397887.2;IPI00005793.2	AP-3 complex subunit beta-1;Adapter-related protein complex 3 subunit beta-1;Adaptor protein complex AP-3 beta-1 subunit;Beta3A-adaptin;Clathrin assembly protein complex 3 beta-1 large chain	5		-2.13416																AP3B1;ADTB3A	Isoform 1 of AP-3 complex subunit beta-1	O00203-1;O00203;A8K586;Q3MNE1	AP3B1_HUMAN	ENST00000255194	OTTHUMP00000133884	NP_003655	PF01602	Adaptin_N	Adaptin N terminal region	GO:0005794;GO:0012506;GO:0016020;GO:0030117;GO:0030659;GO:0030662;GO:0030665;GO:0031090;GO:0032991;GO:0043226;GO:0043227;GO:0043229;GO:0043231;GO:0043234;GO:0044422;GO:0044424;GO:0044425;GO:0044433;GO:0044444;GO:0044446;GO:0044464	Golgi apparatus;vesicle membrane;membrane;membrane coat;cytoplasmic vesicle membrane;coated vesicle membrane;clathrin coated vesicle membrane;organelle membrane;macromolecular complex;organelle;membrane-bounded organelle;intracellular organelle	GO:0005215;GO:0005488;GO:0005515;GO:0008565;GO:0019899;GO:0019902;GO:0019903;GO:0022892	transporter activity;binding;protein binding;protein transporter activity;enzyme binding;phosphatase binding;protein phosphatase binding;substrate-specific transporter activity	GO:0006810;GO:0006897;GO:0009987;GO:0010324;GO:0016043;GO:0016044;GO:0016192;GO:0051234	transport;endocytosis;cellular process;membrane invagination;cellular component organization;membrane organization;vesicle-mediated transport;establishment of localization	hsa:8546	K12397	3	5	5	6	5	5	6	5	5	6
1600	1565;2169;3136;8150;10371;12381;13913;19389	IPI00719680.1;IPI00411453.3;IPI00411677.3;IPI00289608.4;IPI00413686.2	AP-3 complex subunit delta-1;Adapter-related protein complex 3 subunit delta-1;AP-3 complex subunit delta;Delta-adaptin	8		-2.71776	-2.09068	0.0632268		-3.75697	-1.39168	2.31179						-3.61591	-2.12011	0.597984		AP3D1;PRO0039	Isoform 5 of AP-3 complex subunit delta-1;Isoform 1 of AP-3 complex subunit delta-1;Isoform 4 of AP-3 complex subunit delta-1;Isoform 2 of AP-3 complex subunit delta-1;Isoform 3 of AP-3 complex subunit delta-1	O14617-5;O14617;O14617-1;Q6PK82;O14617-4;O14617-2;O14617-3;B0AZV8;B3KSV6;Q9UEA9;Q9UEB0	AP3D1_HUMAN	ENST00000343722;ENST00000345016;ENST00000350812;ENST00000355272;ENST00000356926	OTTHUMP00000076098;OTTHUMP00000076097	NP_003929;NP_001070991	PF01602;PF06375	Adaptin_N;BLVR	Adaptin N terminal region;Bovine leukaemia virus receptor (BLVR)	GO:0000139;GO:0016020;GO:0030117;GO:0031090;GO:0032991;GO:0043234;GO:0044422;GO:0044424;GO:0044425;GO:0044431;GO:0044444;GO:0044446;GO:0044464	Golgi membrane;membrane;membrane coat;organelle membrane;macromolecular complex;protein complex;organelle part;intracellular part;membrane part;Golgi apparatus part;cytoplasmic part;intracellular organelle part;cell part	GO:0005215;GO:0005488;GO:0005515;GO:0008565;GO:0022892	transporter activity;binding;protein binding;protein transporter activity;substrate-specific transporter activity	GO:0006726;GO:0006810;GO:0006886;GO:0008152;GO:0009058;GO:0009987;GO:0015031;GO:0016192;GO:0042440;GO:0042441;GO:0045184;GO:0046148;GO:0046907;GO:0051234;GO:0051649	eye pigment biosynthetic process;transport;intracellular protein transport;metabolic process;biosynthetic process;cellular process;protein transport;vesicle-mediated transport;pigment metabolic process;eye pigment metabolic process	hsa:8943	K12396	5	8	8	9	8	8	9	8	8	9
[truncated: 1,731 more rows]
[truncated: 159 more columns]
