# Supplementary material for: p53-Dependent subcellular proteome localization following DNA damage
Source: Proteomics. 2010 Nov;10(22):4087–97. doi: 10.1002/pmic.201000213 (PMC3229981; doi:10.1002/pmic.201000213)
Supplement: Supplementary file 2 [file pmic0010-4087-SD2.xlsx]

## Sheet: Sheet1
id	Protein Descriptions	Ratio H/L WT	Ratio H/L WTE	Ratio H/L p53	Ratio H/L p53E		Ratio H/L WT	Ratio H/L WTE	Ratio H/L p53	Ratio H/L p53E		Ratio WT/p53
323	RNA binding protein, autoantigenic (HnRNP-associated with lethal yellow homolog (Mouse)), isoform CRA_a (Fragment)	0.31068		1.048	0.73319		-1.6865		0.0676387	-0.447741		-24.9339	0.762359	IPI00874030.3		0.888345
978	Isoform 1 of U2-associated protein SR140	0.08654		1.1071	1.0711		-3.53049		0.146786	0.0990932		-24.052		IPI00031556.7	NP_009210
1373	SWI/SNF-related matrix-associated actin-dependent regulator of chromatin subfamily A member 5	0.20865	5.4546	1.0707	4.2619		-2.26084	2.44747	0.0985543	2.0915		-22.9401		IPI00029631.1	NP_004441
756	Isoform SM-B1 of Small nuclear ribonucleoprotein-associated proteins B and B'	0.15734	0.23918	1.1252	1.0035		-2.66804	-2.06383	0.170181	0.00504062		-15.6776		IPI00005154.1	NP_003137				GOTERM_BP_5	RNA splicing			21	67.7	1.8e-16	1e-14
138	FACT complex subunit SSRP1	3.474	3.0879	0.88645	3.2313		1.7966	1.62663	-0.173889	1.69211		-10.3319		IPI00329512.3	NP_937859				GOTERM_BP_5	ribonucleoprotein complex assembly			7	22.6	1.1e-08	1.7e-07
817	Enhancer of rudimentary homolog	0.47759	0.22985	1.1035	1.1115		-1.06616	-2.12124	0.142087	0.152508		-7.50356		IPI00297211.1	NP_003592				GOTERM_BP_5	spliceosome assembly			4	12.9	5.6e-05	0.00075
857	Isoform 1 of Splicing factor U2AF 65 kDa subunit	0.27677	0.936	1.2141	0.31817		-1.85324	-0.0954196	0.279887	-1.65213		-6.62138		IPI00143753.6	NP_001073884				GOTERM_BP_5	chromatin assembly or disassembly			3	9.7	0.036	0.32
1891	43 kDa protein	0.58381	0.35506	1.1455	0.73705		-0.776429	-1.49387	0.195977	-0.440166		-3.96183		IPI00011268.2	NP_057951				GOTERM_BP_5	G2/M transition of mitotic cell cycle			2	6.5	0.048	0.37
																			GOTERM_BP_5	DNA replication			3	9.7	0.074	0.48
1436	16 kDa protein	0.3927	0.10051	0.62724	0.56276		-1.3485	-3.31459	-0.672911	-0.829408		2.00398		IPI00163505.2	NP_909122
896	Isoform 1 of Dynamin-2	0.15989		0.40101	0.20275		-2.64485		-1.31829	-2.30223		2.00627		IPI00026970.4	NP_009123
249	Isoform 1 of KH domain-containing, RNA-binding, signal transduction-associated protein 1	1.9764		1.4028			0.982875		0.488309			2.01281		IPI00455210.1	NP_001264
1577	Putative pre-mRNA-splicing factor ATP-dependent RNA helicase DHX15	2.6953	1.1721	1.6169	5.0613		1.43045	0.229096	0.69323	2.33951		2.06345		IPI00328840.9	NP_005773
1113	Gamma-enolase	0.092195		0.31761			-3.43917		-1.65467			2.07846		IPI00016346.1	NP_009129
1376	U2 small nuclear ribonucleoprotein A'	0.60214	0.97094	0.788	1.0872		-0.731829	-0.0425459	-0.343732	0.120617		2.12907		IPI00024167.1	NP_057733
1095	Isoform ASF-1 of Splicing factor, arginine/serine-rich 1	0.67774	0.35344	0.83404	1.8058		-0.561196	-1.50046	-0.261812	0.852638		2.14351		IPI00410162.1	NP_996896
986	D-tyrosyl-tRNA(Tyr) deacylase 1	0.038668		0.22197			-4.69272		-2.17156			2.16099		IPI00793375.1	NP_065116
511	19 kDa protein	0.59216	0.45325	0.79548	1.0753		-0.755941	-1.14162	-0.330102	0.104739		2.29002		IPI00017412.1	NP_852136
976	Small ubiquitin-related modifier 2	0.038983	0.025655	0.25665	0.046533		-4.68101	-5.28462	-1.96213	-4.4256		2.38568		IPI00032827.1	NP_057131
0	>IPI:CON_00009865.2|SWISS-PROT:P13645 Tax_Id=9606 Gene_Symbol=KRT10 Keratin, type I cytoskeletal 10	0.042314	0.035223	0.27216	0.068727		-4.56272	-4.82734	-1.87747	-3.86298		2.43025		IPI00029266.1	NP_003085
822	Splicing factor 3A subunit 3	0.27766	0.34104	0.59415	0.37016		-1.84861	-1.55199	-0.751101	-1.43378		2.4612		IPI00221106.5	NP_006833
1258	splicing factor 3B subunit 2	0.13938	0.25436	0.46539	0.34993		-2.8429	-1.97506	-1.10349	-1.51486		2.57629		IPI00029764.1	NP_006793
806	Small nuclear ribonucleoprotein E	0.35781	0.27527	0.68632	0.62805		-1.48273	-1.86108	-0.543047	-0.671049		2.7304		IPI00299149.1	NP_008868
889	Pre-mRNA branch site protein p14	0.62638	0.42152	0.84594	1.9211		-0.67489	-1.24633	-0.241373	0.941933		2.79605		IPI00879750.1	NP_004166
495	Isoform 1 of Replication factor C subunit 2	1.2531	4.4022	1.0695	3.5313		0.325502	2.13822	0.0969365	1.8202		3.35788		IPI00152692.2	NP_543010
1797	Xaa-Pro aminopeptidase 1	0.092088	0.026816	0.55469	0.075376		-3.44084	-5.22076	-0.850246	-3.72975		4.04688		IPI00215884.4	NP_008855
739	elongin B isoform b	0.052149	0.36413	0.49892	0.39112		-4.26122	-1.45747	-1.00312	-1.35432		4.24796		IPI00297477.3	NP_003081
662	ESF1 homolog	6.4906	107.12	1.5273	21.232		2.69835	6.74308	0.610983	4.40817		4.41641		IPI00216171.3	NP_001966
465	Proline synthetase co-transcribed bacterial homolog protein	0.20879		0.71142			-2.25988		-0.491227			4.60047		IPI00396435.3	NP_001349
1495	THO complex subunit 4	1.6255	4.1078	1.0855	2.0113		0.700884	2.03837	0.11836	1.00813		5.92164		IPI00008575.3	NP_006550
42	Isoform 2 of Chromodomain-helicase-DNA-binding protein 4	0.65775	0.81725	0.9734	2.4612		-0.604389	-0.291151	-0.0388953	1.29936		15.5389		IPI00033022.2	NP_001005360
745	FACT complex subunit SPT16	3.1024	4.0172	1.0504	3.6657		1.63338	2.00619	0.0709388	1.87409		23.0253		IPI00903286.1	NP_008869
1006	Isoform 1 of RNA-binding protein 39	0.63232		0.98133			-0.661273		-0.0271897			24.3207		IPI00220528.6	NP_003086
