# Supplementary material for: p53-Dependent subcellular proteome localization following DNA damage
Source: Proteomics. 2010 Nov;10(22):4087–97. doi: 10.1002/pmic.201000213 (PMC3229981; doi:10.1002/pmic.201000213)
Supplement: Supplementary file 3 [file pmic0010-4087-SD3.xlsx]

## Sheet: p53_WT Difference
id	id	REFSEQ	Protein Descriptions		H/L WT	H/L WTE	H/L p53	H/L p53E		H/L WT	H/L WTE	H/L p53	H/L p53E		WT/WTE	p53/p53E		(WT/WTE)/(p35/p35E)		REFSEQ
569	247	NP_006532	Abhydrolase domain-containing protein 10, mitochondrial		0.99971	0.15776	0.48632	0.33906		-0.000418442	-2.6642	-1.04002	-1.56039		0.666515	0.000157061		4243.66		NP_060864
423	240	NP_001005	Complement component 1 Q subcomponent-binding protein, mitochondrial;20 kDa protein		0.99597	0.17465	0.33502	0.17235		-0.00582581	-2.51746	-1.57768	-2.53659		0.62197	0.00231416		268.767		NP_001203
1105	285	NP_002203;NP_852133;NP_852131	Isoform A1-B of Heterogeneous nuclear ribonucleoprotein A1;Isoform A1-A of Heterogeneous nuclear ribonucleoprotein A1;Isoform 2 of Heterogeneous nuclear ribonucleoprotein A1;Similar to Heterogeneous nuclear ribonucleoprotein A1;Putative heterogeneous nucle		0.95046	0.18175	1.2634	1.0415		-0.0733022	-2.45997	0.337311	0.0586628		5.75	0.029798		192.966		NP_112420
1092	283	NP_006830;NP_001093639;NP_001093640	Isoform B of Phosphate carrier protein, mitochondrial;cDNA FLJ90278 fis, clone NT2RP1000325, highly similar to Phosphate carrier protein, mitochondrialprecursor;Isoform A of Phosphate carrier protein, mitochondrial;31 kDa protein;24 kDa protein;21 kDa prot		0.99413	0.15257	0.42643	0.18483		-0.00849357	-2.71246	-1.22962	-2.43573		0.504826	0.00313132		161.218		NP_002626
1161	292	NP_073732	Lamin-B1;LMNB1 protein		0.99608	0.72149	2.006	1.5228		-0.00566648	-0.470949	1.00432	0.606726		1.65531	0.012032		137.575		NP_005564
407	238	NP_001000	Cytochrome b-c1 complex subunit 1, mitochondrial		0.99642	0.31995	0.55359	0.19374		-0.00517412	-1.64408	-0.85311	-2.36781		0.360296	0.00314712		114.484		NP_003356
1885	338	NP_002442	60S ribosomal protein L22-like 1		0.23352	0.079366	0.32595	0.9816		-2.09838	-3.65534	-1.61728	-0.0267928		60.3623	0.57406		105.15		NP_001093115
1611	318	NP_002793	60S ribosomal protein L35;11 kDa protein		0.3341	0.057276	0.41208	0.97043		-1.58165	-4.12593	-1.279	-0.0433039		29.5355	0.383344		77.047		NP_009140
1838	335	NP_003104	Leucine-rich PPR motif-containing protein, mitochondrial		0.98468	0.17686	0.42534	0.19972		-0.0222731	-2.49932	-1.23331	-2.32395		0.530696	0.00891168		59.5507		NP_573566
517	246	NP_000993;NP_444505	Aspartate aminotransferase, mitochondrial;cDNA FLJ55692, highly similar to Aspartate aminotransferase, mitochondrial		0.9348	0.058878	0.72419	0.68012		-0.0972704	-4.08613	-0.46556	-0.556139		0.837129	0.023805		35.1661		NP_002071
813	269	NP_006775	GrpE protein homolog 1, mitochondrial;cDNA FLJ52947, highly similar to GrpE protein homolog 1, mitochondrial		0.9624	0.090009	0.42169	0.15987		-0.0552915	-3.47379	-1.24575	-2.64503		0.470976	0.0159168		29.5899		NP_079472
756	264	NP_055555	Isoform SM-B1 of Small nuclear ribonucleoprotein-associated proteins B and B';Putative uncharacterized protein SNRPB;30 kDa protein;cDNA FLJ41124 fis, clone BRACE2014850, highly similar to Small nuclear ribonucleoprotein-associated protein N;Small nuclear		0.15734	0.23918	1.1252	1.0035		-2.66804	-2.06383	0.170181	0.00504062		33.762	1.29276		26.1162		NP_937859
278	230	NP_001670	SRA stem-loop-interacting RNA-binding protein, mitochondrial		0.96553	0.36484	0.41821	0.32882		-0.050607	-1.45466	-1.2577	-1.60463		0.783795	0.0347895		22.5296		NP_112487
238	228	NP_057318;NP_976313;NP_976314	40S ribosomal protein S5		0.41028	0.095801	0.48027	0.91534		-1.28532	-3.38382	-1.05808	-0.12762		8.29086	0.379843		21.8271		NP_001000
1516	313	NP_001311	Stomatin-like protein 2;cDNA FLJ61039, highly similar to Stomatin-like protein 2		0.94931	0.2271	0.32804	0.18037		-0.0750488	-2.1386	-1.60806	-2.47097		0.65078	0.0350925		18.5447		NP_038470
272	229	NP_002717	Lamin-B2;Lamin-B2		0.94873	0.65057	1.6196	1.2642		-0.0759305	-0.620224	0.695638	0.338225		2.05673	0.122424		16.8		NP_116126
1414	307	NP_005057	Isoform 1 of 3,2-trans-enoyl-CoA isomerase, mitochondrial;Isoform 2 of 3,2-trans-enoyl-CoA isomerase, mitochondrial		0.94028	0.13913	0.57368	0.25547		-0.0888377	-2.84549	-0.801682	-1.96877		0.407198	0.0312205		13.0427		NP_001910
1254	300	NP_112577	40S ribosomal protein S13		0.30935	0.033057	0.39074	0.77527		-1.69269	-4.9189	-1.35572	-0.367229		3.69175	0.344119		10.7281		NP_001008
72	72	NP_005403	Serine hydroxymethyltransferase, mitochondrial;Serine hydroxymethyltransferase (Fragment);cDNA FLJ57281, highly similar to Serine hydroxymethyltransferase, mitochondrial;cDNA FLJ58289, highly similar to Serine hydroxymethyltransferase, mitochondrial;cDNA F		0.89144	0.09896	0.44554	0.21077		-0.16579	-3.33701	-1.16637	-2.24626		0.519252	0.0496823		10.4514		NP_005403
1094	284	NP_002052	60S ribosomal protein L38;8 kDa protein		0.1731	0.052988	0.21262	0.77347		-2.53032	-4.23819	-2.23365	-0.370583		6.0274	0.597029		10.0957		NP_000990
683	252	NP_112242	Thioredoxin-dependent peroxide reductase, mitochondrial;peroxiredoxin 3 isoform b		0.87023	0.1149	0.35555	0.18401		-0.200531	-3.12155	-1.49188	-2.44214		0.610888	0.064241		9.50932		NP_006784
820	271	NP_006776;NP_776216	Single-stranded DNA-binding protein, mitochondrial		0.87528	0.22187	0.38693	0.28667		-0.192183	-2.17221	-1.36986	-1.80254		0.75996	0.0884736		8.58968		NP_003134
1279	302	NP_001074248;NP_001074419;NP_203693	60S ribosomal protein L21;hypothetical protein;hypothetical protein isoform 1;similar to mCG4465, partial;similar to hCG1782414 isoform 2;similar to mCG4465;Similar to 60S ribosomal protein L21;similar to ribosomal protein L21 isoform 1;Protein;hypothetica		0.25407	0.092558	0.26706	0.76384		-1.9767	-3.4335	-1.90476	-0.388658		4.90088	0.575711		8.51275		NP_000973
227	227	NP_006436	Pre-mRNA-processing-splicing factor 8		0.47545	0.42799	0.59063	0.93117		-1.07263	-1.22435	-0.759673	-0.102884		7.38382	0.876084		8.42821		NP_006436
1126	290	NP_005902	Isoform C1 of Heterogeneous nuclear ribonucleoproteins C1/C2;Isoform C2 of Heterogeneous nuclear ribonucleoproteins C1/C2;cDNA FLJ53542, highly similar to Heterogeneous nuclear ribonucleoproteins C;Isoform 4 of Heterogeneous nuclear ribonucleoproteins C1/C		0.80914	0.38502	1.5858	1.2853		-0.305539	-1.37699	0.665211	0.362105		1.83707	0.221888		8.27924		NP_001070911
703	257	NP_001116078;NP_002285;NP_054701	Citrate synthase, mitochondrial;48 kDa protein;cDNA FLJ38537 fis, clone HCHON2001233, highly similar to Citrate synthase, mitochondrial		0.87173	0.15401	0.36377	0.18554		-0.198047	-2.6989	-1.4589	-2.4302		0.600322	0.0733804		8.18096		NP_004068
864	275	NP_057660;NP_001002000;NP_001002001;NP_001002002	60S ribosomal protein L9;19 kDa protein;hypothetical protein;similar to rat ribosomal protein L9 homologue;cDNA FLJ51990, highly similar to 60S ribosomal protein L9;cDNA FLJ52179, highly similar to 60S ribosomal protein L9		0.24068	0.059154	0.32539	0.74695		-2.05481	-4.07938	-1.61976	-0.420916		3.84817	0.503707		7.6397		NP_000652
782	267	NP_001335	Actin-related protein 3		0.28597	0.083365	0.30376	0.73331		-1.80606	-3.58441	-1.719	-0.447505		3.84129	0.503866		7.62364		NP_005712
764	265	NP_003861	ATP synthase subunit g, mitochondrial;ATP synthase subunit g 2, mitochondrial		0.92695	0.22812	0.51007	0.15806		-0.109437	-2.13214	-0.971233	-2.66146		0.364925	0.0513272		7.10978		NP_006467
694	255	NP_003477	40S ribosomal protein S11;hypothetical protein		0.27999	0.062736	0.2861	0.66567		-1.83655	-3.99456	-1.80541	-0.587121		3.07502	0.459763		6.68827		NP_001006
1759	331	NP_004474;XP_001134369;XP_001721116;XP_950829	Actin-related protein 2/3 complex subunit 4;Similar to Actin-related protein 2/3 complex subunit 4;cDNA FLJ14048 fis, clone HEMBA1006650, weakly similar to ARP2/3 COMPLEX 20 KD SUBUNIT		0.28534	0.083909	0.41258	0.76853		-1.80925	-3.57503	-1.27725	-0.379827		3.36273	0.506078		6.64468		NP_005709
1798	334	NP_821133	Peptidyl-prolyl cis-trans isomerase B;20 kDa protein		0.57042	0.38064	0.59583	0.86895		-0.809904	-1.3935	-0.747027	-0.202655		3.6862	0.581201		6.3424		NP_000933
1643	321	NP_005993	40S ribosomal protein S3a;30 kDa protein;Uncharacterized protein ENSP00000374051		0.20694	0.056418	0.17835	0.60471		-2.27272	-4.1477	-2.48722	-0.725685		3.42741	0.547946		6.25501		NP_000997
1249	298	NP_000923	ATP-dependent DNA helicase 2 subunit 2;Putative uncharacterized protein XRCC5		0.33922	0.18271	0.38713	0.78464		-1.55971	-2.45237	-1.36911	-0.349897		3.91289	0.635999		6.15235		NP_066964
1301	303	NP_003968	Malate dehydrogenase, mitochondrial		0.8096	0.1549	0.44645	0.26308		-0.304719	-2.69059	-1.16343	-1.92643		0.603931	0.113253		5.33256		NP_005909
1791	333	NP_004715	ATP-dependent DNA helicase 2 subunit 1;X-ray repair complementing defective repair in Chinese hamster cells 6;X-ray repair complementing defective repair in Chinese hamster cells 6 (Ku autoantigen, 70kDa), isoform CRA_b;X-ray repair complementing defective		0.30064	0.16303	0.40432	0.7661		-1.73389	-2.61679	-1.30643	-0.384395		3.39866	0.662602		5.12927		NP_001460
1137	291	NP_065438;NP_001073332;NP_001073331	40S ribosomal protein S4, X isoform;Putative uncharacterized protein RPS4X		0.34231	0.074315	0.27516	0.54121		-1.54662	-3.7502	-1.86166	-0.88574		2.10181	0.412411		5.0964		NP_000998
1236	297	NP_065777	10 kDa heat shock protein, mitochondrial		0.77611	0.10143	0.34807	0.151		-0.365667	-3.30144	-1.52255	-2.72738		0.558247	0.11076		5.04016		NP_002148
1109	286	NP_073713;NP_001077383;NP_001320	Isoform 3 of Voltage-dependent anion-selective channel protein 2;Uncharacterized protein ENSP00000367226;Voltage-dependent anion-selective channel protein 2;Isoform 1 of Voltage-dependent anion-selective channel protein 2;similar to voltage-dependent anion		0.80216	0.17145	0.33661	0.1642		-0.318038	-2.54414	-1.57085	-2.60647		0.602672	0.125008		4.82107		NP_003366
1074	280	NP_006800	60S ribosomal protein L28;ribosomal protein L28 isoform 3;ribosomal protein L28 isoform 1;ribosomal protein L28 isoform 4		0.2373	0.078465	0.23716	0.57631		-2.07522	-3.67181	-2.07607	-0.795083		2.61113	0.565176		4.62004		NP_000982
397	237	NP_063940;NP_620307;NP_620308	Mitotic checkpoint protein BUB3;budding uninhibited by benzimidazoles 3 isoform b;Putative uncharacterized protein BUB3		0.37182	0.40949	0.45255	0.8525		-1.42732	-1.2881	-1.14385	-0.230228		4.96833	1.10808		4.48371		NP_004716
1256	301	NP_863654;NP_009205;NP_863655;NP_863656	40S ribosomal protein S16;cDNA FLJ56786, moderately similar to 40S ribosomal protein S16		0.21092	0.031121	0.25877	0.50696		-2.24523	-5.00597	-1.95026	-0.980056		1.98994	0.448511		4.43678		NP_001011
219	219	NP_004125	Stress-70 protein, mitochondrial		0.702	0.095488	0.326	0.16161		-0.510457	-3.38854	-1.61706	-2.62941		0.614988	0.150642		4.08244		NP_004125
830	273	NP_002618	Heat shock protein 75 kDa, mitochondrial;57 kDa protein		0.69959	0.1479	0.24094	0.15212		-0.515418	-2.75731	-2.05325	-2.71672		0.755785	0.186928		4.04318		NP_057376
410	239	NP_057388	Isoform 1 of Heterogeneous nuclear ribonucleoprotein H3;Isoform 2 of Heterogeneous nuclear ribonucleoprotein H3;Isoform 3 of Heterogeneous nuclear ribonucleoprotein H3;cDNA FLJ57726, highly similar to Heterogeneous nuclear ribonucleoprotein H3;Isoform 4 of		0.67571	0.66668	0.71067	0.91223		-0.565524	-0.584934	-0.492748	-0.13253		3.718	0.966817		3.84561		NP_036339
371	235	NP_004987;NP_063953;NP_063915;NP_063955;NP_063954	60S ribosomal protein L8;32 kDa protein;26 kDa protein;cDNA FLJ53750, highly similar to 60S ribosomal protein L8		0.14655	0.056542	0.17836	0.51138		-2.77054	-4.14453	-2.48714	-0.967532		2.5706	0.668479		3.84544		NP_000964
614	249	NP_006550	40S ribosomal protein S6;Ribosomal protein S6		0.21007	0.07371	0.21556	0.47872		-2.25106	-3.762	-2.21384	-1.06275		2.08313	0.598368		3.48135		NP_001001
1390	305	NP_000169	Proliferation-associated protein 2G4;41 kDa protein;PA2G4 protein (Fragment)		0.10781	0.065601	0.19838	0.55112		-3.21344	-3.93014	-2.33366	-0.859562		2.71494	0.81764		3.32046		NP_006182
1118	288	NP_001484	Voltage-dependent anion-selective channel protein 1;Similar to Voltage-dependent anion-selective channel protein 1;20 kDa protein;cDNA FLJ57715, highly similar to Voltage-dependent anion-selective channel protein 1		0.74403	0.2219	0.33794	0.18188		-0.426567	-2.17202	-1.56516	-2.45894		0.636518	0.196392		3.24106		NP_003365
1638	320	NP_001900	Isoform 1 of Heterogeneous nuclear ribonucleoprotein A3		0.80956	0.80835	1.2887	1.0826		-0.30479	-0.306948	0.365916	0.1145		3.19577	0.99297		3.21839		NP_919223
1882	337	NP_002480	Isoform 1 of Spliceosome RNA helicase BAT1;Isoform 2 of Spliceosome RNA helicase BAT1;HLA-B associated transcript 1;HLA-B associated transcript 1;cDNA FLJ53073, highly similar to Spliceosome RNA helicase Bat1;HLA-B associated transcript 1;HLA-B associated		0.39608	0.21676	0.4239	0.62622		-1.33614	-2.20583	-1.2382	-0.675259		1.83367	0.60573		3.02722		NP_004631
1174	293	NP_002803	40S ribosomal protein S23;similar to ribosomal protein S23;similar to hCG1990955;similar to 40S ribosomal protein S23		0.15457	0.027953	0.16062	0.31355		-2.69367	-5.16085	-2.63828	-1.67323		1.57675	0.521942		3.02094		NP_001016
987	278	NP_112487	U3 small nucleolar RNA-associated protein 15 homolog		4.2193	144.33	12.516	18.329		2.077	7.17323	3.6457	4.19606		0.86884	0.289549		3.00066		NP_115551
832	274	NP_005234;NP_053733	Acetyl-CoA acetyltransferase, mitochondrial;ACAT1 protein		0.77749	0.24902	0.39005	0.14978		-0.363104	-2.00567	-1.35827	-2.73908		0.495885	0.181039		2.7391		NP_000010
1125	289	NP_002738	25 kDa protein;40S ribosomal protein S8;Ribosomal protein S8		0.20394	0.09656	0.24016	0.45691		-2.29378	-3.37243	-2.05793	-1.13002		1.82115	0.680157		2.67754		NP_001003
1253	299	NP_112576	40S ribosomal protein S9;Putative uncharacterized protein RPS9;Similar to 40S ribosomal protein S9;RPS9 protein (Fragment)		0.14876	0.091153	0.16619	0.42539		-2.74894	-3.45557	-2.58909	-1.23314		2.09959	0.795511		2.6393		NP_001004
625	251	NP_056474	Ornithine aminotransferase, mitochondrial		0.72578	0.23472	0.35097	0.15682		-0.462396	-2.09099	-1.51058	-2.67282		0.565164	0.221138		2.55571		NP_000265
1088	281	NP_006805;NP_848693	ATP-dependent RNA helicase DDX3X;ATP-dependent RNA helicase DDX3Y;cDNA FLJ60675, highly similar to ATP-dependent RNA helicase DDX3X		0.13982	0.087021	0.21431	0.47004		-2.83836	-3.52249	-2.22223	-1.08914		2.04034	0.805781		2.53213		NP_001347
623	250	NP_006570	Basic leucine zipper and W2 domain-containing protein 2;47 kDa protein;Putative uncharacterized protein BZW2;Putative uncharacterized protein BZW2;Putative uncharacterized protein BZW2;23 kDa protein;Basic leucine zipper and W2 domains 2, isoform CRA_c;BZW		0.090256	0.026114	0.12415	0.26157		-3.46983	-5.25903	-3.00984	-1.93473		1.55569	0.659785		2.35787		NP_054757
868	276	NP_005787	Phenylalanyl-tRNA synthetase alpha chain;cDNA FLJ50378, highly similar to Phenylalanyl-tRNA synthetase alpha chain		0.17586	0.067822	0.1525	0.28497		-2.5075	-3.8821	-2.71312	-1.81112		1.49804	0.645913		2.31925		NP_004452
347	234	NP_001099000;NP_006358	poly(rC) binding protein 2 isoform a;Poly(rC)-binding protein 2;poly(rC) binding protein 2 isoform b;poly(rC) binding protein 2 isoform e;poly(rC) binding protein 2 isoform f;poly(rC) binding protein 2 isoform c;cDNA FLJ54752, highly similar to Poly(rC)-bi		0.16278	0.085557	0.14667	0.31545		-2.619	-3.54697	-2.76935	-1.66452		1.66376	0.738378		2.25326		NP_005007
431	241	NP_001091742;NP_002121	Elongation factor 1-alpha 2;Eukaryotic translation elongation factor 1 alpha 2 variant (Fragment)		0.068321	0.031225	0.10935	0.27865		-3.87153	-5.00115	-3.19297	-1.84347		1.73204	0.774127		2.23741		NP_001949
507	244	NP_000994	cDNA FLJ59403, highly similar to Nucleosome assembly protein 1-like 4;Putative uncharacterized protein NAP1L4;32 kDa protein;20 kDa protein		0.06647	0.028213	0.10413	0.26276		-3.91115	-5.1475	-3.26354	-1.92818		1.69255	0.759817		2.22758		NP_005960
390	236	NP_002706;NP_001009552;NP_004147	40S ribosomal protein S18;similar to ribosomal protein;17 kDa protein;similar to ribosomal protein S18		0.09715	0.022607	0.12985	0.222		-3.36364	-5.46709	-2.94508	-2.17137		1.35633	0.615253		2.2045		NP_072045
1472	311	NP_002487	20 kDa protein;60S ribosomal protein L24;19 kDa protein;13 kDa protein;60S ribosomal protein		0.19078	0.12832	0.22375	0.42361		-2.39002	-2.96218	-2.16004	-1.23919		1.7431	0.806844		2.1604		NP_000977
140	140	NP_001005386;NP_005713	actin-related protein 2 isoform a;45 kDa protein;Actin-related protein 2;cDNA FLJ51655, highly similar to Actin-like protein 2		0.27215	0.20033	0.35827	0.55018		-1.87753	-2.31955	-1.48088	-0.862024		1.71791	0.809436		2.12236		NP_001005386
319	232	NP_002865	D-3-phosphoglycerate dehydrogenase;Phosphoglycerate dehydrogenase		0.1323	0.024015	0.047452	0.069388		-2.91812	-5.37992	-4.39739	-3.84917		1.14242	0.542409		2.10621		NP_006614
1738	330	NP_002800	Nuclear migration protein nudC;Putative uncharacterized protein NUDC (Fragment);NPD011;24 kDa protein		0.20808	0.013664	0.11215	0.051517		-2.26479	-6.19348	-3.1565	-4.27881		0.737705	0.365673		2.01739		NP_006591
748	261	NP_006657	Tu translation elongation factor, mitochondrial precursor		1.3421	0.3297	0.52903	0.32187		0.424492	-1.60077	-0.918579	-1.63545		0.561667	-0.265179		-2.11807		NP_003312
62	62	NP_002257;XP_001723007;XP_001723009	Importin subunit alpha-2;Karyopherin alpha 2		0.14226	0.14537	0.22857	1.9519		-2.8134	-2.7822	-2.12929	0.964879		-2.2068	1.01121		-2.18232		NP_002257
1655	323	NP_057951;NP_031393	ATP synthase subunit alpha, mitochondrial;cDNA FLJ54107, highly similar to ATP synthase subunit alpha, mitochondrial		1.4315	0.13671	0.54543	0.21921		0.517528	-2.87081	-0.874534	-2.18961		0.399401	-0.180272		-2.21554		NP_001001937
774	266	NP_073591	Heterogeneous nuclear ribonucleoprotein L;heterogeneous nuclear ribonucleoprotein L isoform b		0.71967	0.50293	1.188	0.86605		-0.474593	-0.99157	0.248535	-0.207478		-1.19789	0.478627		-2.50275		NP_001524
701	256	NP_057488;XP_001723337;XP_372921;XP_945646	60S ribosomal protein L19;similar to ribosomal protein L19		0.38098	0.39293	0.41621	1.4015		-1.39221	-1.34766	-1.26462	0.486972		-2.5969	1.03306		-2.51379		NP_000972
131	131	NP_055317	Pre-mRNA-processing factor 19		1.0552	0.51521	1.2709	3.0909		0.0775165	-0.956767	0.345851	1.62803		0.212435	-0.0810191		-2.62204		NP_055317
1089	282	NP_006828	60S ribosomal protein L18;cDNA FLJ59178, moderately similar to 60S ribosomal protein L18		0.56699	0.22401	0.70831	1.3935		-0.818605	-2.15836	-0.497547	0.478713		-1.03934	0.379271		-2.74037		NP_000970
1499	312	NP_002804	60S ribosomal protein L6;60S ribosomal protein L6;60S ribosomal protein L6;similar to Ribosomal protein L6 isoform 7;similar to DNA-binding protein TAXREB107 isoform 1;similar to DNA-binding protein TAXREB107 isoform 2		0.47795	0.20363	0.56894	1.5003		-1.06507	-2.29598	-0.813652	0.585251		-1.39026	0.463884		-2.997		NP_000961
1541	314	NP_001279	cDNA FLJ56298, highly similar to Pyrroline-5-carboxylate reductase 1;pyrroline-5-carboxylate reductase 1 isoform 2;30 kDa protein;Protein		1.1634	0.17321	0.7035	0.28499		0.218347	-2.52941	-0.507378	-1.81102		0.280162	-0.0863235		-3.24549		NP_008838
1731	328	NP_001389	60S ribosomal protein L3;ribosomal protein L3 isoform b;Ribosomal protein L3, isoform CRA_b;35 kDa protein;Putative uncharacterized protein RPL3		0.58232	0.23911	0.613	1.484		-0.780116	-2.06425	-0.706041	0.569491		-1.23978	0.377917		-3.28055		NP_000958
1709	327	NP_006627;NP_001035499	Isoform Liver of ATP synthase subunit gamma, mitochondrial;Isoform Heart of ATP synthase subunit gamma, mitochondrial		1.3147	0.13205	0.53073	0.26772		0.394734	-2.92084	-0.91395	-1.9012		0.480722	-0.135144		-3.55712		NP_001001973
211	211	NP_001688	ATP synthase subunit O, mitochondrial;Mitochondrial ATP synthase, O subunit variant (Fragment)		1.2409	0.1603	0.48453	0.20141		0.311387	-2.64115	-1.04534	-2.31179		0.452178	-0.117898		-3.83533		NP_001688
684	253	NP_112243	ATP synthase subunit delta, mitochondrial		1.2315	0.25085	0.40837	0.21404		0.300417	-1.9951	-1.29205	-2.22405		0.580946	-0.150577		-3.85813		NP_001001975
753	262	NP_001744	Prohibitin-2;cDNA FLJ56579, highly similar to Prohibitin-2		1.2623	0.14197	0.51317	0.24047		0.336055	-2.81634	-0.962491	-2.05607		0.468122	-0.119323		-3.92314		NP_009204
340	233	NP_004981	Heterogeneous nuclear ribonucleoprotein A0		1.377	0.31028	1.4031	1.357		0.461529	-1.68836	0.488618	0.440421		1.10943	-0.27336		-4.05852		NP_006796
146	146	NP_004506	Interleukin enhancer-binding factor 2;Interleukin enhancer binding factor 2 variant (Fragment)		1.0697	0.47965	1.3585	2.2557		0.0972062	-1.05995	0.442015	1.17358		0.376639	-0.0917087		-4.10691		NP_004506
1307	304	NP_065118	ADP/ATP translocase 3;17 kDa protein		1.1962	0.19042	0.47269	0.19639		0.258459	-2.39274	-1.08103	-2.34821		0.460366	-0.108018		-4.26195		NP_001627
1736	329	NP_942131;NP_942133;NP_942136;NP_942134;NP_942135	Serine/threonine-protein phosphatase PP1-alpha catalytic subunit;protein phosphatase 1, catalytic subunit, alpha isoform 3;cDNA FLJ45714 fis, clone FEKID2002637, highly similar to Serine/threonine-protein phosphatase PP1-alphacatalytic subunit;protein phos		1.1748	0.20472	1.6334	3.0199		0.232415	-2.28828	0.707878	1.5945		0.44395	-0.101568		-4.37097		NP_002699
887	277	NP_004902	Toll-like receptor adapter molecule 2;Transmembrane emp24 domain-containing protein 7		0.28674	0.53257	0.2492	1.1693		-1.80218	-0.908957	-2.00462	0.225645		-8.88397	1.9827		-4.48075		NP_861974
511	245	NP_000995	19 kDa protein;Small nuclear ribonucleoprotein Sm D3;cDNA FLJ51872, highly similar to Small nuclear ribonucleoprotein Sm D3;7 kDa protein		0.59216	0.45325	0.79548	1.0753		-0.755941	-1.14162	-0.330102	0.104739		-3.15166	0.662165		-4.75963		NP_004166
1037	279	NP_003286	cDNA FLJ56092, highly similar to Pentatricopeptide repeat protein 1;Isoform 1 of ATP synthase subunit f, mitochondrial;Isoform 2 of ATP synthase subunit f, mitochondrial;10 kDa protein;ATP synthase, H+ transporting, mitochondrial F0 complex, subunit F2 iso		1.1859	0.11709	0.55503	0.21181		0.245982	-3.09431	-0.849362	-2.23916		0.379322	-0.0794951		-4.77165		NP_056360
1192	295	NP_061485;NP_008839;NP_942126	60S ribosomal protein L27;60S ribosomal protein L27;60S ribosomal protein L27		0.55203	0.13692	0.64748	1.3545		-0.857181	-2.86859	-0.627092	0.43776		-1.4325	0.298816		-4.79393		NP_000979
804	268	NP_001001998;NP_002676	ATP synthase subunit b, mitochondrial;ATP synthase, H+ transporting, mitochondrial F0 complex, subunit B1		1.1157	0.15509	0.6592	0.23039		0.157949	-2.68882	-0.601212	-2.11785		0.283878	-0.0587429		-4.83256		NP_001679
108	108	NP_000959	60S ribosomal protein L4;cDNA FLJ50996, highly similar to 60S ribosomal protein L4;cDNA FLJ50994, moderately similar to 60S ribosomal protein L4		0.72588	0.17751	0.6946	1.4955		-0.462197	-2.49403	-0.525746	0.580628		-0.905478	0.185322		-4.88598		NP_000959
1696	326	NP_005177	Ribosomal protein L15;60S ribosomal protein L15;22 kDa protein;cDNA FLJ51497, highly similar to 60S ribosomal protein L15;Ribosomal protein L15		0.4648	0.14966	0.55182	1.3484		-1.10532	-2.74024	-0.85773	0.431249		-1.98895	0.403365		-4.93088		XP_001725140
1645	322	NP_000996	Isoform 1 of U5 small nuclear ribonucleoprotein 200 kDa helicase;hypothetical protein, partial		0.4355	0.44207	0.54533	1.1228		-1.19926	-1.17765	-0.874799	0.167101		-5.23515	1.01834		-5.14085		NP_054733
488	243	NP_002559;NP_112241	Prohibitin;Prohibitin variant (Fragment);23 kDa protein;Putative uncharacterized protein PHB		1.2329	0.096646	0.51056	0.23261		0.302056	-3.37115	-0.969848	-2.10401		0.460951	-0.0896003		-5.14452		NP_002625
1465	310	NP_000117;NP_001121188	Cytochrome b-c1 complex subunit 2, mitochondrial		1.0929	0.29702	0.53098	0.18801		0.128161	-1.75137	-0.913271	-2.41112		0.378775	-0.0731779		-5.17608		NP_003357
819	270	NP_006701;NP_937832	60S ribosomal protein L35a;11 kDa protein		0.45788	0.047351	0.54849	1.4518		-1.12696	-4.40046	-0.866463	0.537843		-1.611	0.2561		-6.2905		NP_000987
591	248	NP_006546	60S ribosomal protein L23a;18 kDa protein;18 kDa protein;Putative uncharacterized protein RPL23A;Putative uncharacterized protein RPL23A;Protein;similar to ribosomal protein L23a;similar to ribosomal protein L23a;hypothetical protein LOC729617;similar to r		0.52594	0.071749	0.58327	1.407		-0.92703	-3.8009	-0.777764	0.492622		-1.57882	0.243898		-6.47331		NP_000975
204	204	NP_001143	ADP/ATP translocase 2		1.195	0.10684	0.4301	0.19508		0.257011	-3.22648	-1.21726	-2.35786		0.516254	-0.0796568		-6.48098		NP_001143
1848	336	NP_005861	60 kDa heat shock protein, mitochondrial		1.1473	0.16548	0.39426	0.16786		0.198243	-2.59527	-1.34278	-2.57467		0.521535	-0.0763861		-6.82762		NP_002147
1443	308	NP_003281	ATP synthase subunit beta, mitochondrial		1.1098	0.21646	0.4699	0.20461		0.1503	-2.20783	-1.08957	-2.28905		0.475994	-0.0680758		-6.99211		NP_001677
1610	317	NP_001025	25 kDa protein;60S ribosomal protein L10a;similar to ribosomal protein L10a;Ribosomal protein L1;similar to ribosomal protein L10a		0.50556	0.093383	0.53698	1.338		-0.984046	-3.4207	-0.89706	0.420078		-2.13546	0.287674		-7.42319		NP_009035
719	258	NP_003133	60S ribosomal protein L18a;similar to ribosomal protein L18a isoform 1;cDNA FLJ51501, highly similar to 60S ribosomal protein L18a;cDNA FLJ51502, highly similar to 60S ribosomal protein L18a;21 kDa protein;similar to ribosomal protein L18a isoform 2;16 kDa		0.51751	0.10747	0.4704	1.3846		-0.950341	-3.21799	-1.08804	0.469469		-2.3176	0.295321		-7.84772		NP_000971
827	272	NP_116126	30 kDa protein;60S ribosomal protein L7;Uncharacterized protein ENSP00000381447 (Fragment);Putative uncharacterized protein RPL7 (Fragment);32 kDa protein;Putative uncharacterized protein RPL7;hypothetical protein LOC648000;WUGSC:H_RG054D04.1 protein		0.45233	0.19809	0.43622	1.2224		-1.14455	-2.33577	-1.19687	0.289716		-4.13118	0.49001		-8.43081		NP_000962
1400	306	NP_036205	60S ribosomal protein L7a;similar to ribosomal protein L7a;similar to ribosomal protein L7a;Ribosomal protein L7a;Ribosomal protein L7a		0.40473	0.073459	0.5337	1.2395		-1.30497	-3.76692	-0.905899	0.309758		-2.92454	0.346429		-8.44195		NP_000963
475	242	NP_002188	Glutamate dehydrogenase 1, mitochondrial;Glutamate dehydrogenase 2, mitochondrial;Glutamate dehydrogenase 1, isoform CRA_a		1.0813	0.23586	0.47225	0.20891		0.112767	-2.084	-1.08238	-2.25905		0.47913	-0.0541108		-8.85461		NP_005262
1693	325	NP_000745;NP_001128633;NP_001128634;NP_009294	60S ribosomal protein L13;similar to RPL13 protein		0.44513	0.088103	0.48214	1.2404		-1.1677	-3.50467	-1.05248	0.310805		-3.38629	0.333185		-10.1634		NP_000968
1762	332	NP_005434	Ribosomal protein L14 variant;60S ribosomal protein L14;Putative uncharacterized protein RPL14L;RPL14 protein (Fragment)		0.35649	0.063777	0.44715	1.2321		-1.48807	-3.97082	-1.16117	0.301119		-3.85618	0.37475		-10.29		NP_001030168
685	254	NP_002851;NP_001017423	Isoform 1 of 60S ribosomal protein L12;Uncharacterized protein ENSP00000383857 (Fragment);similar to mCG18564;Uncharacterized protein ENSP00000352315;Isoform 2 of 60S ribosomal protein L12		0.39816	0.16281	0.50181	1.1352		-1.32858	-2.61874	-0.994787	0.182946		-5.43758	0.507336		-10.7179		NP_000967
287	231	NP_002386	60S ribosomal protein L23;Similar to ribosomal protein L23;13 kDa protein;10 kDa protein;RPL23 protein		0.56246	0.09996	0.5545	1.234		-0.830178	-3.32251	-0.850741	0.303342		-2.80456	0.249865		-11.2243		NP_000969
725	259	NP_036429;NP_987101;NP_987100	40S ribosomal protein S14		0.40676	0.04776	0.46837	1.2267		-1.29775	-4.38805	-1.09428	0.294782		-3.71216	0.295746		-12.5518		NP_001020241
1193	296	NP_001120700;NP_006798	Putative uncharacterized protein RPL30 (Fragment);60S ribosomal protein L30;11 kDa protein;6 kDa protein		0.39961	0.1507	0.48461	1.1255		-1.32334	-2.73025	-1.0451	0.170566		-6.12727	0.484694		-12.6415		NP_000980
32	32	NP_000960	60S ribosomal protein L5		0.34616	0.11528	0.42959	1.0927		-1.53049	-3.11679	-1.21897	0.127897		-9.53083	0.491047		-19.4092		NP_000960
1116	287	NP_000969	60S ribosomal protein L36		0.5535	0.12646	0.47924	1.1259		-0.853345	-2.98325	-1.06118	0.171079		-6.20287	0.286046		-21.6849		NP_056229
1542	315	NP_112598	Isoform 1 of 60S ribosomal protein L11;Ribosomal protein L11;Ribosomal protein L11		0.36472	0.077556	0.42351	1.0927		-1.45514	-3.68862	-1.23953	0.127897		-9.69162	0.394494		-24.5672		NP_000966
1619	319	NP_006614	60S ribosomal protein L17;ribosomal protein L17-like;hypothetical protein LOC645441;hypothetical protein LOC642250;Putative uncharacterized protein RPL17;Putative uncharacterized protein ENSP00000352143;9 kDa protein		0.4046	0.058073	0.46894	1.0976		-1.30543	-4.10599	-1.09252	0.134352		-8.13179	0.317934		-25.577		NP_000976
1457	309	NP_000909	60S ribosomal protein L13a;similar to 23 kD highly basic protein;Novel protein similar to ribosomal protein L13a RPL13A;cDNA FLJ51256, highly similar to 60S ribosomal protein L13a;similar to 23 kD highly basic protein isoform 1;RPL13A protein		0.36099	0.27439	0.41058	1.0316		-1.46997	-1.8657	-1.28426	0.0448837		-28.6132	0.787891		-36.3161		NP_036555
727	260	NP_473357;XP_001714010;NP_006616;XP_001714031;XP_001713894	60S ribosomal protein L31;ribosomal protein L31 isoform 2;ribosomal protein L31 isoform 3		0.34919	0.14377	0.45277	1.0344		-1.51792	-2.79817	-1.14315	0.0487942		-23.428	0.542468		-43.1878		NP_000984
754	263	NP_005462	60S ribosomal protein L26;Putative uncharacterized protein RPL26P6;60S ribosomal protein L26-like 1;hypothetical protein LOC653147;13 kDa protein		0.56954	0.12778	0.45356	1.0356		-0.812131	-2.96827	-1.14063	0.0504669		-22.6017	0.273604		-82.607		NP_000978
1571	316	NP_067018;NP_001297;NP_066192;NP_001296	60S ribosomal protein L32;Uncharacterized protein ENSP00000275524;13 kDa protein		0.42073	0.099117	0.42046	1.0273		-1.24903	-3.33472	-1.24996	0.0388576		-32.1677	0.374554		-85.8828		NP_000985
1676	324	NP_112740	60S ribosomal protein L27a;hypothetical protein LOC389435		0.46489	0.058734	0.41553	1.0227		-1.10504	-4.08966	-1.26698	0.032383		-39.1247	0.270203		-144.797		NP_000981
1191	294	NP_003008	60S ribosomal protein L22;11 kDa protein		0.27112	0.086163	0.46079	1.0019		-1.883	-3.53679	-1.11782	0.00273852		-408.184	0.532403		-766.681		NP_000974
	339	NP_003898
	340	NP_006796
	341	NP_006294
	342	NP_006397
	343	NP_075568
	344	NP_000678
	345	NP_005498
	346	NP_937818;NP_000260
	347	NP_005007;NP_001122383;NP_114366;NP_001122384;NP_001122385;NP_001092090;NP_001122386
	348	NP_000894;NP_001020604;NP_001020605
	349	NP_005817;NP_001095868;NP_001095867;NP_001095869
	350	NP_001408
	351	NP_005782
	352	NP_077001
	353	NP_077003
	354	NP_077007
	355	NP_002799
	356	NP_002504
	357	NP_003760
	358	NP_001034554;NP_008856
	359	NP_006266;NP_005617
	360	NP_002349
	361	NP_004587
	362	NP_005745;NP_938405
	363	NP_114414
	364	NP_001014
	365	NP_001530
	366	NP_001018119;NP_003653
	367	NP_002259
	368	NP_000512
	369	NP_001129125;NP_003810;NP_001129126
	370	NP_001019
	371	NP_000964;NP_150644
	372	NP_036231
	373	NP_003748
	374	NP_002711
	375	NP_004512
	376	NP_001116827;NP_002712;NP_001116841
	377	NP_008938
	378	NP_008950;NP_861515;NP_861516;NP_861517;NP_861518
	379	NP_003672
	380	NP_001559
	381	NP_008971;NP_653333
	382	NP_008996
	383	NP_064576
	384	NP_006319
	385	NP_003901
	386	NP_003482
	387	NP_004918
	388	NP_002379
	389	NP_077271;NP_001128143
	390	NP_072045;XP_001713710;XP_001725344;XP_371019;XP_947132;NP_001087248;XP_001721166
	391	NP_055706
	392	NP_001002;XP_001718257;XP_001722340;XP_001723562;XP_001723564;XP_001725949;XP_001726760;XP_015717
	393	NP_004437
	394	NP_001005339;NP_002916
	395	NP_002483
	396	NP_004308
	397	NP_004716;NP_001007794
	398	NP_001060;NP_821080
	399	NP_002943;XP_001723754;XP_001720431;XP_001726570;XP_001720437;XP_001726571;XP_001723757;XP_001726594;XP_496363;XP_947517
	400	NP_001020262;NP_001081
	401	NP_001123476;NP_001093;NP_001123477
	402	NP_006077
	403	NP_003904;XP_001719724;XP_001720238;XP_931347
	404	NP_002194
	405	NP_004955
	406	NP_004915
	407	NP_003356
	408	NP_036277;XP_001126211;XP_001126163;XP_001126184
	409	NP_001024
	410	NP_036339;NP_067676
	411	NP_005511
	412	NP_006133
	413	NP_037425
	414	NP_006810
	415	NP_005611;XP_001727085
	416	NP_004406;NP_001008844
	417	NP_004701
	418	NP_003012
	419	NP_001122388;NP_001122389;NP_006105
	420	NP_055629
	421	NP_001008491;NP_001008492;NP_004395;NP_006146
	422	NP_055819
	423	NP_001203
	424	NP_005539
	425	NP_055984
	426	NP_071496;NP_114381
	427	NP_008993
	428	NP_003583
	429	NP_003581
	430	NP_003304
	431	NP_001949
	432	NP_000311
	433	NP_055048;NP_001070151;NP_001070152
	434	NP_067075
	435	NP_001275
	436	NP_002564
	437	NP_149073
	438	NP_066952
	439	NP_006592
	440	NP_005792
	441	NP_001010935;NP_002875;NP_001010942;NP_056461;NP_001083173
	442	NP_001317
	443	NP_004359;NP_958434
	444	NP_002615;NP_665904
	445	NP_055635
	446	NP_037417
	447	NP_060282
	448	NP_060286
	449	NP_002614
	450	NP_036256
	451	NP_055100
	452	NP_000099
	453	NP_036272
	454	NP_006136
	455	NP_001409;NP_001036024
	456	NP_004719
	457	NP_064535
	458	NP_064543
	459	NP_057126;NP_001002269
	460	NP_001422;NP_001129026;NP_001129027
	461	NP_005783
	462	NP_005078;NP_001013456;NP_001013457
	463	NP_004574;NP_958842
	464	NP_004628
	465	NP_009129
	466	NP_001073308;NP_060300;NP_001073309;NP_001073310;NP_001073311
	467	NP_060322;NP_001120727;NP_631915;NP_996611
	468	NP_057215
	469	XP_001725320;XP_001726630;XP_001726818;NP_003087
	470	NP_006806
	471	NP_006187
	472	NP_001886;NP_808227
	473	NP_036437
	474	NP_001034891;NP_001782;NP_426359
	475	NP_005262;NP_036216
	476	NP_683877;NP_002777
	477	NP_001508
	478	NP_000628
	479	NP_057195
	480	NP_001032897;NP_003743;NP_001093131
	481	NP_612434
	482	NP_057569
	483	NP_036557;NP_689937
	484	NP_060530
	485	NP_001091679;NP_001091680;NP_001895
	486	NP_061322;NP_954659
	487	NP_000242
	488	NP_002625
	489	NP_009096
	490	NP_002897
	491	NP_002938
	492	NP_006355
	493	NP_006354;NP_116780;NP_116781
	494	NP_002907;NP_853551
	495	NP_852136;NP_002905
	496	NP_001015
	497	NP_002087
	498	NP_005868;NP_001005409
	499	NP_003115
	500	AP_000642;NP_536846
	501	NP_036450
	502	NP_036457
	503	NP_004387
	504	NP_000261
	505	NP_066972
	506	NP_004484;NP_001032900
	507	NP_005960
	508	NP_001089
	509	NP_000399;NP_001076581
	510	NP_004588;NP_808210;XP_061427
	511	NP_004166
	512	NP_006363
	513	NP_006817
	514	NP_060563
	515	NP_002737;NP_001035145;NP_001103361
	516	NP_060566;NP_001014445
	517	NP_002071
	518	NP_060585
	519	NP_277032;NP_277033;NP_000179;NP_277031;NP_277035
	520	NP_006845;NP_001094073
	521	NP_060599
	522	NP_005219;NP_958441;NP_958439;NP_958440
	523	NP_002097;NP_036544;NP_958844;NP_619541;NP_958925
	524	NP_000467
	525	NP_005905;NP_877423
	526	NP_006730
	527	NP_002795
	528	NP_003906;NP_690902;NP_690903;NP_690904;NP_690905;NP_690906;NP_690907;NP_690908
	529	NP_006420;NP_001009570
	530	NP_001527;NP_938074;NP_938075
	531	NP_079422
	532	NP_004613
	533	NP_258412;NP_852470
	534	NP_004231
	535	NP_066022;NP_079489
	536	NP_005737
	537	NP_060676
	538	NP_003896;NP_001018169;NP_001018170
	539	NP_004568
	540	NP_001091059;NP_006405;NP_892117
	541	NP_001098016;NP_006404
	542	NP_005742;NP_671714
	543	NP_001032583;NP_001032584;NP_003737
	544	NP_060708
	545	NP_060713
	546	NP_002477
	547	NP_006271
	548	NP_001106849;NP_060663
	549	NP_004591;NP_001035828
	550	NP_001129123;NP_002750;NP_001129124
	551	NP_005619
	552	NP_060755
	553	NP_006510
	554	NP_002464
	555	NP_954673;NP_003340;NP_068823;NP_954595;NP_001027459;NP_071887
	556	NP_003341
	557	NP_003375
	558	NP_004823
	559	NP_006238
	560	NP_001719;NP_940991;NP_940993
	561	NP_000405
	562	NP_060802;NP_009173;NP_001014451;NP_001014449
	563	NP_002802
	564	NP_003330;NP_862821;NP_871622;NP_871621;NP_003331;NP_871615;NP_871616;NP_871617;NP_871618;NP_871619;NP_871620
	565	NP_079031;NP_001013865
	566	NP_006147
	567	NP_003463;NP_001128181
	568	NP_006494;NP_694546;XP_947602
	569	NP_060864
	570	NP_002936
	571	NP_060898
	572	NP_631961;NP_003478
	573	NP_002364
	574	NP_003282
	575	NP_004209;NP_004654
	576	NP_001035203;NP_002465;NP_001035202;NP_074035
	577	NP_060934
	578	NP_060943
	579
	580	NP_004334
	581	NP_001887
	582	NP_005691;NP_569710
	583	NP_005527
	584	NP_003335;NP_874356
	585	NP_001019820;NP_001737
	586	NP_038479;NP_579899
	587	NP_003655
	588	NP_057591;NP_055898
	589	NP_003698
	590	NP_001129171;NP_001129172;NP_001129173;NP_001129174;NP_003397;NP_663723
	591	NP_000975;NP_001087227;XP_001133867;XP_001722228;XP_001133763;NP_001095138;XP_001719030;XP_001714061;XP_001726165;XP_065899;XP_946840
	592	NP_004422
	593	NP_001087;NP_942127
	594	NP_002077;NP_987102
	595	NP_001922
	596	NP_003338;NP_937800
	597	NP_005330;NP_001104582;NP_001104583
	598	NP_733821;NP_733822
	599	NP_005137
	600	NP_002794
	601	NP_001605
	602	NP_006442;XP_001719069;NP_877590;NP_899152
	603	NP_001128247;NP_001128248;NP_073733;XP_001718197;NP_001128246;NP_001123579;NP_891553
	604	NP_001673;NP_001001344;NP_001675;NP_001001323;NP_068768;NP_001001396
	605	NP_002583;NP_872590
	606	NP_003899
	607	NP_056069
	608	NP_001853
	609	NP_064696;NP_665707;NP_665734;NP_665735
	610	NP_002100
	611	NP_001611
	612	NP_000091
	613	NP_002725;NP_997636;NP_997637
	614	NP_001001
	615	NP_006017
	616	NP_002797
	617	NP_004184
	618	NP_055899
	619	NP_003850
	620	NP_056107
	621	NP_005327;NP_976221
	622	NP_055958
	623	NP_054757
	624	NP_000627;NP_001019636;NP_001019637
	625	NP_000265
	626	NP_001121620;NP_003225
	627	NP_005397
	628	NP_003960
	629	NP_003694
	630	NP_001960;NP_892116
	631	NP_002801
	632	NP_001379
	633	NP_001307
	634	NP_002452
	635	NP_009057
	636	NP_000174
	637	NP_001142
	638	NP_001814
	639	NP_055182
	640	NP_005150;NP_001091;NP_001604;NP_001606
	641	NP_001123525;NP_115754;NP_001123526;NP_001123527;NP_001123529;NP_001951;NP_001123528
	642	NP_005435
	643	NP_005443
	644	NP_005490
	645	NP_004810
	646	NP_002857
	647	NP_004153
	648	NP_059980
	649	NP_006078
	650	NP_004699
	651	NP_060697
	652	NP_005558;XP_001726175
	653	NP_001106674;NP_001106672;NP_001106673;NP_005585
	654	NP_006377;NP_001091974;NP_001091975
	655	NP_004528;NP_631946
	656	NP_002796
	657	NP_057439;NP_957518
	658	NP_004850
	659	NP_005130
	660	NP_056456;NP_690042
	661	NP_002004
	662	NP_057733
	663	NP_002783
	664	NP_004519
	665	NP_060542
	666	NP_006734
	667	NP_002261;NP_694858
	668	NP_003900
	669	NP_056044
	670	NP_064505;NP_001020948
	671	NP_064528
	672	NP_056525
	673	NP_004913;NP_940999
	674	NP_001120793;NP_001120794;NP_036249
	675	NP_001092006;NP_003472
	676	NP_005660
	677	NP_003633;NP_001028257
	678	NP_001124147;NP_004353
	679	NP_005796
	680	NP_006808
	681	NP_004640;NP_937798
	682	NP_036226;NP_857634;NP_857635
	683	NP_006784;NP_054817
	684	NP_001001975;NP_001678
	685	NP_000967;XP_001720021;XP_001724727;XP_001724779
	686	NP_064627
	687	NP_064628
	688	NP_004083
	689	NP_002784
	690	NP_001427
	691	NP_001102;NP_056655;NP_056656;NP_001020278
	692	NP_001003962;NP_001740
	693	NP_004246
	694	NP_001006;XP_001720455
	695	NP_005863
	696	NP_005304
	697	NP_000810;NP_001129477;NP_001129478;NP_780294
	698	NP_037364
	699	NP_004879;NP_569730
	700	NP_003013
	701	NP_000972;NP_001074013
	702	NP_006322
	703	NP_004068
	704	NP_001407
	705	NP_001531
	706	NP_003644
	707	NP_001933
	708	NP_004542
	709	NP_031401
	710	NP_006296
	711	NP_002941
	712	NP_079229
	713	NP_003851;XP_001719897;XP_935572;XP_946635
	714	NP_036565
	715	NP_002970;NP_001007100;NP_001007101
	716	NP_002734;NP_001001329
	717	NP_001003796;NP_004999
	718	NP_006127
	719	NP_000971;XP_001725558;XP_208281;XP_946928;XP_001725560;XP_939113;XP_950562
	720	NP_004102
	721	NP_006301
	722	NP_037423
	723	NP_001027565;NP_062543
	724	NP_002065
	725	NP_001020241;NP_001020242;NP_005608
	726	NP_056955
	727	NP_000984;NP_001092047;NP_001093163
	728	NP_000168;NP_001121138;NP_001121139;NP_001121134;NP_001121135;NP_001121136;NP_001121137;NP_937895
	729	NP_008924
	730	NP_653164
	731	NP_005720
	732	NP_002563
	733	NP_003602
	734	NP_005505;NP_005507
	735	NP_006744
	736	NP_705618;NP_004289
	737	NP_000684
	738	NP_005042
	739	NP_996896;NP_009039
	740	NP_004095
	741	NP_001117
	742	NP_000017
	743	NP_009106;NP_001094096;NP_006450
	744	NP_005994;XP_001716694
	745	NP_009123
	746	NP_009191
	747	NP_055578
	748	NP_003312
	749	NP_005828
	750	NP_003121;NP_944490
	751	NP_005887
	752	NP_003290
	753	NP_009204
	754	NP_000978;NP_057177;NP_001087230
	755	NP_001059
	756	NP_937859;NP_003088;NP_073716;NP_073717;NP_073718;NP_073719;NP_003082
	757	NP_001738
	758	NP_005800
	759	NP_000204;NP_001005619;NP_001005731
	760	NP_001036143;NP_001036144;NP_786886
	761	NP_001596
	762	NP_001014437;NP_001742;NP_644802;NP_001014438
	763	NP_109591
	764	NP_006467
	765	NP_055439
	766	NP_001124151;NP_001959;NP_001124150;XP_001723156;XP_001725246;XP_001726634
	767	NP_001012679;NP_001012680;NP_002385;NP_001012681;NP_001012682;NP_001013269
	768	NP_000166
	769	NP_444513
	770	NP_001753;NP_001009186
	771	NP_056536
	772	NP_006197;NP_891555;NP_002244;NP_002010;NP_002011;NP_002600;NP_004110;NP_000213;NP_001087241;NP_057315
	773	NP_113673
	774	NP_001524;NP_001005335
	775	NP_478070
	776	NP_065120
	777	NP_002786
	778	NP_065134
	779	NP_002785
	780	NP_000009;NP_001029031
	781	NP_006818
	782	NP_005712
	783	NP_006792
	784	NP_001121689;NP_150091;NP_066967
	785	NP_000181;NP_001019553
	786	NP_001008938;NP_055571
	787	NP_001073901
	788	NP_005361
	789	NP_009034
	790	NP_112738;NP_002129;NP_112737;NP_001003810
	791	NP_001934
	792	NP_056016
	793	NP_055592
	794	NP_055889;NP_004312;NP_904325;NP_006603
	795	NP_003741
	796	NP_055662;NP_001120792
	797	NP_055545
	798	NP_055955
	799	NP_001127845;NP_036361
	800	NP_003866
	801	NP_039269;NP_002302
	802
	803	NP_000544;XP_001724495
	804	NP_001679
	805	NP_001907
	806	NP_003085
	807	NP_003083;NP_937863
	808	NP_067653
	809	NP_005727
	810	NP_001128512;NP_004073;NP_075408;NP_001128513
	811	NP_079170
	812	NP_002694
	813	NP_079472
	814	NP_004540
	815	NP_002782
	816	NP_005073
	817	NP_004441
	818	NP_001029366;NP_005024
	819	NP_000987
	820	NP_003134
	821	NP_001017;NP_148982
	822	NP_006793
	823	NP_001122321;NP_001122318;NP_001122316;NP_003063;NP_001122317;NP_001122319;NP_001122320
	824	NP_036220
	825	NP_056414
	826	NP_001027454;NP_001027455;NP_003267
	827	NP_000962;XP_001719100;XP_001722487;XP_948935;XP_001720224;XP_001726030
	828	NP_620279;NP_000147
	829	NP_789839;NP_005780
	830	NP_057376
	831	NP_004388
	832	NP_000010
	833	NP_005521
	834	NP_036243
	835	NP_003711;NP_982257
	836	NP_005984
	837	NP_009330;NP_644671
	838	NP_005210;NP_001073280
	839	NP_002009
	840	NP_001127812;NP_115678
	841	NP_065392
	842	NP_002856;NP_116235
	843	NP_004448;NP_976251
	844	NP_004949
	845	NP_005236
	846	NP_003350
	847	NP_001485;NP_001108628
	848	NP_004932
	849	NP_031396;NP_001123585;NP_853556;NP_001123584
	850	NP_005906
	851	NP_001370;NP_001124295
	852	NP_002906;NP_853536
	853	NP_000173
	854
	855	NP_002214
	856	NP_076950
	857	NP_009210;NP_001012496
	858	NP_076956
	859	NP_003706
	860	NP_115710
	861	NP_115714;XP_001717081;XP_934680;XP_943746;XP_001724154;XP_001725652;XP_001726867
	862	NP_076983
	863	NP_115735
	864	NP_000652;NP_001020092;XP_945680;XP_951471;XP_001718756
	865	NP_003642
	866	NP_005653;NP_001129166
	867	NP_004550
	868	NP_004452
	869	NP_004138
	870	NP_056240
	871	NP_000108
	872	NP_001867;NP_001027017
	873	NP_004146
	874	NP_001226
	875	NP_002661
	876	NP_002952;NP_062427
	877	NP_004229
	878	NP_005871
	879	NP_008941;NP_689513
	880	NP_036227;NP_996895
	881	NP_067000
	882	NP_077005
	883	NP_001124321;NP_001124322;NP_057373
	884	NP_006618
	885	NP_056518
	886	NP_057130
	887	NP_861974
	888	NP_003923
	889	NP_057131
	890	NP_057475
	891	NP_057141
	892	NP_061118
	893	NP_057154
	894	NP_057161
	895	NP_003336;NP_919235;NP_919236;NP_919237
	896	NP_001005360;NP_004936;NP_001005361;NP_001005362
	897	NP_001779;NP_001011553
	898	NP_008933;NP_783163
	899	NP_006829
	900	NP_005491
	901	NP_037366
	902	NP_291024;NP_006462;NP_006088
	903	NP_002703
	904	NP_001020767;NP_941989;NP_006551
	905	NP_002902
	906	NP_056311;NP_892121
	907	NP_036193;NP_036192;NP_005681
	908	NP_036335
	909	NP_067027
	910	NP_060308;NP_001030005
	911	NP_073616;NP_619526
	912	NP_071751
	913	NP_127492;NP_127493;NP_127494;NP_001509
	914	NP_055946
	915	NP_061980
	916	NP_000992
	917	NP_060518
	918	NP_613258;NP_001035248;NP_004884;NP_613075
	919	NP_077305
	920	NP_542408
	921	NP_001008726;NP_542397
	922	NP_525127
	923	NP_004148
	924	NP_612642
	925	NP_116139
	926	NP_116136
	927	NP_056263
	928	XP_042978;XP_942100;XP_001714433
	929	NP_036606
	930	NP_003487
	931	NP_510965;NP_055096;NP_001129505
	932	NP_038472;NP_038466;NP_444295;NP_064516
	933	NP_061141;NP_001034764
	934	NP_060856
	935	NP_478126
	936	NP_444504
	937	NP_149075;NP_001018125
	938	NP_001734;NP_005175;NP_008819
	939	NP_001010855
	940	NP_000088
	941	NP_115810
	942	NP_057210
	943	NP_002532
	944	NP_036387
	945	NP_060918
	946	NP_057227;NP_061327;NP_872289
	947	NP_612510
	948	NP_001123578;NP_036399
	949	NP_075046
	950	NP_001001484;NP_109589
	951	NP_055994
	952	NP_683759;NP_060514
	953	NP_037467;NP_995319
	954	NP_006351
	955	NP_071896
	956	NP_660309
	957	NP_612403
	958	NP_000683
	959	NP_056271
	960	NP_149095
	961	NP_001035879
	962	NP_064502
	963	NP_005110
	964	NP_055115
	965	NP_002806
	966	NP_057267
	967	NP_071741
	968	NP_149103
	969	NP_071327
	970	NP_060336
	971	NP_006640
	972	NP_002619
	973	NP_057002;NP_937845
	974	NP_006098;NP_057508
	975	NP_055205
	976	NP_008868;NP_001005849
	977	NP_006816
	978	NP_001073884
	979	NP_612409
	980	NP_061819
	981	NP_003066;NP_620706
	982	NP_004688
	983	NP_004806
	984	NP_001104792;NP_076977
	985	NP_056372
	986	NP_543010
	987	NP_115551
	988	NP_075068;NP_631981
	989	NP_060897;XP_001724359
	990	NP_071757
	991	NP_078900
	992	NP_115766
	993	NP_056005
	994	NP_054786
	995	NP_008974
	996	NP_997657;NP_004118
	997	NP_078934
	998	NP_006364
	999	NP_002094
	1000	NP_001073867
	1001	NP_060912;NP_001017977
	1002	NP_001075019;NP_065182
	1003	NP_009117;NP_001030595
	1004	NP_060418
	1005	NP_003079
	1006	NP_909122;NP_004893
	1007	NP_003300
	1008	NP_001035526
	1009	NP_054774;NP_113661
	1010	NP_061832;NP_733829
	1011	NP_066949;NP_001013454;NP_001123989
	1012	NP_112182;NP_001129951
	1013	NP_057368
	1014	NP_055975
	1015	NP_001008389
	1016	NP_056444
	1017	NP_055426
	1018	NP_055045
	1019	NP_658985
	1020	NP_542763
	1021	NP_644810
	1022	NP_000282
	1023	NP_076425
	1024	NP_060857
	1025	NP_056261
	1026	NP_003565;NP_919415
	1027	NP_476528;NP_057310
	1028	NP_065761
	1029	NP_683710
	1030	NP_002779;NP_687033
	1031	NP_110437;NP_071368
	1032	NP_056485
	1033	NP_001005464;NP_001116847;NP_066403;NP_003484;NP_001013721
	1034	NP_004730
	1035	NP_057213
	1036	NP_005959;NP_112480
	1037	NP_056360;NP_004880;NP_001003713;NP_001003714;NP_001034267
	1038	NP_001212;NP_742126;NP_742113;NP_742125
	1039	NP_055428
	1040	NP_000983;XP_001722168;XP_210334;XP_942778;XP_497352;XP_943883;XP_001721065;XP_001133762;XP_001133831;XP_001725230;XP_001725231;XP_001723522;XP_001723523;XP_001724322;XP_001724324;XP_001725565;XP_001725566
	1041	NP_783859
	1042	NP_004208
	1043	NP_036364
	1044	NP_057736
	1045	NP_060705
	1046	NP_733765;NP_001672;NP_001129237
	1047	NP_689520
	1048	NP_689942
	1049	NP_001449;NP_001120959
	1050	NP_002898;NP_116559
	1051	NP_001032752;NP_001950;NP_066944
	1052	NP_001058
	1053	NP_001131026;NP_054779
	1054	NP_003579;NP_001073341;NP_001008895;NP_003580
	1055	NP_113584
	1056	NP_001129064;NP_002945;XP_001722511;XP_001725719;XP_371330;NP_066289;NP_061828
	1057	NP_000935;NP_001124163;NP_066955;NP_001124164;NP_005596
	1058	NP_003891
	1059	NP_665807
	1060	NP_665906;NP_665908;NP_002122;NP_665909;NP_665910;NP_665912
	1061	NP_006539;NP_001007226
	1062	NP_751896;NP_002473;NP_689511
	1063	NP_002810;NP_114367;NP_114368
	1064	NP_057121
	1065	NP_006000;NP_005992;NP_525125;NP_997195
	1066	NP_001271
	1067	NP_219484
	1068	NP_055518
	1069	NP_055829
	1070	NP_060791
	1071	NP_892010;NP_068807
	1072	NP_001023;NP_001025172;XP_001718273;XP_001723362;XP_001725437;XP_001725745
	1073	NP_001078927;NP_001078928;NP_001322;NP_001078929;NP_001078930;NP_001078931;NP_001078932;NP_001078933;NP_001078934;NP_001078935;NP_001078936;NP_001078937;NP_001078938
	1074	NP_000982;NP_001129607;NP_001129606;NP_001129608
	1075	NP_066997;NP_954675
	1076	NP_003090;NP_690039;NP_683758
	1077	NP_001020276;NP_001883;NP_660204
	1078	NP_031388;NP_001036005
	1079	NP_002957
	1080	NP_004517
	1081	NP_004642
	1082	NP_060555
	1083	NP_065987
	1084	NP_002807
	1085	NP_291029;NP_056130
	1086	NP_001952
	1087	NP_001020;NP_001087200;XP_001724428;XP_001724487;XP_001725387;NP_001087201;XP_001725722;XP_935437;XP_947069;XP_001722202;XP_935165;XP_001722182;XP_934796;XP_944267
	1088	NP_001347;NP_001116137;NP_004651;XP_001713749
	1089	NP_000970
	1090	NP_001036041;NP_004578
	1091	NP_001489
	1092	NP_002626;NP_998776;NP_005879
	1093	NP_001013
	1094	NP_000990;NP_001030335
	1095	NP_008855;NP_001071634
	1096	NP_008878
	1097	NP_002124
	1098	NP_001616;NP_037543
	1099	NP_001632;NP_542379;NP_542380
	1100	NP_001019397;NP_001019398;NP_001019399;NP_001649
	1101	NP_001651
	1102	NP_001653
	1103	NP_001654
	1104	NP_001894
	1105	NP_112420;NP_002127;XP_933794;XP_001724226;XP_941883;NP_001011724;NP_001011725
	1106	NP_001092253;NP_008973
	1107	NP_005492;NP_002195
	1108	NP_000393;NP_001035810
	1109	NP_003366;XP_001133585;XP_001726980;XP_001726222
	1110	NP_003095
	1111	NP_001869
	1112	NP_005101
	1113	NP_001966
	1114	NP_009097;NP_001008660
	1115	NP_003248;NP_783297
	1116	NP_056229;NP_378669
	1117	NP_003320
	1118	NP_003365
	1119	NP_003396
	1120	NP_001369
	1121	NP_009027;NP_001070145;NP_001824
	1122	NP_003503;NP_003504;NP_066390;NP_254280
	1123	NP_001035807;NP_003507;NP_003508
	1124	NP_003786
	1125	NP_001003
	1126	NP_001070911;NP_004491;NP_001070910;NP_112604
	1127	NP_004732
	1128	NP_001830
	1129	NP_005013
	1130	NP_001129497;NP_005023
	1131	NP_778235
	1132	NP_001035998;NP_694822;NP_116167
	1133	NP_001340
	1134	NP_005563
	1135	NP_777573
	1136	NP_003609
	1137	NP_000998
	1138	NP_001072992;NP_006443
	1139	NP_003841
	1140	NP_004598
	1141	NP_115544
	1142	NP_821068;NP_066954;NP_821067;NP_821070
	1143	NP_060707
	1144	NP_061903
	1145
	1146	NP_005310;NP_005311
	1147	NP_005312
	1148	NP_005333;XP_935058;XP_944970;XP_001717777;XP_001714478;XP_001717228;XP_001130734
	1149	NP_005393;NP_002872
	1150	NP_778236
	1151	NP_116045
	1152	NP_005091;NP_653080
	1153	NP_060117
	1154	NP_443157
	1155	NP_004695
	1156	NP_002860;NP_942599
	1157	NP_055316
	1158	NP_002047
	1159	NP_002721;NP_997401
	1160	NP_005557;NP_001128711
	1161	NP_005564
	1162	NP_001124000;NP_003962
	1163	NP_005600
	1164	NP_005736
	1165	NP_002700;NP_996759
	1166	NP_005650;NP_001030324
	1167	NP_705935;NP_001036816;NP_001036817;NP_001036818
	1168	NP_005947
	1169	NP_116093
	1170	NP_000058
	1171	NP_037468
	1172	NP_000185
	1173	NP_000272
	1174	NP_001016;XP_944780;XP_001716528;XP_001715359
	1175	NP_000476;NP_001025189
	1176	NP_000421
	1177	NP_000445
	1178	NP_066565;NP_004799
	1179	NP_009031
	1180	NP_659731;NP_002747;XP_001714425
	1181	NP_000691
	1182	NP_006635
	1183	NP_002005
	1184	NP_919307
	1185	NP_002037
	1186	NP_002070
	1187	NP_002096
	1188	NP_002098;NP_005315
	1189	NP_000886
	1190	NP_001124160;NP_001124161;NP_002120
	1191	NP_000974
	1192	NP_000979
	1193	NP_000980
	1194	NP_000986;NP_296374;XP_945476;NP_001104736
	1195	NP_002291
	1196	NP_002296
	1197	NP_055278
	1198	NP_002361
	1199	NP_036350;NP_004507;NP_703194
	1200	NP_002435
	1201	NP_005436
	1202	NP_002558
	1203	NP_444252
	1204	NP_003080
	1205	NP_057068
	1206	NP_001168
	1207	NP_002622
	1208	NP_002624
	1209	NP_000377
	1210	NP_002746
	1211	NP_002755
	1212	NP_001034180;NP_002756
	1213	NP_002778
	1214	NP_057001
	1215	NP_004085
	1216	NP_057049
	1217	NP_002890;NP_001124465;NP_001124464
	1218	NP_003553
	1219	NP_000843
	1220	NP_001035754;NP_064615
	1221	NP_004060;NP_067586
	1222	NP_004291;NP_009030;NP_001035739
	1223	NP_057284
	1224	NP_000704
	1225	NP_005142;NP_001032411
	1226	NP_057392;NP_001129612
	1227	NP_004499
	1228	NP_056992;NP_001122324;NP_001122325;NP_001122326
	1229	NP_004538;XP_001125915
	1230	XP_001128623;NP_000480;NP_612114
	1231	NP_006507
	1232	NP_004757
	1233	NP_000039;NP_001020114;NP_001020115;NP_001020117
	1234	NP_006057;NP_697021
	1235	NP_004896
	1236	NP_002148
	1237	NP_004960
	1238	NP_006285
	1239	NP_006347;NP_001003785
	1240	NP_006391
	1241	NP_003086
	1242	NP_006487
	1243	NP_006504
	1244	NP_036611
	1245	NP_002645;NP_872270;NP_872271;XP_001719942
	1246	NP_998839;NP_003280
	1247	NP_006658
	1248	NP_006699
	1249	NP_066964
	1250	NP_001116850
	1251	NP_055647
	1252	NP_061119
	1253	NP_001004
	1254	NP_001008
	1255	NP_001010;NP_001025180;XP_001719393;XP_001720484;XP_001720610
	1256	NP_001011
	1257	NP_001012;NP_001073968
	1258	NP_006833
	1259	NP_001098
	1260	NP_955392;NP_955394;NP_955393;NP_003279;NP_955395;NP_955391
	1261	NP_006704
	1262	NP_001152;NP_671701;NP_671702
	1263	NP_001173
	1264	NP_001405
	1265	NP_006258
	1266	NP_001124313;NP_003720
	1267	NP_068817
	1268
	1269	NP_001354
	1270	NP_001403;NP_004672
	1271	NP_003065
	1272	NP_006712;NP_001114
	1273	NP_005331
	1274	NP_116219
	1275	NP_060272
	1276	NP_002516;NP_001095132
	1277	NP_037506
	1278	NP_892006;NP_149062;NP_056108
	1279	NP_000973;XP_001133535;XP_001726261;XP_001719211;XP_001719491;XP_001720542;XP_001720544;XP_001720546;XP_001722792;XP_001722793;XP_001722794;XP_001732891;XP_001127420;XP_001133205;XP_001718916;XP_001723077;XP_001726196;XP_001724844;XP_001724845;XP_001732889;XP_001132984
	1280	NP_006697;NP_001035095
	1281	NP_055018;NP_570603
	1282	NP_036222
	1283	NP_001377
	1284	XP_001715897;NP_000276
	1285	NP_689419;NP_067072
	1286	NP_001448
	1287	NP_004035
	1288	NP_004270
	1289	NP_001518
	1290	NP_001739
	1291	NP_055581
	1292	NP_001896
	1293	NP_001553
	1294	NP_055412
	1295	NP_037473;NP_001011708
	1296	NP_003746
	1297	NP_110379;NP_001008897
	1298	NP_005989;NP_001008883;NP_001008800
	1299	NP_055871
	1300	NP_005908
	1301	NP_005909
	1302	NP_002686
	1303	NP_054706;NP_003364
	1304	NP_060700
	1305	NP_066552
	1306	NP_005882
	1307	NP_001627
	1308	NP_000875
	1309	NP_002757
	1310	NP_002215
	1311	NP_056255
	1312	NP_659486
	1313	NP_079199
	1314	NP_056280
	1315	NP_002781
	1316	NP_057406
	1317	NP_006297
	1318	NP_005144
	1319	NP_003123
	1320	NP_002287;NP_919424
	1321	NP_079341
	1322	NP_036344
	1323	NP_056450
	1324	NP_006176
	1325	NP_001107227;NP_001107228;NP_001944
	1326	NP_060598
	1327	NP_060365
	1328	NP_000143;NP_001073271;NP_001073272
	1329	NP_001272
	1330	NP_002406
	1331	NP_055844
	1332	NP_005990
	1333	NP_001119;NP_001025178
	1334	NP_003125
	1335	NP_001914
	1336	NP_004930
	1337	NP_003631
	1338	NP_077295
	1339	NP_001077861;NP_001346;NP_001077862
	1340	NP_000703
	1341	NP_005975
	1342	NP_002707
	1343	NP_054722
	1344	NP_005763
	1345	NP_004554;NP_001018083
	1346	NP_005370
	1347	NP_009109
	1348	NP_001007566;NP_006061
	1349	NP_056269;NP_057732
	1350	NP_002573;NP_001127949
	1351	NP_004309;NP_115855
	1352	NP_002874
	1353	NP_067026
	1354	NP_055241;NP_689413
	1355	NP_065871
	1356	NP_004175;NP_776049;NP_998810;NP_998811
	1357	NP_055093
	1358	NP_056227;NP_001020244;NP_001020243
	1359	NP_001899;NP_680090;NP_680091;NP_680092;NP_680093
	1360	NP_057535
	1361	NP_004362;NP_001091868
	1362	NP_060658;NP_114127
	1363	NP_000134
	1364	NP_037396
	1365	NP_002345
	1366	NP_008835;NP_001075109;XP_001129414
	1367	NP_277050
	1368	NP_060644
	1369	NP_006428
	1370	NP_054861
	1371	NP_005207
	1372	NP_000601;NP_001001389;NP_001001390;NP_001001391
	1373	NP_003592;NP_003060;NP_620604
	1374	NP_055640
	1375	NP_060354
	1376	NP_003081;XP_001724540
	1377	NP_689926
	1378	NP_055506
	1379	NP_009207;NP_057671;XP_943872
	1380	NP_006422
	1381	NP_004389
	1382	NP_001406
	1383	NP_722550;NP_065393;NP_997403;NP_997404;NP_008939
	1384	NP_001646
	1385	NP_001116849;NP_009193
	1386	NP_009148;NP_665858;NP_665859
	1387	NP_005026
	1388	NP_003391
	1389	NP_006280
	1390	NP_006182
	1391	NP_002258
	1392	NP_006624
	1393	NP_060596
	1394	NP_003091
	1395	NP_001096137;NP_002780;NP_001096138
	1396	NP_003249
	1397	NP_056988
	1398	NP_055680
	1399	NP_005733
	1400	NP_000963;XP_001720601;XP_001723598;XP_001722095
	1401	NP_002798
	1402	NP_057336
	1403	NP_005907;NP_877577
	1404	NP_054891;NP_001129332;NP_001129333
	1405	NP_005678
	1406	NP_005040
	1407	NP_006852
	1408	NP_078938
	1409	NP_068747
	1410	NP_005639;XP_001717253;XP_932757;XP_943811
	1411	NP_036558
	1412	NP_057044
	1413	NP_002858
	1414	NP_001910
	1415	NP_002958
	1416	NP_003135
	1417	NP_001008275
	1418	NP_001128251;NP_057422
	1419	NP_004332
	1420	NP_005518
	1421	NP_003002;NP_001116293;XP_001721121;XP_934867;XP_942225
	1422	NP_006764
	1423	NP_733779;NP_008861
	1424	NP_001026997;NP_001034271
	1425	NP_004584
	1426	NP_775739;NP_060691
	1427	NP_001035374;NP_001035375
	1428	NP_001410
	1429	NP_055303
	1430	NP_061856;NP_127460
	1431	NP_036270
	1432	NP_061955
	1433	NP_001363
	1434	NP_001093631;NP_001093632;NP_055839
	1435	NP_001104026;NP_001447
	1436	NP_008869
	1437	NP_064547
	1438	NP_006421
	1439	NP_060176
	1440	NP_001093869;NP_056015
	1441	NP_001035809;NP_002931
	1442	NP_057707
	1443	NP_001677
	1444	NP_079348
	1445	NP_056277
	1446	NP_005808
	1447	NP_085056
	1448	NP_057132
	1449	NP_060547
	1450	NP_060726
	1451	NP_071908
	1452	NP_001035941;NP_055131
	1453	NP_008830;NP_777280
	1454	NP_003625
	1455	NP_689759
	1456	NP_031389
	1457	NP_036555;XP_001128053;XP_001717451;XP_001717456;XP_001717462;XP_944577;XP_001722496;XP_001726073;XP_946727
	1458	NP_002130;NP_062556
	1459	NP_005336;NP_005337
	1460	NP_056139
	1461	NP_036601
	1462	NP_001070675;NP_055748;NP_001070676;NP_057295;NP_001070674
	1463	NP_004159
	1464	NP_004514
	1465	NP_003357
	1466	NP_004777
	1467	NP_060695
	1468	NP_003680
	1469	NP_057342
	1470	NP_003668
	1471	NP_000275;NP_005381
	1472	NP_000977
	1473	NP_060293
	1474	NP_060225
	1475	NP_116258;NP_001121683
	1476	NP_056235
	1477	NP_064507
	1478	NP_060962
	1479	NP_005751
	1480	NP_004530
	1481	NP_001123561
	1482	NP_004841
	1483	NP_942568;NP_055858
	1484	NP_115883
	1485	NP_003959;NP_937838
	1486	NP_006293
	1487	NP_001118;NP_663782
	1488	NP_005830
	1489	NP_000019;NP_000633;NP_000634;NP_000635;NP_000637;NP_000636
	1490	NP_005601;NP_001128727;NP_001128728
	1491	NP_001958
	1492	NP_000389;NP_001123291;NP_015565
	1493	NP_001072989;NP_891556;NP_001072990;NP_004977
	1494	NP_006337
	1495	NP_005773
	1496	NP_004044
	1497	NP_006750;NP_001001521
	1498	NP_001004060;NP_001004067;NP_055102;NP_775885
	1499	NP_000961;NP_001019833;XP_941091;XP_001724092;XP_940477;XP_001724098
	1500	NP_003557
	1501	NP_055885
	1502	NP_054886
	1503	NP_004740;NP_112162;NP_954573
	1504	NP_003306
	1505	NP_689508
	1506	NP_612142
	1507	NP_057117
	1508	NP_055644
	1509	NP_001145
	1510	NP_006629
	1511	NP_002617
	1512	NP_115898
	1513	NP_002708;NP_060931
	1514	NP_001026976;NP_000373
	1515	NP_003363
	1516	NP_038470
	1517	NP_001035109;NP_055703
	1518	NP_789764;NP_789762;NP_789763;NP_115488
	1519	NP_112556;NP_004490
	1520	NP_036531
	1521	NP_112196
	1522	NP_057484
	1523	NP_066299;NP_524147
	1524	NP_001070654;NP_079005
	1525	NP_060362
	1526	NP_002060
	1527	NP_055459;NP_001002811;NP_001002812;XP_001717307;XP_001720722
	1528	NP_001631
	1529	NP_002146
	1530	NP_001939;NP_001020419;NP_001020420
	1531	NP_002904
	1532	NP_899195;NP_001129704
	1533	NP_787128
	1534	NP_003893
	1535	NP_005092
	1536	NP_000137
	1537	NP_852615;NP_852616
	1538	NP_891993;NP_002722;NP_997461
	1539	NP_055144
	1540	NP_001123630;NP_036355
	1541	NP_008838;NP_722546
	1542	NP_000966
	1543	NP_003925
	1544
	1545	NP_620164
	1546	NP_006444
	1547	NP_938148;NP_938149
	1548	NP_002942;NP_001129243
	1549	NP_002809
	1550	NP_937887;NP_937885
	1551	NP_005266
	1552	NP_056169
	1553	NP_036473
	1554	NP_005679;NP_005836;NP_001098985
	1555	NP_001123917;NP_006742
	1556	NP_476516
	1557
	1558	NP_003696;NP_055066
	1559	NP_886553;NP_937884;NP_004944
	1560	NP_057147
	1561	NP_055399
	1562
	1563	NP_940870
	1564	NP_954658;NP_443111;NP_954660
	1565
	1566	NP_001015877;NP_115834;NP_115711
	1567	NP_055227;NP_001007215
	1568	NP_036602
	1569	NP_002884
	1570	NP_110382
	1571	NP_000985;NP_001007074;NP_001007075;NP_001083496
	1572	NP_002366;NP_001127836;NP_112146;NP_001127837
	1573	NP_060979
	1574	NP_115570
	1575	NP_001032360;NP_003742
	1576	NP_112533;NP_002128
	1577	NP_001349
	1578	NP_001393
	1579	NP_060597
	1580	NP_001988
	1581	XP_001129774
	1582	NP_005955
	1583	NP_055484
	1584
	1585	NP_001009931;XP_001721581;XP_001127437
	1586	NP_958786;NP_958782;NP_000436;NP_958785;NP_958784;NP_958780;NP_958781;NP_958783
	1587	NP_001001670
	1588	NP_009194;NP_955474;NP_955476
	1589	NP_055791
	1590	NP_954981
	1591	NP_065779
	1592	NP_031398;NP_987095
	1593	NP_061849
	1594	NP_006076
	1595	NP_001124507;NP_001124508;NP_115656
	1596	NP_689557
	1597	NP_997305
	1598	NP_001018077;NP_001018078;NP_001018079;NP_056455
	1599	NP_004887;NP_001030337
	1600	NP_003929;NP_001070991
	1601	NP_001002800;NP_005487
	1602	NP_005380
	1603	NP_001961;NP_001093162;NP_065123
	1604	NP_001975
	1605	NP_619520;NP_055781
	1606	NP_056473
	1607	NP_006383
	1608	NP_001175;XP_001719139
	1609	NP_065803
	1610	NP_009035;XP_001721871;XP_001726160;XP_001726439
	1611	NP_009140
	1612	NP_954592
	1613	NP_001092755;NP_002814
	1614	NP_004115
	1615	NP_055972
	1616	NP_001012321;NP_002286;XP_001724023;XP_001724025;XP_001724027;XP_001726573;XP_001726574;XP_370697;NP_001083057;XP_001723476;XP_001723478;XP_001723479;XP_001134241;XP_001719654;XP_949264
	1617
	1618	NP_055925
	1619	NP_000976;NP_001030178;XP_001713705;XP_001713706;NP_001087202;NP_001087203;NP_001083061;XP_001717208;XP_001717213
	1620	NP_068733;NP_619579
	1621	NP_932070;NP_001187;NP_932071
	1622	NP_003277
	1623	NP_001619
	1624	NP_002873;XP_372200;XP_947703
	1625	NP_001148;NP_665875;NP_665876
	1626	NP_112240
	1627	NP_031381
	1628	NP_036333
	1629	NP_000989
	1630	NP_005156
	1631	NP_115487
	1632	NP_001001563
	1633	NP_001008392
	1634	NP_061887;NP_001131076
	1635	NP_056991
	1636	NP_002119;XP_001720674;XP_001723240;XP_001723241;XP_001726306;XP_001726307
	1637	NP_002481
	1638	NP_919223
	1639	NP_001032726;NP_001198
	1640	NP_066953
	1641	NP_006581
	1642	NP_001129667;NP_038461;NP_001129668
	1643	NP_000997;XP_001723399;XP_931621;XP_942162
	1644	NP_002568
	1645	NP_054733;XP_946578
	1646	NP_001924
	1647	NP_001093896;NP_001093897;NP_066982;NP_001093898;NP_001093899;NP_001093900
	1648	NP_057046
	1649	NP_057122
	1650	NP_004721
	1651	NP_006819
	1652	NP_003409;NP_001120668;NP_001120664;NP_001120665;NP_001120666;NP_001120667
	1653
	1654	NP_005753
	1655	NP_001001937;NP_004037
	1656	NP_006100;NP_001034708
	1657	NP_055070
	1658	NP_001123551;NP_066014
	1659	NP_057370
	1660	NP_001120683;NP_060800
	1661	NP_001609
	1662	NP_055567
	1663	NP_001029249;NP_003486;NP_003529;NP_003530;NP_003531;NP_003532;NP_003533;NP_003534;NP_003535;NP_003536;NP_003537;NP_003539;NP_068803;NP_778224
	1664	NP_002620
	1665	NP_001106963;NP_001106965;NP_006631;NP_001106964;NP_001106966;NP_001106967;NP_001106968
	1666
	1667	NP_001002858;NP_001002857;NP_001129487;NP_004030
	1668	XP_001130897;XP_001722227;XP_496355
	1669
	1670	NP_940953
	1671	XP_001722663;XP_001722877;XP_001723075
	1672
	1673	NP_001029102;NP_003324
	1674	NP_056391
	1675	NP_073744;NP_001030611
	1676	NP_000981;NP_001083056
	1677	NP_001073027
	1678	NP_940888;XP_001722965;XP_931429;XP_947315
	1679	NP_001367
	1680	NP_071353
	1681	NP_056110
	1682	NP_000356;XP_001133949;XP_001133950;XP_001134262;XP_001134264;XP_001725752;XP_001725753
	1683	NP_001129676;NP_061185
	1684	NP_003520;NP_003521;NP_003522;NP_003523;NP_003524;NP_003525;NP_003526;NP_003527;NP_003528;NP_066298
	1685	NP_002061
	1686	NP_004630;NP_001092004;NP_542433;NP_542434
	1687	NP_000280
	1688	NP_057175
	1689	NP_001419
	1690	NP_057366
	1691	NP_001244
	1692	NP_061820
	1693	NP_000968;NP_150254;XP_001725673;XP_371023;XP_947268
	1694	NP_002297
	1695	NP_000025;NP_001121089;NP_908930;NP_908932
	1696	XP_001725140;XP_932648;XP_949197;NP_002939
	1697	NP_037460
	1698	NP_689592
	1699	NP_787048
	1700	NP_001036214;NP_001036215;NP_001036216;NP_006594
	1701	NP_001123995;NP_001007554;NP_009089
	1702	NP_002107;XP_001713696;NP_001074309
	1703	NP_006861;NP_001011546
	1704	NP_056449
	1705	NP_055448
	1706
	1707	NP_004119
	1708	NP_001655
	1709	NP_001001973;NP_005165
	1710	NP_002083;NP_001091947
	1711	NP_079110
	1712	NP_001004298
	1713	NP_057452
	1714	NP_001009
	1715	NP_002788;NP_001124197
	1716	NP_006254;NP_788955
	1717	NP_003676
	1718	NP_004539
	1719	NP_005554;NP_981944;NP_981946
	1720	NP_001021;XP_001723666;XP_001725235;XP_001725457
	1721	NP_001119522
	1722	NP_054783
	1723	NP_003240
	1724	NP_002511;NP_954654;NP_001032827
	1725	NP_004772;NP_055047
	1726	NP_064587
	1727	NP_060376
	1728	NP_060216
	1729	NP_002808
	1730	NP_073749
	1731	NP_000958;NP_001029025
	1732	NP_002930;NP_976317;NP_976318;NP_976319;NP_976320;NP_976321;NP_976322;NP_976323
	1733	NP_005309
	1734	NP_003555
	1735	NP_060760
	1736	NP_002699;NP_001008709;NP_996756
	1737	NP_071935
	1738	NP_006591
	1739	NP_003674
	1740	NP_001129512;NP_079087
	1741	NP_009215
	1742	NP_056348
	1743	AP_000644;NP_536848
	1744	NP_653265
	1745	NP_852480
	1746	NP_000394;NP_001008217;NP_001121093
	1747	NP_057395
	1748	NP_002023
	1749	NP_001013009
	1750
	1751	NP_037519;NP_001003684;XP_001714183;XP_932573;XP_943243
	1752	NP_002221;NP_068831
	1753	NP_006004;NP_542784;XP_001726762;XP_209178;XP_001726696;XP_936625;XP_950892;XP_001722550
	1754	NP_055040
	1755	NP_006586
	1756	NP_001664;NP_597680;NP_899199
	1757	NP_001087240;NP_877393;NP_877419;NP_877420;NP_003321
	1758	NP_000215;NP_954657
	1759	NP_005709
	1760
	1761
	1762	NP_001030168;NP_003964
	1763	NP_002787
	1764	NP_001018146;NP_001018147;NP_001018148;NP_001018149;NP_002503
	1765	NP_005372
	1766	NP_001129511;NP_068596
	1767	NP_004997
	1768	NP_037524
	1769	NP_001020424;NP_005070;NP_001020423
	1770	NP_065175
	1771	NP_065801
	1772	NP_065816
	1773	NP_006089
	1774	NP_112483
	1775	NP_064601
	1776	NP_057371
	1777	NP_004921
	1778	NP_003124;XP_001720178;XP_932544;XP_943209;NP_001123912
	1779	NP_006316
	1780
	1781	NP_054902;NP_570967
	1782	NP_001055;NP_001128527;NP_001128528
	1783	NP_114032;NP_004492
	1784
	1785	NP_055423;NP_001028200;NP_001032409;NP_001032410;NP_055191
	1786	NP_004284
	1787	NP_005795
	1788	NP_064617
	1789
	1790	NP_036357
	1791	NP_001460;XP_001732908;XP_001732909
	1792	NP_056417
	1793	NP_113634
	1794	NP_003325;NP_695012
	1795	NP_002202;NP_596867;NP_391987;NP_391989;NP_391988;NP_389647
	1796	NP_062831;NP_787055
	1797	NP_065116
	1798	NP_000933
	1799	NP_116120
	1800	NP_115914
	1801	NP_008937
	1802	NP_612402
	1803	NP_056175
	1804
	1805	NP_003747
	1806	NP_065928
	1807
	1808	NP_001028886;NP_006161
	1809	NP_003745
	1810	NP_006538
	1811	NP_001015001;NP_066270
	1812	XP_001718231;XP_944964;NP_001022
	1813	NP_001078916
	1814	XP_933678;XP_934799
	1815	NP_003283
	1816	NP_064450
	1817	NP_060606
	1818	NP_006746
	1819	NP_001123910;NP_003118
	1820	NP_061910
	1821	NP_006815
	1822	NP_057004
	1823	NP_059830;NP_005103
	1824	NP_055768;NP_001121698
	1825
	1826	NP_000662
	1827	NP_000113
	1828	NP_036448;NP_002260;NP_002255
	1829	NP_056076
	1830	NP_057191
	1831
	1832	NP_001129514;NP_079543
	1833	NP_056046
	1834	NP_004559
	1835	NP_003395;NP_647539
	1836	NP_057417
	1837	NP_002038
	1838	NP_573566
	1839	NP_060422
	1840	NP_002854
	1841	NP_071349
	1842	NP_001124432;NP_055811;NP_001124433;NP_066267
	1843	NP_002630
	1844	NP_055950
	1845	NP_005889;NP_976240
	1846	NP_057212
	1847	NP_006576
	1848	NP_002147;NP_955472
	1849	NP_001025177;NP_001273
	1850	NP_003161
	1851	NP_001017963;NP_005339
	1852	NP_055485;NP_001129700;XP_943726;XP_001721222
	1853
	1854
	1855	NP_060654;NP_620150
	1856	NP_001210;NP_001124146
	1857
	1858
	1859	NP_055693
	1860	NP_001124384;NP_006695
	1861	NP_001144
	1862	NP_002262
	1863
	1864
	1865
	1866
	1867
	1868	NP_037414;NP_001041666;XP_001724594
	1869
	1870	NP_002131;NP_112553;NP_112552
	1871	NP_001072993
	1872	NP_055970
	1873	NP_872620;NP_056405
	1874	NP_001104547;NP_003370
	1875	NP_057474
	1876	NP_004990
	1877
	1878	NP_001348
	1879	NP_001007
	1880
	1881
	1882	NP_004631;NP_542165
	1883
	1884	NP_067066
	1885	NP_001093115
	1886	NP_055140
	1887	NP_056197
	1888
	1889	NP_000792;NP_463460
	1890	NP_000687
	1891
	1892	NP_002152;NP_038203
	1893	NP_006074
	1894	NP_001106853
	1895	NP_005552
	1896	NP_116020
	1897	XP_001718559
	1898	XP_001720032;XP_001724741;XP_001724788
	1899	XP_001724897;XP_001724899;XP_001724900
	1900
	1901
	1902
	1903	NP_996561;NP_996562;NP_055181
	1904	NP_005318
	1905
	1906	NP_001777;NP_001124301;NP_203698
	1907
	1908
	1909	NP_001123478;NP_002085;NP_060564;NP_001123479
	1910
	1911
	1912
	1913	NP_009225;NP_009226;NP_009227;NP_009228;NP_009233;NP_009230;NP_009231
	1914
	1915
	1916
	1917
	1918	NP_055792
	1919
	1920	NP_001129609
	1921	NP_001129293;NP_001995;NP_001129294
	1922	NP_660156
	1923	NP_066963;NP_009056;XP_001713752;NP_872600;XP_001713817;NP_872601;XP_001713818
	1924	NP_059113
	1925	NP_002803
	1926	NP_003379;NP_115797
	1927	NP_001026
	1928	NP_003310;NP_596869;NP_597681;NP_597676
	1929	NP_055912
	1930	NP_060395
	1931	NP_005110;NP_258260
	1932	NP_065121
	1933	NP_065910
	1934	NP_065798
	1935	NP_055426
	1936	NP_001449;NP_001120959
	1937	NP_065789
	1938	NP_001452
	1939
	1940	NP_006258;XP_935024;XP_001722331;NP_001116835;NP_005045
	1941	NP_055847
	1942	NP_002510
	1943	NP_878913;NP_001035924;NP_055705
	1944	NP_004534
	1945	NP_001120932;NP_055686
	1946	NP_001074001
	1947	NP_064524
	1948	NP_689496
	1949	NP_068733;NP_619579;NP_005498
	1950	NP_001091982
	1951	NP_001091081;NP_057418;NP_001091082;NP_001091085
	1952	NP_001073883;NP_078838
	1953	NP_055855
	1954	NP_055998
	1955
	1956	XP_001715414;XP_001716151

## Sheet: Ribosomal
id	Protein IDs	Protein Descriptions			M/L WT	H/L WT	H/M WT		M/L WTE	H/L WTE	H/M WTE		M/L p53	H/L p53	H/M p53		M/L p53E	H/L p53E	H/M p53E
240	IPI00008438.1;IPI00749512.3;IPI00025842.1;IPI00478810.1;IPI00414852.3;IPI00398673.3;IPI00448817.1;IPI00791589.1	40S ribosomal protein S10;40S ribosomal protein S10;Putative 40S ribosomal protein S10-like protein;Ribosomal protein S10;15 kDa protein			-3.19429	-4.2278	-2.11341		-2.48277	-5.60163	-2.14318		-2.87758	-4.26615	-1.54179		-3.62841	-5.12348	-1.52371
694	IPI00025091.3;IPI00748962.1	40S ribosomal protein S11;hypothetical protein			-2.0703	-1.83655	0.073409		-2.28905	-3.99456	-1.78881		-2.75887	-1.80541	0.553066		-3.00683	-1.58712	1.23839
1254	IPI00221089.5	40S ribosomal protein S13			-2.62897	-1.69269	0.612305		-3.01999	-4.9189	-2.05943		-2.82358	-1.35572	1.3097		-2.98667	-1.36723	1.39778
725	IPI00026271.5;IPI00742191.2	40S ribosomal protein S14			-2.4079	-1.29775	0.907198		-1.99948	-4.38805	-2.717		-2.62549	-1.09428	1.15179		-2.93115	-0.705218	1.83946
1714	IPI00479058.2;IPI00787449.1;IPI00888583.1;IPI00795650.1	40S ribosomal protein S15			-2.13195	-4.06055	-2.06498		-2.69013	-3.51253	-1.62598		-2.00532				-3.35122	-5.22012	-1.92832
1255	IPI00221091.9;IPI00888774.1;IPI00397017.3;IPI00744832.2;IPI00787082.1;IPI00156232.1;IPI00376555.3;IPI00736230.1	40S ribosomal protein S15a;similar to hCG1994130			-2.45103	-3.587	-1.14258		-2.02662	-4.56132	-2.37393		-2.55487	-2.90541	-0.671577		-3.09962	-3.03363	-0.139474
1256	IPI00221092.8;IPI00397701.3;IPI00450975.1;IPI00457291.2;IPI00886830.1	40S ribosomal protein S16;cDNA FLJ56786, moderately similar to 40S ribosomal protein S16			-2.29697	-2.24523	-0.134445		-2.00828	-5.00597	-3.12948		-2.83557	-1.95026	0.681134		-2.99574	-1.98006	0.772519
1257	IPI00221093.7;IPI00791157.1;IPI00414603.3;IPI00478114.3;IPI00743305.1;IPI00797968.1;IPI00878027.1;IPI00888623.1;IPI00844369.1	40S ribosomal protein S17;16 kDa protein;similar to 40S ribosomal protein S17;Uncharacterized protein ENSP00000352682			-2.21867	-3.24934	-1.08933		-2.39866	-4.35343	-1.72944		-2.79016	-2.95758	-0.329558		-3.22405	-3.15804	-0.0991235
390	IPI00013296.3;IPI00397609.2;IPI00790711.1;IPI00642513.7;IPI00894147.1;IPI00903096.1;IPI00872722.1	40S ribosomal protein S18;similar to ribosomal protein;17 kDa protein;similar to ribosomal protein S18			-2.23209	-3.36364	-1.15162		-1.87155	-5.46709	-3.75028		-2.70538	-2.94508	-0.210763		-2.96533	-3.17137	-0.31572
1093	IPI00215780.5;IPI00787105.2	40S ribosomal protein S19			-2.49957	-4.42	-2.00868		-2.16897	-5.30992	-2.71938		-2.93677	-4.11591	-1.36799		-3.27509	-4.24729	-1.09319
399	IPI00013485.3;IPI00165486.11;IPI00888474.1;IPI00888294.1;IPI00888909.1;IPI00902636.1;IPI00871956.1;IPI00455428.3;IPI00478002.1;IPI00479366.2;IPI00386445.2;IPI00873474.1;IPI00877829.1;IPI00744451.4;IPI00798353.1;IPI00878284.1;IPI00152242.6;IPI00878297.1;REV_IPI00643591.5;REV_IPI00909722.1;IPI00887580.1;IPI00479281.3;IPI00442381.1	40S ribosomal protein S2;hypothetical protein isoform 1;hypothetical protein isoform 1;hypothetical protein isoform 2;hypothetical protein isoform 2;20 kDa protein;Similar to Ribosomal protein S2;hypothetical protein;Uncharacterized protein ENSP00000353405			-2.60323	-4.48665	-2.07291		-2.83156	-4.90418	-1.7519		-2.74478	-3.75752	-1.41654		-3.35565	-4.71456	-1.6283
496	IPI00017448.1;IPI00387084.1;IPI00396086.1;IPI00387085.1	40S ribosomal protein S21;Ribosomal protein S21			-2.25974	-4.01312	-2.27586		-2.15181	-1.44701	-0.722848		-2.45158	-4.64653	-2.06269		-3.01964	-5.53106	-2.43016
1174	IPI00218606.7;IPI00739952.2;IPI00887638.1;IPI00888094.1;IPI00793332.1	40S ribosomal protein S23;similar to ribosomal protein S23;similar to hCG1990955;similar to 40S ribosomal protein S23			-2.18882	-2.69367	-0.694391		-2.66612	-5.16085	-2.30087		-2.65399	-2.63828	-0.156386		-3.21197	-2.67323	0.421102
370	IPI00012750.3;IPI00903251.1;IPI00877856.1	40S ribosomal protein S25;14 kDa protein			-2.3589	-5.54625	-2.67872		-2.24298	-5.90634	-2.72128		-2.80128	-4.96759	-2.09523		-3.11254	-4.58861	-1.88385
1087	IPI00655650.2;IPI00186712.5;IPI00187140.1;IPI00795435.1;IPI00479694.1;IPI00787644.2;IPI00902801.1;IPI00401819.2;IPI00477047.1;IPI00477550.3;IPI00607630.2;IPI00479543.2;IPI00376121.3;IPI00797875.1;IPI00888055.1;IPI00889121.1;IPI00787799.1;IPI00176696.2;IPI00455847.1;IPI00739987.1;IPI00847149.1	40S ribosomal protein S26;Ribosomal protein 26 (RPS26) pseudogene;Putative 40S ribosomal protein S26-like 1;13 kDa protein;hypothetical protein LOC644928;13 kDa protein;10 kDa protein;Putative uncharacterized protein RPS26;similar to ribosomal protein S26;			-2.4856	-4.99052	-2.8743		-2.71284	-5.38401	-2.48576		-2.6789	-5.53871	-2.53902		-3.34659	-5.86805	-2.97483
1720	IPI00513971.5;IPI00888491.1;IPI00879531.1;IPI00514399.1;IPI00397358.4;IPI00888789.1;IPI00889070.1;IPI00887237.1;IPI00887448.1;IPI00847956.1;IPI00795224.1	40S ribosomal protein S27;similar to hCG1783679;9 kDa protein;Ribosomal protein S27			-2.22324	-3.12595	-1.45328		-2.67789	-4.26804	-1.46212		-2.75516	-3.41715	-0.963447		-3.21518	-3.61582	-0.555757
1822	IPI00746004.2;IPI00420117.6	40S ribosomal protein S27-like protein;Ribosomal protein S27			-1.74473	-1.86844	-0.0525508		-2.01037									-1	-1
322	IPI00011253.3;IPI00855830.1;IPI00879848.1	40S ribosomal protein S3;RPS3 protein (Fragment)			-2.3764	-4.26534	-2.09925		-2.41388	-5.60016	-2.59457		-2.89121	-4.93938	-2.61954		-3.2605	-6.03855	-2.90525
1643	IPI00419880.6;IPI00472119.2;IPI00783817.2;IPI00738640.1;IPI00736161.2;IPI00738052.3	40S ribosomal protein S3a;30 kDa protein;Uncharacterized protein ENSP00000374051			-1.99804	-2.27272	-0.596187		-1.87837	-4.1477	-2.7036		-2.62558	-2.48722	-0.273692		-2.97256	-1.72568	0.97662
1137	IPI00217030.10;IPI00646114.1;IPI00302740.8;IPI00643830.1;IPI00219894.5;IPI00877922.1;IPI00478986.2;IPI00878172.1	40S ribosomal protein S4, X isoform;Putative uncharacterized protein RPS4X			-1.73322	-1.54662	0.0329472		-2.83321	-3.7502	-1.29942		-2.76788	-1.86166	0.569394		-3.07595	-1.88574	0.9851
238	IPI00008433.4;IPI00555941.1	40S ribosomal protein S5			-2.13264	-1.28532	0.772392		-1.97863	-3.38382	-1.53533		-2.58148	-1.05808	1.3309		-2.81228	-1.12762	1.62642
614	IPI00021840.1;IPI00643522.1;IPI00640929.1;IPI00382475.1;IPI00008011.1;IPI00552037.1;REV_IPI00007739.1;IPI00871520.1	40S ribosomal protein S6;Ribosomal protein S6			-1.91354	-2.25106	-0.48995		-2.08235	-3.762	-1.74996		-2.64368	-2.21384	0.132116		-2.88119	-2.06275	0.529371
392	IPI00013415.1;IPI00478287.2;IPI00887413.1;IPI00798077.1;IPI00893703.1;IPI00008293.4;IPI00796554.1;IPI00902798.1	40S ribosomal protein S7;Uncharacterized protein ENSP00000352132;similar to mCG19129;19 kDa protein;Putative uncharacterized protein RPS7;similar to mCG19129;18 kDa protein			-2.50898	-3.50226	-1.2122		-1.87223	-4.45789	-2.22223		-2.69143	-3.37876	-0.840707		-3.21759	-3.18462	-0.0700575
1253	IPI00221088.5;IPI00879238.1;IPI00478327.1;IPI00847192.1;IPI00647546.1;IPI00853062.1;IPI00879512.1	40S ribosomal protein S9;Putative uncharacterized protein RPS9;Similar to 40S ribosomal protein S9;RPS9 protein (Fragment)			-2.53416	-2.74894	-0.471329		-2.59719	-3.45557	-1.24325		-2.88811	-2.58909	0.144569		-3.18102	-2.23314	0.696573
1693	IPI00465361.4;IPI00397611.2;IPI00909231.1	60S ribosomal protein L13;similar to RPL13 protein			-1.98833	-1.1677	0.785006		-2.88321	-3.50467	-0.946055		-2.50308	-1.05248	1.35298		-2.79466	-0.689195	1.83931
1457	IPI00304612.9;IPI00398964.2;IPI00398983.3;IPI00909017.1;IPI00478469.1;IPI00873868.1;IPI00739917.1;IPI00398949.2;IPI00432865.1	60S ribosomal protein L13a;similar to 23 kD highly basic protein;Novel protein similar to ribosomal protein L13a RPL13A;cDNA FLJ51256, highly similar to 60S ribosomal protein L13a;similar to 23 kD highly basic protein isoform 1;RPL13A protein			-2.05907	-1.46997	0.495183		-2.67706	-1.8657	1.24562		-2.66027	-1.28426	0.685895		-2.82982	-0.955116	1.69024
1619	IPI00413324.6;IPI00478208.2;IPI00514874.1;IPI00887088.1;IPI00644171.1;IPI00394699.2;IPI00642149.1;IPI00878444.1;IPI00874214.2;IPI00455067.3;IPI00844321.1	60S ribosomal protein L17;ribosomal protein L17-like;hypothetical protein LOC645441;hypothetical protein LOC642250;Putative uncharacterized protein RPL17;Putative uncharacterized protein ENSP00000352143;9 kDa protein			-2.35964	-1.30543	0.694122		-2.34285	-4.10599	-2.68836		-2.35757	-1.09252	1.11137		-2.86902	-0.865648	1.72537
1089	IPI00215719.6;IPI00908950.1;IPI00888793.1;IPI00887910.1	60S ribosomal protein L18;cDNA FLJ59178, moderately similar to 60S ribosomal protein L18			-2.27781	-0.818605	1.29078		-2.73466	-2.15836	0.38405		-2.43183	-0.497547	1.79639		-2.95344	-0.521287	2.3605
719	IPI00026202.1;IPI00472864.2;IPI00847774.2;IPI00909746.1;IPI00872093.1;IPI00739109.1;IPI00902526.1;IPI00036267.3;IPI00878506.1	60S ribosomal protein L18a;similar to ribosomal protein L18a isoform 1;cDNA FLJ51501, highly similar to 60S ribosomal protein L18a;cDNA FLJ51502, highly similar to 60S ribosomal protein L18a;21 kDa protein;similar to ribosomal protein L18a isoform 2;16 kDa			-2.00839	-0.950341	0.888305		-2.52533	-3.21799	-1.98679		-2.5503	-1.08804	1.23303		-2.67448	-0.530531	2.00011
701	IPI00025329.1;IPI00175212.6;IPI00879974.1;REV_IPI00023709.4;REV_IPI00442303.1	60S ribosomal protein L19;similar to ribosomal protein L19			-2.0953	-1.39221	0.53963		-2.74449	-1.34766	0.190931		-2.25456	-1.26462	0.57599		-2.83794	-0.513028	2.02859
1279	IPI00247583.5;IPI00888913.1;IPI00887074.1;IPI00887504.1;IPI00480032.3;IPI00886776.1;IPI00845507.2;IPI00398915.2;IPI00879165.1;IPI00887664.1;IPI00787956.2;IPI00889197.1;IPI00399374.3;IPI00397713.8;IPI00788264.1;IPI00872312.1;REV_IPI00412415.2;REV_IPI00383565.5;IPI00386072.3;IPI00171443.1;IPI00878451.1	60S ribosomal protein L21;hypothetical protein;hypothetical protein isoform 1;similar to mCG4465, partial;similar to hCG1782414 isoform 2;similar to mCG4465;Similar to 60S ribosomal protein L21;similar to ribosomal protein L21 isoform 1;Protein;hypothetica			-2.27076	-1.9767	-0.0947261		-2.14906	-3.4335	-1.61118		-2.54086	-1.90476	0.363451		-2.85475	-1.38866	1.24993
1191	IPI00219153.4;IPI00878392.1;IPI00879364.1	60S ribosomal protein L22;11 kDa protein			-2.29251	-1.883	0.291014		-1.8917	-3.53679	-1.95881		-2.46929	-1.11782	1.06447		-2.89529	-0.997261	1.80306
1885	IPI00856049.1	60S ribosomal protein L22-like 1			-2.36848	-2.09838	0.090718		-2.66841	-3.65534	-1.6183		-2.44222	-1.61728	0.441165		-2.75312	-1.02679	1.50197
287	IPI00010153.5;IPI00795408.1;IPI00791920.1;IPI00795751.1;IPI00794091.1;IPI00749373.2	60S ribosomal protein L23;Similar to ribosomal protein L23;13 kDa protein;10 kDa protein;RPL23 protein			-1.86649	-0.830178	0.939001		-2.42213	-3.32251	-1.42546		-2.52011	-0.850741	1.03647		-2.86691	-0.696658	2.00623
591	IPI00021266.1;IPI00397695.1;IPI00176755.4;IPI00789159.1;IPI00793523.1;IPI00794894.1;IPI00787612.1;IPI00788203.1;IPI00788093.2;IPI00889009.1;IPI00741405.2;IPI00041625.1;IPI00787625.1;IPI00397113.4;IPI00914620.1;IPI00888933.1;IPI00293431.3;IPI00878163.1;IPI00878216.1;IPI00888172.1;IPI00604435.1;IPI00446017.3	60S ribosomal protein L23a;18 kDa protein;18 kDa protein;Putative uncharacterized protein RPL23A;Putative uncharacterized protein RPL23A;Protein;similar to ribosomal protein L23a;similar to ribosomal protein L23a;hypothetical protein LOC729617;similar to r			-2.70463	-0.92703	1.09072		-3.06915	-3.8009	-1.19057		-2.35808	-0.777764	1.24732		-2.84322	-0.507378	2.0128
754	IPI00027270.1;IPI00433834.2;IPI00007144.1;IPI00741964.1;IPI00789514.1;IPI00792420.1;IPI00787097.1;IPI00887758.1;IPI00790553.2;IPI00552470.3;IPI00455174.3;IPI00872953.1	60S ribosomal protein L26;Putative uncharacterized protein RPL26P6;60S ribosomal protein L26-like 1;hypothetical protein LOC653147;13 kDa protein			-1.86381	-0.812131	0.817378		-3.20437	-2.96827	-0.925358		-2.48835	-1.14063	1.09552		-2.8483	-0.949533	1.75228
1192	IPI00219155.5;IPI00382885.1;IPI00790294.1;IPI00888428.1;IPI00792879.1	60S ribosomal protein L27;60S ribosomal protein L27;60S ribosomal protein L27			-2.35461	-0.857181	1.20458		-2.26368	-2.86859	-1.00491		-2.46124	-0.627092	1.60036		-2.95624	-0.56224	2.12448
1676	IPI00456758.4;IPI00398135.2;IPI00827619.2	60S ribosomal protein L27a;hypothetical protein LOC389435			-1.78812	-1.10504	0.595504		-2.79756	-4.08966	-1.5904		-2.5813	-1.26698	0.942758		-2.96196	-0.967617	1.73868
1074	IPI00182533.5;IPI00914529.1;IPI00910727.1;IPI00816097.2;IPI00879950.1	60S ribosomal protein L28;ribosomal protein L28 isoform 3;ribosomal protein L28 isoform 1;ribosomal protein L28 isoform 4			-1.96089	-2.07522	-0.213554		-2.58701	-3.67181	-0.912157		-2.57828	-2.07607	0.179638		-3.02915	-1.79508	1.21478
1731	IPI00550021.4;IPI00651660.1;IPI00877635.1;IPI00877999.1;IPI00877787.1;IPI00878524.1;IPI00889059.1;IPI00878827.1;IPI00219335.10	60S ribosomal protein L3;ribosomal protein L3 isoform b;Ribosomal protein L3, isoform CRA_b;35 kDa protein;Putative uncharacterized protein RPL3			-1.79771	-0.780116	0.906968		-2.45854	-2.06425	-0.555587		-2.22405	-0.706041	1.29131		-2.71444	-0.430509	2.10601
727	IPI00026302.3;IPI00848331.1;IPI00856058.1;IPI00887226.1;IPI00743317.1;IPI00888117.1;IPI00888133.1;IPI00888331.1;IPI00736955.3;IPI00479517.2;IPI00887042.1;IPI00878870.1	60S ribosomal protein L31;ribosomal protein L31 isoform 2;ribosomal protein L31 isoform 3			-2.43713	-1.51792	0.805705		-2.04925	-2.79817	-1.07674		-0.411291	-1.14315	-0.701576		-2.84125	-0.951206	1.71145
1571	IPI00395998.5;IPI00005589.1;IPI00794734.1;IPI00878895.1;IPI00878360.1;IPI00878577.1;IPI00376817.2;IPI00787967.1;IPI00797214.1	60S ribosomal protein L32;Uncharacterized protein ENSP00000275524;13 kDa protein			-1.93821	-1.24903	0.614663		-2.62264	-3.33472	-1.18777		-2.20869	-1.24996	0.6371		-2.87144	-0.961142	1.88684
1194	IPI00219160.3;IPI00741167.1;IPI00247707.3;IPI00880180.1	60S ribosomal protein L34;similar to Ribosomal protein L34;ribosomal protein L34-like			-1.95109	-1.27198	0.630219		-2.48803	-0.935697	2.36692						-2.82286	-0.877659	1.79383
1611	IPI00412607.6;IPI00550247.2;IPI00455482.2;IPI00887840.1;IPI00887248.1;IPI00888866.1	60S ribosomal protein L35;11 kDa protein			-2.45696	-1.58165	0.4654		-3.30515	-4.12593	-1.02753		-2.39661	-1.279	0.588996		-3.18285	-1.0433	1.72988
819	IPI00029731.8;IPI00793102.1;IPI00647114.1;IPI00867504.1	60S ribosomal protein L35a;11 kDa protein			-2.10594	-1.12696	0.999423		-2.22189	-4.40046	-2.19119		-2.40369	-0.866463	1.26568		-2.83403	-0.462157	2.18851
1116	IPI00216237.5;IPI00480176.2;IPI00057808.6;IPI00872941.1	60S ribosomal protein L36			-1.6088	-0.853345	0.694747		-1.83316	-2.98325	-1.55047		-2.24523	-1.06118	0.830823		-2.86775	-0.828921	1.71396
1629	IPI00414860.6;IPI00477215.4;IPI00296461.3;IPI00218784.2;IPI00218785.1	60S ribosomal protein L37a			-2.49508	-3.1037	-0.986931		-2.26826	-4.3098	-2.30536						-3.1565	-1.94419	0.922274
1094	IPI00215790.6;IPI00792410.1	60S ribosomal protein L38;8 kDa protein			-2.09117	-2.53032	-0.602898		-2.17319	-4.23819	-2.26479		-2.51375	-2.23365	0.0342157		-2.6802	-1.37058	1.07444
108	IPI00003918.6;IPI00795303.2;IPI00908662.1;IPI00878133.1;IPI00908376.1;IPI00793341.1;IPI00794736.1;IPI00794087.1;IPI00792159.1	60S ribosomal protein L4;cDNA FLJ50996, highly similar to 60S ribosomal protein L4;cDNA FLJ50994, moderately similar to 60S ribosomal protein L4			-1.6878	-0.462197	1.31985		-3.16553	-2.49403	0.187768		-2.71957	-0.525746	1.88065		-2.83939	-0.419372	2.19401
32	IPI00000494.6;IPI00739106.3;IPI00640037.1	60S ribosomal protein L5			-2.47794	-1.53049	0.692249		-3.99698	-3.11679	-0.634823		-2.47923	-1.21897	0.941031		-2.94331	-0.872103	1.80139
1499	IPI00790342.1;IPI00329389.8;IPI00867533.1;IPI00735235.1;IPI00742225.1;IPI00887702.1;IPI00787053.2;IPI00789282.1;IPI00797034.1;IPI00880154.1	60S ribosomal protein L6;60S ribosomal protein L6;60S ribosomal protein L6;similar to Ribosomal protein L6 isoform 7;similar to DNA-binding protein TAXREB107 isoform 1;similar to DNA-binding protein TAXREB107 isoform 2			-2.15701	-1.06507	1.03316		-3.36283	-2.29598	1.00014		-2.54852	-0.813652	1.40969		-2.87239	-0.414749	2.21656
1400	IPI00299573.12;IPI00397676.4;IPI00887325.1;IPI00642454.1;IPI00478896.3;IPI00075558.9;IPI00887819.1;IPI00888496.1	60S ribosomal protein L7a;similar to ribosomal protein L7a;similar to ribosomal protein L7a;Ribosomal protein L7a;Ribosomal protein L7a			-2.56397	-1.30497	0.930245		-2.70708	-3.76692	-1.6784		-2.49826	-0.905899	1.36143		-2.95288	-0.690242	2.04362
371	IPI00012772.8;IPI00797230.1;IPI00795138.1;IPI00909884.1;IPI00792050.1;IPI00795853.1	60S ribosomal protein L8;32 kDa protein;26 kDa protein;cDNA FLJ53750, highly similar to 60S ribosomal protein L8			-2.7575	-2.77054	-0.582512		-2.72204	-4.14453	-1.75253		-2.62674	-2.48714	0.134089		-3.02468	-1.96753	0.840604
864	IPI00031691.1;IPI00795717.1;IPI00738685.2;IPI00888167.1;IPI00910195.1;IPI00909133.1;IPI00719047.1;IPI00795310.1;IPI00789747.1;REV_IPI00026555.1;REV_IPI00514782.1;REV_IPI00909385.1;REV_IPI00878668.1;IPI00442752.1;IPI00878105.1	60S ribosomal protein L9;19 kDa protein;hypothetical protein;similar to rat ribosomal protein L9 homologue;cDNA FLJ51990, highly similar to 60S ribosomal protein L9;cDNA FLJ52179, highly similar to 60S ribosomal protein L9			-2.29676	-2.05481	0.0517201		-1.84575	-4.07938	-1.69661		-2.36216	-1.61976	0.643302		-2.90379	-1.42092	1.17076

## Sheet: Sheet2
				GOTERM_BP_5	translation	50	41	2.2e-48	4.7e-46
				GOTERM_BP_5	RNA processing	25	20.5	5.3e-11	5.6e-09
				GOTERM_BP_5	nucleoside triphosphate biosynthetic process	7	5.7	0.00029	0.0086
				GOTERM_BP_5	purine nucleoside triphosphate metabolic process	7	5.7	0.00074	0.021
				GOTERM_BP_5	ribonucleotide biosynthetic process	7	5.7	0.00081	0.021
				GOTERM_BP_5	cellular amino acid biosynthetic process	5	4.1	0.0011	0.026
				GOTERM_BP_5	glutamine family amino acid metabolic process	5	4.1	0.0011	0.026
				GOTERM_BP_5	nucleoside triphosphate catabolic process	4	3.3	0.0012	0.026
				GOTERM_BP_5	purine nucleotide biosynthetic process	7	5.7	0.002	0.036
				GOTERM_BP_5	ribonucleoprotein complex assembly	5	4.1	0.0032	0.052
