# Supplementary material for: p53-Dependent subcellular proteome localization following DNA damage
Source: Proteomics. 2010 Nov;10(22):4087–97. doi: 10.1002/pmic.201000213 (PMC3229981; doi:10.1002/pmic.201000213)
Supplement: Supplementary file 4 [file pmic0010-4087-SD4.xls]

## Sheet: Etoposide
id	Protein Descriptions	REFSEQ	Intensity	Intensity L	Intensity M	Intensity H	Intensity p53	Intensity L p53	Intensity M p53	Intensity H p53	Intensity p53E	Intensity L p53E	Intensity M p53E	Intensity H p53E	Intensity WT	Intensity L WT	Intensity M WT	Intensity H WT	Intensity WTE	Intensity L WTE	Intensity M WTE	Intensity H WTE		WTE/WT	p53/WT	p53E/WT	p53E/p53
1058	Isoform 1 of Sequestosome-1;Isoform 2 of Sequestosome-1;cDNA FLJ52854, highly similar to Sequestosome-1	NP_003891	7174300	4287000	2642400	244980	263340	233920	29421	0	0	0	0	0	9528.4	9528.4	0	0	6901500	4043500	2613000	244980		724.308	27.6374
1154	Isoform 2 of Leukocyte receptor cluster member 8;Isoform 1 of Leukocyte receptor cluster member 8;Leukocyte receptor cluster (LRC) member 8	NP_443157	22422000	7644600	14157000	620360	0	0	0	0	6359500	6359500	0	0	37555	0	0	37555	16025000	1285100	14157000	582810		426.707		169.338
1091	Glutamate--cysteine ligase catalytic subunit	NP_001489	9696400	9125100	486780	84446	141330	141330	0	0	0	0	0	0	47121	47121	0	0	9507900	8936700	486780	84446		201.776	2.9993
284	Glutamate--cysteine ligase regulatory subunit	NP_002052	23870000	21618000	1954300	298120	180860	180860	0	0	2766200	2652000	81700	32422	112960	102140	10817	0	20810000	18683000	1861800	265700		184.225	1.6011	24.4883	15.2947
255	Large neutral amino acids transporter small subunit 1;Sodium-independent neutral amino acid transporter LAT1	NP_003477	20089000	7745800	11000000	1343100	0	0	0	0	0	0	0	0	219390	96846	122540	0	19869000	7649000	10877000	1343100		90.5647
1730	Armadillo repeat-containing X-linked protein 5	NP_073749	2462600	64329	1543900	854440	0	0	0	0	0	0	0	0	35020	35020	0	0	2427600	29309	1543900	854440		69.3204
1044	Isoform 1 of Crooked neck-like protein 1;Crn, crooked neck-like 1;Isoform 3 of Crooked neck-like protein 1	NP_057736	1305900	13045	1282900	9912.7	0	0	0	0	0	0	0	0	19825	0	9912.7	9912.7	1286000	13045	1273000	0		64.8676
1813	hypothetical protein LOC129881	NP_001078916	20195000	131000	168070	19895000	0	0	0	0	5777200	97365	141500	5538300	433320	33631	26568	373120	13984000	0	0	13984000		32.2718		13.3324
35	BAG family molecular chaperone regulator 2;BCL2-associated athanogene 2	NP_004273	13786000	8400100	5197900	187800	226850	153590	73260	0	2962200	2160400	669270	132540	386530	254660	131870	0	10210000	5831500	4323500	55264		26.4145	0.586888	7.66357	13.058
442	Cleavage stimulation factor 77 kDa subunit	NP_001317	544250	20928	507900	15421	260670	14542	230710	15421	0	0	0	0	11243	0	11243	0	272340	6385.8	265950	0		24.2231	23.1851
1811	cDNA FLJ50967, highly similar to Creatine kinase, ubiquitous mitochondrial;Creatine kinase, ubiquitous mitochondrial;cDNA FLJ52454, highly similar to Creatine kinase, ubiquitous mitochondrial;cDNA FLJ52224, highly similar to Creatine kinase, ubiquitous mit	NP_001015001;NP_066270	4303400	758080	3497000	48376	0	0	0	0	0	0	0	0	178740	70004	87541	21198	4124700	688080	3409400	27178		23.0765
1507	Regulator of microtubule dynamics protein 1;cDNA FLJ53118, highly similar to Protein FAM82B;29 kDa protein	NP_057117	2929800	1596900	1181200	151670	0	0	0	0	1500500	1157100	229930	113460	59621	26014	33606	0	1369700	413820	917690	38212		22.9734		25.1673
1090	p180/ribosome receptor;Isoform 3 of Ribosome-binding protein 1;Isoform 1 of Ribosome-binding protein 1;Isoform 2 of Ribosome-binding protein 1	NP_001036041;NP_004578	2385100	754860	1604100	26173	0	0	0	0	658130	425620	232510	0	73966	32354	41613	0	1653000	296890	1330000	26173		22.3481		8.89774
1761	Putative heat shock protein HSP 90-beta 4		55438000	3393500	48209000	3835100	0	0	0	0	0	0	0	0	2436900	1733000	121240	582680	53001000	1660400	48088000	3252500		21.7494
435	AP-3 complex subunit sigma-1;Putative uncharacterized protein	NP_001275	704840	638510	24388	41945	94375	70464	11925	11986	0	0	0	0	30739	25966	0	4773.5	579720	542080	12463	25185		18.8594	3.0702
8	Keratin, type I cytoskeletal 16;>IPI:CON_00217963.3|SWISS-PROT:P08779 Tax_Id=9606 Gene_Symbol=KRT16 Keratin, type I cytoskeletal 16;>IPI:CON_IPI00217963.3|SWISS-PROT:P08779 Tax_Id=9606 Gene_Symbol=KRT16 Keratin, type I cytoskeletal 16	NP_005548	5761700	4895600	89599	776420	0	0	0	0	1079800	900500	89599	89723	241890	241890	0	0	4439900	3753200	0	686700		18.355		4.46401
592	ephrin receptor EphA2;Ephrin type-A receptor 2	NP_004422	10821000	4657600	5994800	168410	0	0	0	0	0	0	0	0	562550	249410	305190	7942.1	10258000	4408200	5689600	160460		18.2348
560	Isoform 1 of Basigin;Isoform 2 of Basigin;basigin isoform 4;Putative uncharacterized protein BSG	NP_001719;NP_940991;NP_940993	16153000	6413000	9210000	530210	613900	399380	214520	0	0	0	0	0	814270	377310	365230	71726	14725000	5636300	8630200	458490		18.0837	0.753927
769	Dermcidin;Dermcidin isoform 2	NP_444513	5576400	4395500	633130	547850	0	0	0	0	0	0	0	0	305080	284340	0	20736	5271400	4111100	633130	527110		17.2787
1585	Hornerin;similar to hornerin;similar to Hornerin	NP_001009931;XP_001721581;XP_001127437	10857000	10502000	173050	182230	0	0	0	0	0	0	0	0	595800	570050	17259	8491.4	10261000	9931700	155790	173740		17.2222
466	Isoform 1 of OCIA domain-containing protein 1;OCIA domain containing 1 isoform 2;Isoform 2 of OCIA domain-containing protein 1	NP_001073308;NP_060300;NP_001073309;NP_001073310;NP_001073311	1678500	806910	690890	180710	0	0	0	0	677120	444230	149620	83259	57964	9034.5	33766	15164	943430	353640	507500	82290		16.2761		11.6817
1353	Signal recognition particle receptor subunit beta	NP_067026	9163700	3769400	4893600	500670	474780	215800	247180	11796	2546700	1452900	941110	152720	480380	184150	296230	0	5661800	1916600	3409100	336150		11.7861	0.988343	5.30143	5.36396
647	Ras-related protein Rab-5A	NP_004153	776620	342620	434000	0	0	0	0	0	0	0	0	0	60991	37934	23057	0	715630	304680	410950	0		11.7334
539	Phosphoserine phosphatase	NP_004568	6770200	5615000	154580	1000600	272270	272270	0	0	641970	518500	86880	36586	461290	461290	0	0	5394700	4363000	67696	964010		11.6948	0.590236	1.39168	2.35784
562	ATP-dependent RNA helicase DDX19A;cDNA FLJ50635, highly similar to ATP-dependent RNA helicase DDX19A;Isoform 1 of ATP-dependent RNA helicase DDX19B;cDNA FLJ52357, highly similar to ATP-dependent RNA helicase DDX19B;DEAD (Asp-Glu-Ala-As) box polypeptide 19	NP_060802;NP_009173;NP_001014451;NP_001014449	4923700	3783000	656930	483700	1496900	1078300	261230	157350	1198100	822570	91118	284390	181050	140560	27096	13398	2047700	1741600	277490	28553		11.3101	8.26788	6.61751	0.800387
1107	Isoform Alpha-3B of Integrin alpha-3;Isoform Alpha-3A of Integrin alpha-3	NP_005492;NP_002195	8896900	2941400	4814100	1141400	0	0	0	0	2574600	775290	735960	1063300	537510	95125	442390	0	5784800	2071000	3635700	78081		10.7622		4.78986
799	Cytosolic purine 5'-nucleotidase;5'-nucleotidase, cytosolic II;cDNA FLJ45768 fis, clone NETRP2000961, highly similar to Cytosolic purine 5'-nucleotidase;5'-nucleotidase, cytosolic II	NP_001127845;NP_036361	360460	254530	20796	85135	60695	60695	0	0	0	0	0	0	25955	25955	0	0	273810	167880	20796	85135		10.5494	2.33847
974	Isoform 1 of Cisplatin resistance-associated overexpressed protein;Isoform 2 of Cisplatin resistance-associated overexpressed protein	NP_006098;NP_057508	2293900	199690	1696700	397500	77267	13082	57446	6739.1	997250	128490	614590	254160	107050	0	91248	15803	1112300	58113	933420	120800		10.3905	0.721784	9.31574	12.9065
57	Isoform 2 of Ubiquitin carboxyl-terminal hydrolase 36;Isoform 1 of Ubiquitin carboxyl-terminal hydrolase 36;cDNA FLJ12778 fis, clone NT2RP2001740, moderately similar to Ubiquitin carboxyl-terminal hydrolase 36	NP_079366	29232000	244330	660460	28327000	0	0	0	0	26613000	213520	591900	25808000	237120	0	0	237120	2382100	30814	68566	2282700		10.046		112.234
1658	Isoform 1 of Putative helicase MOV-10;Mov10, Moloney leukemia virus 10, homolog;Isoform 2 of Putative helicase MOV-10	NP_001123551;NP_066014	13109000	12451000	644490	13476	0	0	0	0	0	0	0	0	1195900	998030	197820	0	11913000	11453000	446670	13476		9.96154
1675	hypothetical protein LOC64855 isoform 1;Niban-like protein 1	NP_073744;NP_001030611	92670000	55897000	14064000	22709000	4864000	210510	3097800	1555700	56765000	44660000	9223200	2881500	2865800	2730700	84347	50791	28175000	8295700	1658200	18221000		9.83146	1.69726	19.8077	11.6704
1587	FAM75-like protein FLJ46321;Putative FAM75-like protein FLJ44082;FAM75-like protein FLJ43859;102 kDa protein;Conserved hypothetical protein;75 kDa protein	NP_001001670	2857400	2093900	594040	169410	0	0	0	0	0	0	0	0	269340	240120	29222	0	2588100	1853800	564820	169410		9.60904
797	Uncharacterized protein KIAA0152;16 kDa protein	NP_055545	3627100	924000	2593400	109760	0	0	0	0	0	0	0	0	349910	125380	224530	0	3277200	798620	2368900	109760		9.36584
1677	Heterogeneous nuclear ribonucleoprotein U-like protein 2	NP_001073027	5807000	331490	5154000	321540	178890	63175	115720	0	0	0	0	0	562310	72031	340840	149440	5065800	196280	4697500	172110		9.00891	0.318134
305	Glutathione synthetase	NP_000169	33170000	14037000	842050	18291000	984570	960170	24398	0	4881200	4686500	194670	0	2930800	2930800	0	0	24373000	5459100	622980	18291000		8.31616	0.335939	1.66548	4.9577
58	Chloride intracellular channel protein 4	NP_039234	4635900	4204400	431530	0	141020	141020	0	0	3778500	3469900	308640	0	82016	67907	14109	0	634340	525560	108780	0		7.73434	1.71942	46.0703	26.7941
865	Isoform 1 of DNA-binding protein A;Isoform 3 of DNA-binding protein A;Isoform 2 of DNA-binding protein A;CSDA protein variant (Fragment)	NP_003642	9650400	9352100	230360	67940	1258400	1135600	122860	0	0	0	0	0	961030	927110	33921	0	7430900	7289400	73588	67940		7.73222	1.30943
1272	Isoform Long of Adenosine kinase;Isoform Short of Adenosine kinase	NP_006712;NP_001114	2644300	2545400	98859	0	217170	217170	0	0	1867000	1768100	98859	0	65630	65630	0	0	494480	494480	0	0		7.53436	3.30901	28.4474	8.59695
1363	Isoform Mitochondrial of Fumarate hydratase, mitochondrial;Isoform Cytoplasmic of Fumarate hydratase, mitochondrial	NP_000134	26611000	14604000	9790100	2217200	1163000	676420	313650	172950	9901100	7058400	1521300	1321400	1855000	658040	1028600	168350	13692000	6211200	6926600	554540		7.38113	0.626954	5.33752	8.51341
429	Isoform 1 of Cullin-3;Isoform 2 of Cullin-3;Isoform 3 of Cullin-3	NP_003581	1184300	1030400	138850	15051	0	0	0	0	0	0	0	0	143750	102210	31572	9965.1	1040600	928220	107280	5085.5		7.23896
667	transportin 1 isoform 1;Transportin-1;cDNA FLJ58732, highly similar to Transportin-1	NP_002261;NP_694858	30124000	22105000	6513100	1505900	232930	196170	36760	0	16983000	13642000	2135300	1205200	1603800	1193600	407050	3086.2	11305000	7072800	3934000	297650		7.04888	0.145236	10.5892	72.9103
186	Probable ATP-dependent RNA helicase DDX23;cDNA FLJ46571 fis, clone THYMU3041428, highly similar to Probable ATP-dependent RNA helicase DDX23	NP_004809	2931000	581930	1806700	542290	203830	0	203830	0	1237600	512070	370230	355320	186210	0	186210	0	1303300	69865	1046500	186970		6.99909	1.09462	6.64626	6.07173
11	>IPI:CON_00384444.5|SWISS-PROT:P02533 Tax_Id=9606 Gene_Symbol=KRT14 Keratin, type I cytoskeletal 14;Keratin, type I cytoskeletal 14;30 kDa protein;>IPI:CON_00468696.3|SWISS-PROT:Q6IFX2 Tax_Id=10090 Gene_Symbol=Krt42 Keratin, type I cytoskeletal 42;>IPI:CON	NP_000517	53499000	50266000	1825000	1408200	0	0	0	0	0	0	0	0	6893300	6489900	283530	119870	46606000	43776000	1541500	1288300		6.76106
559	Serine/threonine-protein phosphatase 5;Serine/threonine protein phosphatase	NP_006238	3176700	2731800	291010	153900	1257600	1121100	24254	112290	0	0	0	0	250830	250830	0	0	1668300	1359900	266750	41610		6.65112	5.01375
320	Cathepsin D;Protein;33 kDa protein;30 kDa protein	NP_001900	10762000	5869400	3718200	1174700	24547	24547	0	0	0	0	0	0	1407100	855210	548640	3263.3	9330600	4989600	3169600	1171400		6.63109	0.0174451
1052	Isoform 4 of DNA topoisomerase 2-alpha;DNA topoisomerase 2 (Fragment);Isoform 1 of DNA topoisomerase 2-alpha;Isoform 3 of DNA topoisomerase 2-alpha;Isoform 2 of DNA topoisomerase 2-alpha	NP_001058	97204000	11086000	33002000	53116000	494330	0	346260	148070	67901000	4195600	15317000	48388000	3884500	459020	2010400	1415000	24924000	6431000	15329000	3164100		6.41627	0.127257	17.48	137.36
534	Isoform 1 of Cdc42-interacting protein 4;Isoform 3 of Cdc42-interacting protein 4;Isoform 2 of Cdc42-interacting protein 4;Isoform 4 of Cdc42-interacting protein 4;Isoform 5 of Cdc42-interacting protein 4	NP_004231	438540	400800	7158.1	30578	120360	120360	0	0	0	0	0	0	44100	44100	0	0	274080	236340	7158.1	30578		6.21497	2.72925
1050	ATP-dependent DNA helicase Q1;Putative uncharacterized protein RECQL (Fragment);24 kDa protein	NP_002898;NP_116559	74538000	71319000	349000	2870200	1683800	1595100	30935	57778	1176600	0	0	1176600	9941900	9464200	26224	451500	61736000	60260000	291840	1184300		6.20968	0.169364	0.118348	0.698777
1049	Isoform 1 of Filamin-C;Isoform 2 of Filamin-C	NP_001449;NP_001120959	1595400	1217300	378030	0	0	0	0	0	0	0	0	0	221950	183670	38273	0	1373400	1033700	339750	0		6.18788
1493	Isoform 1 of Kinectin;cDNA FLJ61494, highly similar to Kinectin;kinectin 1 isoform b;Isoform 2 of Kinectin	NP_001072989;NP_891556;NP_001072990;NP_004977	1360900	707290	577100	76537	0	0	0	0	956390	572320	335800	48263	56548	0	28274	28274	347990	134970	213020	0		6.15389		16.9129
136	45 kDa protein;Isoform 1 of Spermine synthase;cDNA FLJ50114, highly similar to Spermine synthase;Isoform 2 of Spermine synthase;Protein	NP_004586	2694500	2433100	237660	23727	0	0	0	0	1741200	1658700	58799	23727	135880	124680	11200	0	817390	649720	167660	0		6.01553		12.8142
358	CS0DF038YO05 variant (Fragment);Isoform SRP40-1 of Splicing factor, arginine/serine-rich 5;Isoform SRP40-4 of Splicing factor, arginine/serine-rich 5;Putative uncharacterized protein SFRS5	NP_001034554;NP_008856	3491300	764540	1984900	741780	0	0	0	0	1724200	395270	668220	660680	253220	22723	149400	81098	1513900	346550	1167300	0		5.9786		6.8091
492	Protein transport protein Sec23A;cDNA FLJ52821, highly similar to Protein transport protein Sec23A	NP_006355	5702400	3867700	1646100	188640	0	0	0	0	0	0	0	0	841540	538830	257230	45480	4860800	3328800	1388800	143160		5.77608
381	Isoform 1 of Heterogeneous nuclear ribonucleoprotein U-like protein 1;Isoform 2 of Heterogeneous nuclear ribonucleoprotein U-like protein 1;Isoform 4 of Heterogeneous nuclear ribonucleoprotein U-like protein 1;Isoform 3 of Heterogeneous nuclear ribonucleop	NP_008971;NP_653333	1984800	395920	803610	785270	100850	50905	35372	14570	0	0	0	0	281310	140220	88642	52445	1602600	204790	679590	718250		5.69692	0.358501
1540	Isoform 1 of Myosin-Ib;cDNA FLJ90497 fis, clone NT2RP3003874, highly similar to Myosin Ib;Isoform 2 of Myosin-Ib	NP_001123630;NP_036355	6508500	1691000	4584900	232670	0	0	0	0	0	0	0	0	988830	180260	665190	143370	5519700	1510700	3919700	89301		5.58205
1742	Dihydroxyacetone kinase	NP_056348	688710	688710	0	0	259600	259600	0	0	0	0	0	0	65822	65822	0	0	363280	363280	0	0		5.51913	3.94397
673	Protein transport protein Sec24C	NP_004913;NP_940999	212940	174150	35895	2900.1	0	0	0	0	0	0	0	0	32678	21747	10931	0	180260	152400	24964	2900.1		5.51625
1748	Ferritin heavy chain;Ferritin;21 kDa protein	NP_002023	20884000	13625000	5591800	1667700	295810	118820	176980	0	0	0	0	0	3172800	482330	1432400	1258100	17415000	13023000	3982400	409640		5.48884	0.0932331
1271	SWI/SNF complex subunit SMARCC1;67 kDa protein;61 kDa protein	NP_003065	8205000	1206500	5607700	1390800	1220900	155600	871080	194240	6066600	961910	4045600	1059000	141850	0	141850	0	775680	88969	549200	137510		5.46831	8.60698	42.7677	4.96896
297	Neurolysin, mitochondrial;cDNA FLJ14696 fis, clone NT2RP2005775, highly similar to NEUROLYSIN;NLN protein	NP_065777	7368700	4915200	2173000	280490	308770	279300	29475	0	897530	774200	88815	34511	981030	700130	119320	161580	5181300	3161600	1935400	84407		5.28149	0.314741	0.914885	2.90679
29	Major vault protein;cDNA FLJ53437, highly similar to Major vault protein	NP_005106;NP_059447	4847900	3967700	538790	341420	705750	656560	49189	0	916420	821660	94759	0	526430	507260	19178	0	2699300	1982200	375670	341420		5.12756	1.34063	1.74082	1.29851
1108	Isoform Long of Glucose-6-phosphate 1-dehydrogenase;glucose-6-phosphate dehydrogenase isoform a;Isoform Short of Glucose-6-phosphate 1-dehydrogenase;cDNA FLJ56794, highly similar to Glucose-6-phosphate 1-dehydrogenase;37 kDa protein;Glucose-6-phosphate deh	NP_000393;NP_001035810	303310000	268720000	29138000	5455500	14033000	12712000	1141800	179380	75945000	69852000	4481100	1611900	34885000	26012000	7873700	998760	178450000	160150000	15641000	2665400		5.11538	0.402265	2.17701	5.41189
1757	Isoform 1 of Thioredoxin reductase 1, cytoplasmic;Isoform 6 of Thioredoxin reductase 1, cytoplasmic;Isoform 3 of Thioredoxin reductase 1, cytoplasmic;Isoform 2 of Thioredoxin reductase 1, cytoplasmic;Isoform 5 of Thioredoxin reductase 1, cytoplasmic;cDNA F	NP_001087240;NP_877393;NP_877419;NP_877420;NP_003321	47174000	42224000	4136500	813430	1892800	1734500	158260	0	10933000	10090000	745850	96226	5847500	5390500	372160	84763	28501000	25008000	2860200	632440		4.87405	0.323694	1.86969	5.7761
1266	Isoform 2 of RNA 3'-terminal phosphate cyclase;Isoform 1 of RNA 3'-terminal phosphate cyclase	NP_001124313;NP_003720	1951700	655770	445150	850760	0	0	0	0	1535800	584070	100990	850760	71691	71691	0	0	344160	0	344160	0		4.8006		21.4225
1171	cDNA FLJ59739, highly similar to Protein transport protein Sec61 subunit alpha isoform 1;Isoform 3 of Protein transport protein Sec61 subunit alpha isoform 1	NP_037468	1657300	567510	1006800	82955	368290	127820	201040	39438	0	0	0	0	225930	75672	137040	13217	1063100	364030	668760	30299		4.70544	1.63011
317	Ribonucleoside-diphosphate reductase M2 subunit	NP_001025	22301000	21022000	1123600	154600	598800	575720	23083	0	8527600	7923600	544770	59160	2311300	2271400	30152	9814.8	10863000	10252000	525590	85623		4.69995	0.259075	3.68953	14.2411
586	Isoform 1 of Myoferlin;Isoform 6 of Myoferlin;Isoform 3 of Myoferlin;Isoform 2 of Myoferlin;Isoform 5 of Myoferlin	NP_038479;NP_579899	63638000	30023000	31142000	2472600	1624800	1049600	564070	11119	32423000	22125000	8678900	1619300	5226100	1737300	3235700	253060	24364000	5111600	18663000	589120		4.66199	0.310901	6.20405	19.9551
445	Mitochondrial import receptor subunit TOM70	NP_055635	22582000	14932000	6698100	952420	0	0	0	0	12457000	10937000	930760	589960	1800700	237400	1346500	216750	8324200	3757700	4420800	145710		4.62276		6.91787
1163	Glycogen phosphorylase, muscle form;Phosphorylase	NP_005600	8126100	6771800	651580	702660	199400	165750	21401	12251	0	0	0	0	1436300	1112900	288030	35395	6490400	5493200	342150	655010		4.51883	0.138829
118	RNA binding motif protein 25	NP_067062	7131400	2548700	180490	4402200	177950	23548	139610	14795	0	0	0	0	1263000	0	0	1263000	5690400	2525100	40875	3124400		4.50546	0.140895
723	Heterogeneous nuclear ribonucleoprotein H2;cDNA FLJ57964, highly similar to Heterogeneous nuclear ribonucleoprotein H'	NP_001027565;NP_062543	490560	84122	361430	45010	190620	29306	143670	17645	0	0	0	0	54730	0	27365	27365	245220	54816	190400	0		4.48054	3.48292
1278	1011 kDa protein;Isoform 1 of Nesprin-1;Isoform 4 of Nesprin-1;Spectrin-like protein of the nuclear envelope and Golgi;Isoform 7 of Nesprin-1;Isoform 8 of Nesprin-1	NP_892006;NP_149062;NP_056108	33905000	9597300	10756000	13551000	1838400	639300	946940	252160	7446900	3772700	1589900	2084200	4559600	4324800	172470	62321	20060000	860450	8046900	11153000		4.39951	0.403193	1.63324	4.05075
1414	Isoform 1 of 3,2-trans-enoyl-CoA isomerase, mitochondrial;Isoform 2 of 3,2-trans-enoyl-CoA isomerase, mitochondrial	NP_001910	29283000	6607500	9136600	13539000	157920	53950	71552	32420	5834200	3599500	1371800	862880	4376500	829630	2805300	741560	18914000	2124400	4887900	11902000		4.32172	0.0360836	1.33307	36.944
626	Transferrin receptor protein 1	NP_001121620;NP_003225	139840000	87836000	44258000	7746200	1633400	1276200	315620	41598	61577000	47032000	11628000	2916700	14529000	6566700	7107800	854300	62101000	32962000	25206000	3933600		4.27428	0.112423	4.23821	37.6987
757	Macrophage-capping protein;gelsolin-like capping protein;cDNA FLJ51488, highly similar to Macrophage capping protein	NP_001738	17678000	15732000	1304600	641320	1180100	1026500	33683	119960	12832000	11303000	1035300	494440	705460	628860	76604	0	2959800	2773900	158990	26922		4.19556	1.67281	18.1896	10.8737
350	cDNA FLJ54492, highly similar to Eukaryotic translation initiation factor 4B;cDNA FLJ59206, highly similar to Eukaryotic translation initiation factor 4B;cDNA FLJ59405, highly similar to Eukaryotic translation initiation factor 4B;cDNA FLJ59402, highly sim	NP_001408	6127600	5303000	420680	403880	1403100	851260	147940	403880	4300100	4082800	217350	0	81752	81752	0	0	342650	287260	55393	0		4.19133	17.1629	52.5993	3.06471
582	Isoform 1 of Dipeptidyl-peptidase 3	NP_005691;NP_569710	10586000	9628800	786670	170730	1043700	1022000	21677	0	1392000	1173000	114190	104810	1590800	1587200	3591.1	0	6559700	5846500	647210	65925		4.12352	0.656085	0.875031	1.33372
0	>IPI:CON_00009865.2|SWISS-PROT:P13645 Tax_Id=9606 Gene_Symbol=KRT10 Keratin, type I cytoskeletal 10;Keratin, type I cytoskeletal 10;Similar to Keratin, type I cytoskeletal 10	NP_000412	975840000	903020000	46732000	26090000	4964000	4876900	61119	25962	180040000	159380000	9422900	11232000	154700000	145730000	5921100	3049300	636140000	593030000	31327000	11782000		4.11209	0.0320879	1.1638	36.2691
618	cDNA FLJ54536, highly similar to Mitochondrial 28S ribosomal protein S27;cDNA FLJ54799, highly similar to Mitochondrial 28S ribosomal protein S27	NP_055899	4096000	1707500	2173500	215030	0	0	0	0	1345700	894110	286850	164740	540480	124350	380580	35548	2209800	689000	1506100	14743		4.08859		2.48982
1551	Isoform 1 of Guanine nucleotide-binding protein-like 1;HSR1 protein;Putative uncharacterized protein GNL1;Isoform 2 of Guanine nucleotide-binding protein-like 1;cDNA FLJ52448, moderately similar to Guanine nucleotide-binding protein-like 1	NP_005266	533080	533080	0	0	245120	245120	0	0	0	0	0	0	56766	56766	0	0	231190	231190	0	0		4.07268	4.31808
1083	ATP-dependent RNA helicase DDX55;DDX55 protein;cDNA FLJ56793, highly similar to Homo sapiens DEAD (Asp-Glu-Ala-Asp) box polypeptide 55 (DDX55), mRNA;40 kDa protein	NP_065987	6128400	191220	196590	5740600	146160	0	0	146160	3199000	172970	57187	2968800	554980	7914.9	115860	431200	2228200	10342	23542	2194400		4.01492	0.263361	5.76417	21.887
767	solute carrier family 3 (activators of dibasic and neutral amino acid transport), member 2 isoform a;solute carrier family 3 (activators of dibasic and neutral amino acid transport), member 2 isoform b;solute carrier family 3 (activators of dibasic and neu	NP_001012679;NP_001012680;NP_002385;NP_001012681;NP_001012682;NP_001013269	164740000	77490000	81060000	6188900	0	0	0	0	37469000	24601000	12211000	657740	25379000	9670300	15624000	84939	101890000	43219000	53225000	5446200		4.01474		1.47638
497	General transcription factor IIF subunit 1;cDNA FLJ50288, highly similar to Transcription initiation factor IIF alpha subunit;cDNA FLJ54284, highly similar to Transcription initiation factor IIF alpha subunit	NP_002087	32738000	5564000	4715000	22459000	0	0	0	0	10290000	2859600	709370	6721000	4557600	1059900	350060	3147600	17891000	1644400	3655500	12591000		3.92553		2.25777
922	Protein S100-A16	NP_525127	4451500	2083500	1795200	572890	0	0	0	0	1943800	1028800	403650	511420	519500	225060	294440	0	1988200	829670	1097100	61473		3.82714		3.74167
1318	Ubiquitin carboxyl-terminal hydrolase 10	NP_005144	1383000	1275100	52282	55662	48428	48428	0	0	0	0	0	0	278860	217160	22493	39214	1055700	1009500	29789	16448		3.78577	0.173664
9	Keratin, type II cytoskeletal 1;>IPI:CON_00220327.3|SWISS-PROT:P04264 Tax_Id=9606 Gene_Symbol=KRT1 Keratin, type II cytoskeletal 1	NP_006112	2314700000	2090100000	152470000	72157000	20700000	14724000	5363000	612890	393480000	314200000	51911000	27374000	397320000	330060000	53373000	13891000	1503200000	1431100000	41825000	30279000		3.78335	0.0520991	0.990335	19.0087
946	Isoform 3 of NSFL1 cofactor p47;Isoform 1 of NSFL1 cofactor p47;Isoform 2 of NSFL1 cofactor p47;p47 protein isoform c	NP_057227;NP_061327;NP_872289	1600900	1515700	54135	30998	357160	357160	0	0	0	0	0	0	265190	240880	24308	0	978530	917700	29827	30998		3.68992	1.34681
933	Isoform 1 of Protein unc-45 homolog A;Isoform 2 of Protein unc-45 homolog A	NP_061141;NP_001034764	9915700	8878400	814980	222300	184170	184170	0	0	3155500	2745000	337520	73052	1409600	1222900	175380	11362	5166400	4726400	302070	137890		3.66515	0.130654	2.23858	17.1336
76	Cathepsin Z;CTSZ protein (Fragment)	NP_001327	472770	112700	360080	0	60602	60602	0	0	0	0	0	0	88720	52094	36625	0	323450	0	323450	0		3.64574	0.68307
378	Ubiquitin-conjugating enzyme E2 C;ubiquitin-conjugating enzyme E2C isoform 2;ubiquitin-conjugating enzyme E2C isoform 3;ubiquitin-conjugating enzyme E2C isoform 4	NP_008950;NP_861515;NP_861516;NP_861517;NP_861518	1280800	1158900	0	121940	155640	155640	0	0	955100	833160	0	121940	36910	36910	0	0	133170	133170	0	0		3.60797	4.21674	25.8765	6.1366
368	Beta-hexosaminidase subunit beta	NP_000512	791580	353200	438370	0	0	0	0	0	0	0	0	0	172490	114570	57919	0	619090	238630	380460	0		3.58914
765	Protein S100-A6	NP_055439	112140000	102570000	7554400	2022000	0	0	0	0	73851000	68142000	3772400	1936700	8424500	8068800	355700	0	29870000	26358000	3426300	85285		3.54561		8.76622
475	Glutamate dehydrogenase 1, mitochondrial;Glutamate dehydrogenase 2, mitochondrial;Glutamate dehydrogenase 1, isoform CRA_a	NP_005262;NP_036216	27247000	13594000	10450000	3202900	1197200	444890	531720	220630	16385000	9846300	4138200	2401000	2141400	353960	1348600	438790	7522500	2948600	4431400	142520		3.51289	0.559074	7.65154	13.6861
519	cDNA FLJ46359 fis, clone TESTI4049786, highly similar to Hexokinase-1;Isoform 3 of Hexokinase-1;Isoform 1 of Hexokinase-1;Isoform 2 of Hexokinase-1;Isoform 4 of Hexokinase-1	NP_277032;NP_277033;NP_000179;NP_277031;NP_277035	8186000	3765300	3832500	588180	0	0	0	0	2048300	1499500	377670	171060	1387700	541840	709800	136080	4750100	1724000	2745100	281040		3.423		1.47604
1176	Isoform 1 of Platelet-activating factor acetylhydrolase IB subunit alpha	NP_000421	2558900	2344200	109870	104750	949040	836860	27458	84721	0	0	0	0	369860	335930	13909	20026	1240000	1171500	68502	0		3.35262	2.56594
394	Isoform 3 of Regulator of G-protein signaling 10;Isoform 1 of Regulator of G-protein signaling 10;Isoform 2 of Regulator of G-protein signaling 10	NP_001005339;NP_002916	18273000	518360	15087000	2668200	250430	84346	166080	0	0	0	0	0	4207500	19583	3056400	1131500	13815000	414430	11864000	1536800		3.28342	0.0595199
632	Developmentally-regulated GTP-binding protein 2;Putative uncharacterized protein DRG2;27 kDa protein;18 kDa protein;cDNA FLJ61119, highly similar to Developmentally-regulated GTP-binding protein2	NP_001379	890980	837810	53169	0	0	0	0	0	570300	526700	43599	0	75972	75972	0	0	244710	235140	9570.1	0		3.22106		7.50671
577	CDGSH iron sulfur domain-containing protein 1	NP_060934	3203700	852700	2306700	44302	0	0	0	0	0	0	0	0	760820	154640	606180	0	2442900	698060	1700500	44302		3.21088
1707	General transcription factor IIF subunit 2;28 kDa protein	NP_004119	5493400	1066500	490830	3936100	173270	82630	23341	67297	4398700	866630	374760	3157300	224370	99416	10681	114280	697130	17774	82048	597300		3.10706	0.772251	19.6047	25.3864
391	28 kDa heat- and acid-stable phosphoprotein	NP_055706	1706300	1641800	30348	34117	348420	327510	0	20907	375950	375950	0	0	241740	233420	8318.5	0	740140	704900	22030	13210		3.06172	1.4413	1.55518	1.07901
343	Isoform 2 of UPF0488 protein C8orf33;Isoform 1 of UPF0488 protein C8orf33;25 kDa protein;8 kDa protein	NP_075568	4820700	2477500	263360	2079800	91963	76341	0	15622	4101300	1850100	244110	2007100	154800	112550	6849	35397	472600	438450	12404	21740		3.05297	0.594076	26.4942	44.5973
1412	Copper homeostasis protein cutC homolog;cDNA FLJ56751, highly similar to Copper homeostasis protein cutC homolog;CGI-32 protein	NP_057044	1919500	581800	195610	1142100	128660	0	0	128660	1460300	581800	195610	682910	81637	0	0	81637	248860	0	0	248860		3.04837	1.576	17.8877	11.3501
1936	>IPI:REV_IPI00178352.5|SWISS-PROT:Q14315-1|TREMBL:B2ZZ88;Q59H94|ENSEMBL:ENSP00000327145;ENSP00000373505|REFSEQ:NP_001449|H-INV:HIT000068170|VEGA:OTTHUMP00000025245 Tax_Id=9606 Gene_Symbol=FLNC Isoform 1 of Filamin-C;>IPI:REV_IPI00413958.4|SWISS-PROT:Q14315	NP_001449;NP_001120959	2649600	1458700	392070	798860	539790	360470	93304	86009	0	0	0	0	521670	317860	49250	154560	1588200	780350	249510	558300		3.04445	1.03473
173	Isoform 1 of Nuclear valosin-containing protein-like;Isoform 2 of Nuclear valosin-containing protein-like;Isoform 3 of Nuclear valosin-containing protein-like	NP_002524;NP_996671	15566000	365580	173530	15026000	89634	0	0	89634	14768000	330820	155400	14282000	176570	0	0	176570	530950	34757	18131	478070		3.00702	0.50764	83.6382	164.759
1539	Isoform 1 of Enhancer of mRNA-decapping protein 4;132 kDa protein;Isoform 2 of Enhancer of mRNA-decapping protein 4	NP_055144	237770	230010	7764	0	0	0	0	0	0	0	0	0	59884	59884	0	0	177890	170130	7764	0		2.97058
939	Phosphoinositide 3-kinase regulatory subunit 6;Putative uncharacterized protein PIK3R6 (Fragment);cDNA FLJ34500 fis, clone HLUNG2005479, highly similar to Phosphoinositide 3-kinase regulatory subunit 6	NP_001010855	503370000	33717000	394220000	75438000	6227200	0	3407000	2820200	0	0	0	0	125320000	279280	113830000	11208000	371830000	33437000	276980000	61410000		2.96704	0.0496904
1104	Isoform 2 of Catenin alpha-1;Isoform 1 of Catenin alpha-1	NP_001894	26170000	11665000	12403000	2101600	561200	344040	206330	10820	8330700	5559300	2475300	296040	4367000	2054000	2133800	179180	12911000	3707500	7587700	1615500		2.95649	0.128509	1.90765	14.8444
1054	Isoform 2 of Cullin-4B;Putative uncharacterized protein CUL4B;Isoform 1 of Cullin-4B;28 kDa protein;Isoform 1 of Cullin-4A;Isoform 2 of Cullin-4A	NP_003579;NP_001073341;NP_001008895;NP_003580	8262300	5953200	2157400	151660	0	0	0	0	4434900	3608600	714440	111830	968400	740780	199580	28043	2858900	1603800	1243400	11784		2.95219		4.57962
302	myosin IC isoform a;myosin IC isoform b;Myosin-Ic;56 kDa protein	NP_001074248;NP_001074419;NP_203693	24206000	11373000	9827500	3005200	174720	101400	73319	0	1099000	665020	363460	70538	5805300	1257800	2776200	1771400	17127000	9349000	6614500	1163300		2.95024	0.0300966	0.18931	6.29006
1373	SWI/SNF-related matrix-associated actin-dependent regulator of chromatin subfamily A member 5;Isoform 1 of Probable global transcription activator SNF2L1;Isoform 2 of Probable global transcription activator SNF2L1;SWI/SNF related, matrix associated, actin	NP_003592;NP_003060;NP_620604	38871000	7477800	17908000	13485000	1487000	226240	989040	271760	30132000	6739100	12042000	11351000	1841200	325490	1442800	72967	5410800	186950	3434000	1789900		2.93874	0.807625	16.3654	20.2636
1886	Coronin-1C_i3 protein;cDNA FLJ50992, highly similar to Coronin-1C	NP_055140	8721700	4968000	3614200	139530	117830	77161	40674	0	6117800	4042400	1969100	106400	631710	278550	353170	0	1854300	569920	1251300	33139		2.93537	0.186525	9.68451	51.9206
501	LETM1 and EF-hand domain-containing protein 1, mitochondrial	NP_036450	12184000	2405700	7564000	2214100	0	0	0	0	0	0	0	0	3097500	161690	2342500	593350	9086300	2244000	5221500	1620800		2.93343
999	Glycogen [starch] synthase, muscle;Glycogen synthase 1 (Muscle), isoform CRA_a	NP_002094	447000	418930	28073	0	0	0	0	0	0	0	0	0	115090	108830	6261.7	0	331910	310090	21811	0		2.88392
866	Isoform 1 of Voltage-dependent anion-selective channel protein 3;Isoform 2 of Voltage-dependent anion-selective channel protein 3	NP_005653;NP_001129166	86260000	33013000	44042000	9204200	1039600	417580	453880	168160	29200000	18246000	7544300	3410400	14552000	1874400	10840000	1837200	41468000	12476000	25204000	3788500		2.84964	0.0714404	2.0066	28.0877
95	Ezrin-radixin-moesin-binding phosphoprotein 50;cDNA FLJ37148 fis, clone BRACE2025333, highly similar to Homo sapiens Na+/H+ exchange regulatory co-factor (NHERF) mRNA;26 kDa protein	NP_004243	4720300	4024600	540150	155560	446900	404330	42577	0	1619200	1258700	231380	129120	698330	612070	72921	13339	1955800	1749400	193270	13111		2.80068	0.639955	2.31867	3.62318
1925	>IPI:REV_IPI00010201.4|TREMBL:B4DX18;Q5U0B3|ENSEMBL:ENSP00000215071|REFSEQ:NP_002803|H-INV:HIT000286074|VEGA:OTTHUMP00000077903;OTTHUMP00000198258 Tax_Id=9606 Gene_Symbol=PSMD8 proteasome 26S non-ATPase subunit 8	NP_002803	10588000	7608400	140420	2838700	2781300	2759000	0	22290	0	0	0	0	2081700	0	140420	1941300	5724500	4849400	0	875180		2.74992	1.33607
1722	Protein of unknown function DUF858, methyltransferase-like family protein;Chromosome 9 open reading frame 32	NP_054783	12981000	7077600	1329400	4574000	232620	139690	22488	70443	5809700	2478300	345480	2985900	1857200	1264800	354900	237420	5081500	3194800	606510	1280200		2.73611	0.125253	3.1282	24.9751
1011	mercaptopyruvate sulfurtransferase isoform 1;3-mercaptopyruvate sulfurtransferase;3-mercaptopyruvate sulfurtransferase variant (Fragment);Mercaptopyruvate sulfurtransferase	NP_066949;NP_001013454;NP_001123989	787140	594330	186490	6322.2	442460	310430	132030	0	0	0	0	0	92853	78470	8060.9	6322.2	251820	205430	46397	0		2.71203	4.76517
160	Isoform 1 of Polyadenylate-binding protein 2;Isoform 2 of Polyadenylate-binding protein 2	NP_004634	16559000	2413400	12047000	2098800	2891800	292410	1749600	849760	7652600	1208300	5802900	641450	1643000	866820	740250	35968	4371500	45879	3754100	571590		2.66068	1.76007	4.6577	2.64631
15	>IPI:CON_00698900.1|SWISS-PROT:P60712 (Bos taurus) Actin, cytoplasmic 1;Actin, cytoplasmic 1;Beta actin variant (Fragment);cDNA FLJ52842, highly similar to Actin, cytoplasmic 1;cDNA FLJ43573 fis, clone RECTM2001691, highly similar to Actin, cytoplasmic 2;c	NP_001092	518500000	329230000	180270000	8994200	4754200	4156000	551660	46561	155970000	130660000	22879000	2430400	97963000	69640000	25785000	2539000	259810000	124780000	131060000	3978200		2.65212	0.0485306	1.59213	32.8068
478	Isoform Mitochondrial of Glutathione reductase, mitochondrial;Isoform Cytoplasmic of Glutathione reductase, mitochondrial	NP_000628	168830000	144030000	19009000	5791300	3443400	3081500	160690	201250	35347000	30680000	2613100	2053300	35755000	30868000	2803100	2083700	94282000	79397000	13432000	1453000		2.63689	0.0963054	0.988589	10.2651
231	NADP-dependent malic enzyme	NP_002386	26767000	22767000	2209200	1790900	0	0	0	0	5168900	3958800	981750	228290	6003700	5237000	219270	547350	15594000	13571000	1008200	1015300		2.5974		0.860952
738	Glutaminyl-tRNA synthetase;cDNA FLJ54487, highly similar to Glutaminyl-tRNA synthetase	NP_005042	55176000	51190000	2763200	1222600	1706400	1591400	100540	14419	28363000	25624000	1814100	924810	7080200	6924000	133390	22803	18026000	17051000	715190	260560		2.54597	0.24101	4.00596	16.6215
680	Endoplasmic reticulum protein ERp29	NP_006808	59310000	34912000	23171000	1226900	1216800	749850	446570	20385	27730000	19648000	7371100	710880	8563700	3786600	4771500	5595.5	21799000	10727000	10582000	490060		2.54551	0.142088	3.23809	22.7893
1008	Tyrosyl-tRNA synthetase, mitochondrial	NP_001035526	1496600	760720	516210	219650	0	0	0	0	1040000	635360	212620	192000	128860	18307	82906	27647	327740	107060	220680	0		2.54338		8.07077
1365	Putative uncharacterized protein TACSTD1;Tumor-associated calcium signal transducer 1	NP_002345	58905000	33079000	21426000	4399900	958090	540350	350130	67606	31518000	21133000	8963800	1421500	7495100	4869200	2273800	352100	18933000	6536800	9837800	2558700		2.52605	0.127829	4.20515	32.8967
387	39S ribosomal protein L49, mitochondrial	NP_004918	5529400	1956800	2038400	1534200	0	0	0	0	2596200	1303600	392990	899610	835970	62083	328210	445670	2097200	591100	1317200	188960		2.5087		3.10561
283	Isoform 1 of Mitochondrial inner membrane protein;inner membrane protein, mitochondrial isoform 2;Isoform 2 of Mitochondrial inner membrane protein;cDNA FLJ59418, highly similar to Mitochondrial inner membrane protein	NP_006830;NP_001093639;NP_001093640	47519000	14870000	25407000	7242600	0	0	0	0	1816600	1243300	326780	246540	13063000	784520	10133000	2145800	32639000	12842000	14947000	4850300		2.49858		0.139065
1632	Isoform 2 of Mitochondrial import inner membrane translocase subunit TIM50;Isoform 1 of Mitochondrial import inner membrane translocase subunit TIM50	NP_001001563	16302000	7478000	5910600	2913100	0	0	0	0	6854900	4310300	1473200	1071300	2703300	177140	2197100	329130	6743400	2990500	2240300	1512600		2.49451		2.53575
1654	Isoform 1 of Transcription intermediary factor 1-beta;Isoform 2 of Transcription intermediary factor 1-beta	NP_005753	283140000	113170000	112150000	57816000	8257200	3715900	3985300	555970	114800000	54591000	28980000	31225000	46189000	30282000	13039000	2867800	113900000	24584000	66150000	23167000		2.46596	0.17877	2.48544	13.903
215	Isoform 1 of Nucleolar protein 7	NP_057251	222860000	2913900	3547200	216400000	3352300	210750	224450	2917100	194300000	1549500	3117700	189630000	7324200	159490	53813	7110900	17889000	994230	151200	16744000		2.44245	0.457702	26.5285	57.9602
1832	cDNA FLJ56441;Isoform 2 of Alanyl-tRNA synthetase domain-containing protein 1	NP_001129514;NP_079543	2571800	2444800	112760	14156	197240	168850	28392	0	1184300	1184300	0	0	348140	284770	63375	0	842040	806890	20989	14156		2.41868	0.566554	3.40179	6.00436
1646	Dihydrolipoyllysine-residue succinyltransferase component of 2-oxoglutarate dehydrogenase complex, mitochondrial;Dihydrolipoamide S-succinyltransferase (E2 component of 2-oxo-glutarate complex), isoform CRA_c;Full-length cDNA 5-PRIME end of clone CS0DJ009Y	NP_001924	12181000	2098300	8940200	1142800	562130	202450	236020	123660	0	0	0	0	3411000	159440	2819900	431690	8208200	1736400	5884300	587430		2.40639	0.164799
1130	plastin 3	NP_001129497;NP_005023	5238600	2406000	2832600	0	589230	566590	22646	0	0	0	0	0	1370200	669350	700840	0	3279200	1170000	2109100	0		2.39323	0.430032
1290	Putative uncharacterized protein CAPN2;Calpain-2 catalytic subunit;cDNA FLJ58224, highly similar to Calpain-2 catalytic subunit	NP_001739	5550400	4498700	911330	140390	859980	859980	0	0	2270400	1887800	382630	0	713680	378640	217160	117880	1706300	1372300	311540	22513		2.39085	1.20499	3.18126	2.64006
1057	63 kDa protein;Isoform 1 of Serine/threonine-protein phosphatase 2B catalytic subunit alpha isoform;Isoform 2 of Serine/threonine-protein phosphatase 2B catalytic subunit alpha isoform;Serine/threonine protein phosphatase;Isoform 1 of Serine/threonine-prot	NP_000935;NP_001124163;NP_066955;NP_001124164;NP_005596	4895300	4149600	745690	0	779470	637430	142040	0	2727400	2325400	402030	0	409700	346240	63468	0	978730	840570	138160	0		2.38889	1.90254	6.65707	3.49904
1690	GTP:AMP phosphotransferase mitochondrial;Adenylate kinase 3, isoform CRA_b;cDNA FLJ58032, highly similar to GTP:AMP phosphotransferase mitochondrial	NP_057366	488730	80751	313110	94867	0	0	0	0	0	0	0	0	145360	30896	77152	37310	343370	49855	235960	57558		2.3622
813	GrpE protein homolog 1, mitochondrial;cDNA FLJ52947, highly similar to GrpE protein homolog 1, mitochondrial	NP_079472	38979000	18354000	16143000	4482600	610770	261590	247780	101400	20896000	13285000	4254400	3355800	5197600	833170	3545600	818830	12275000	3973400	8095300	206560		2.36167	0.11751	4.02032	34.2126
1132	Isoform 1 of MYC-induced nuclear antigen;MYC induced nuclear antigen isoform b;Isoform 2 of MYC-induced nuclear antigen	NP_001035998;NP_694822;NP_116167	364940000	5059200	292220000	67659000	1491200	50908	1106800	333520	97187000	3262600	50875000	43050000	79229000	1458400	71320000	6450100	187030000	287310	168920000	17826000		2.36063	0.0188214	1.22666	65.1737
1020	Sulfiredoxin-1	NP_542763	1422900	1316600	59473	46843	0	0	0	0	0	0	0	0	424790	424790	0	0	998100	891780	59473	46843		2.34963
401	actinin, alpha 1 isoform a;Alpha-actinin-1;actinin, alpha 1 isoform c	NP_001123476;NP_001093;NP_001123477	127370000	81444000	40345000	5581400	1621700	1374200	229770	17708	31645000	24343000	5799800	1502200	28232000	17624000	8840200	1768000	65872000	38103000	25475000	2293500		2.33324	0.0574419	1.12089	19.5135
1635	Isoform 1 of Cytosol aminopeptidase;Isoform 2 of Cytosol aminopeptidase;cDNA FLJ54122, highly similar to Cytosol aminopeptidase	NP_056991	20895000	14878000	4882100	1135300	655270	467170	139280	48820	11275000	9242100	1243200	789790	2699100	1689400	1009700	0	6265700	3479100	2489900	296680		2.3214	0.242774	4.17732	17.2066
1243	Seryl-tRNA synthetase;Seryl-tRNA synthetase, cytoplasmic	NP_006504	12609000	11617000	443200	549690	1009400	1009400	0	0	1525200	1481600	43592	0	3036300	3036300	0	0	7038500	6089200	399610	549690		2.31812	0.332444	0.502322	1.511
734	HLA class I histocompatibility antigen, B-41 alpha chain;HLA class I histocompatibility antigen, B-50 alpha chain;HLA class I histocompatibility antigen, B-27 alpha chain;HLA class I histocompatibility antigen, B-47 alpha chain;HLA class I histocompatibili	NP_005505;NP_005507	2463500	992280	1409000	62285	0	0	0	0	0	0	0	0	745920	243260	440370	62285	1717600	749020	968600	0		2.30266
1260	tumor protein D52-like 2 isoform a;tumor protein D52-like 2 isoform c;tumor protein D52-like 2 isoform b;Isoform 1 of Tumor protein D54;tumor protein D52-like 2 isoform d;Isoform 2 of Tumor protein D54;Putative uncharacterized protein TPD52L2 (Fragment)	NP_955392;NP_955394;NP_955393;NP_003279;NP_955395;NP_955391	12825000	10241000	2127900	456080	2089100	1437500	637530	14069	4869000	4060100	395940	412980	1785100	999990	785080	0	4082100	3743700	309370	29032		2.28676	1.1703	2.72758	2.33067
412	Isoform 1 of 14-3-3 protein sigma;Isoform 2 of 14-3-3 protein sigma	NP_006133	186020000	167190000	16007000	2816800	1033300	985150	48193	0	55084000	52180000	2669400	235080	39525000	34559000	3358200	1607700	90373000	79469000	9930700	974010		2.28648	0.0261429	1.39365	53.3088
887	Toll-like receptor adapter molecule 2;Transmembrane emp24 domain-containing protein 7	NP_861974	18078000	6177200	10018000	1882800	575050	285600	261250	28204	9292800	4077700	3822500	1392600	2512700	610080	1877400	25265	5697500	1203900	4056900	436700		2.26748	0.228857	3.69833	16.16
846	UDP-glucose 6-dehydrogenase	NP_003350	30662000	25364000	4800200	498390	1445600	1445600	0	0	3675000	3603300	71615	0	7859800	7585900	165980	107910	17682000	12729000	4562600	390480		2.24968	0.183923	0.467569	2.5422
1073	Isoform 1ABC of Catenin delta-1;Isoform 1AB of Catenin delta-1;catenin, delta 1 isoform 1B;Isoform 1BC of Catenin delta-1;Isoform 1B of Catenin delta-1;Isoform 1AC of Catenin delta-1;Putative uncharacterized protein DKFZp781O2021;Isoform 1A of Catenin delt	NP_001078927;NP_001078928;NP_001322;NP_001078929;NP_001078930;NP_001078931;NP_001078932;NP_001078933;NP_001078934;NP_001078935;NP_001078936;NP_001078937;NP_001078938	23203000	8943500	10920000	3339600	0	0	0	0	5336400	4012600	996750	327000	5527100	2617800	2693400	215890	12339000	2313000	7229700	2796700		2.23245		0.965497
1488	Putative uncharacterized protein SRRM1;Isoform 1 of Serine/arginine repetitive matrix protein 1	NP_005830	9849700	701050	7481100	1667500	1185300	40670	1035100	109530	7047300	611960	5359700	1075700	502680	48418	368240	86027	1114400	0	718120	396270		2.21692	2.35796	14.0195	5.94558
853	Trifunctional enzyme subunit alpha, mitochondrial	NP_000173	40436000	14937000	19943000	5556700	189630	55975	83345	50307	8372100	5255700	1853800	1262600	9919900	1213000	6767300	1939600	21955000	8412300	11238000	2304200		2.21323	0.0191161	0.84397	44.1497
606	Eukaryotic translation initiation factor 2 subunit 2;Eukaryotic translation initiation factor 2 subunit 2-like protein	NP_003899	23205000	17703000	2361000	3141500	1390100	975470	258240	156370	14830000	10804000	1456900	2569100	2176400	1713100	382040	81266	4808500	4210000	263770	334750		2.20938	0.638715	6.814	10.6683
1240	dynactin 2;Dynactin 2 (P50), isoform CRA_b;26 kDa protein	NP_006391	5726500	5301000	343430	82074	1319300	1122400	159720	37139	0	0	0	0	1379200	1258500	96451	24266	3028100	2920200	87263	20670		2.19555	0.956569
197	RRP15-like protein	NP_057136	124500000	1849300	4338000	118310000	2669100	239860	152790	2276500	94984000	1349900	3960200	89674000	8430200	160000	154340	8115900	18417000	99600	70714	18247000		2.18465	0.316612	11.2671	35.5865
43	Isoform 1 of LIM and SH3 domain protein 1;Isoform 2 of LIM and SH3 domain protein 1;cDNA FLJ58065, highly similar to LIM and SH3 domain protein 1;cDNA FLJ52195, highly similar to LIM and SH3 domain protein 1;cDNA FLJ51834, highly similar to LIM and SH3 dom	NP_006139	2264500	2086800	159370	18401	741680	705220	36459	0	0	0	0	0	478590	416210	62381	0	1044300	965340	60532	18401		2.18203	1.54972
629	Isoform 1 of Nucleolar protein 14;Isoform 2 of Nucleolar protein 14	NP_003694	185520000	5212800	7086700	173220000	2174400	89108	86604	1998700	138910000	2516900	5947000	130440000	13974000	177480	278970	13518000	30459000	2429300	774080	27256000		2.17969	0.155603	9.9406	63.8843
1214	Glutathione S-transferase kappa 1, isoform CRA_a;Glutathione S-transferase kappa 1;cDNA FLJ57730, highly similar to Glutathione S-transferase kappa 1	NP_057001	6288900	2370000	3232100	686770	0	0	0	0	0	0	0	0	1987200	375370	1173000	438840	4301700	1994700	2059100	247930		2.1647
140	actin-related protein 2 isoform a;45 kDa protein;Actin-related protein 2;cDNA FLJ51655, highly similar to Actin-like protein 2	NP_001005386;NP_005713	17844000	10057000	2415900	5370600	1015800	603500	152390	259850	14008000	7783000	1528500	4696900	892270	549850	159730	182690	1927300	1120900	575290	231160		2.16	1.13844	15.6993	13.7901
1949	>IPI:REV_IPI00413344.3|SWISS-PROT:Q9Y281|TREMBL:Q549N0|ENSEMBL:ENSP00000298159;ENSP00000340635|REFSEQ:NP_068733;NP_619579|H-INV:HIT000071018|VEGA:OTTHUMP00000178805;OTTHUMP00000178806 Tax_Id=9606 Gene_Symbol=CFL2 Cofilin-2;>IPI:REV_IPI00012011.6|SWISS-PROT	NP_068733;NP_619579;NP_005498	2521100	581340	110540	1829300	162610	0	0	162610	0	0	0	0	747050	572240	47416	127390	1611500	9095.1	63125	1539300		2.15715	0.21767
805	Cytochrome c1, heme protein, mitochondrial	NP_001907	23137000	10838000	9003800	3295600	290550	92944	147730	49880	14801000	9107500	3600500	2093200	2553200	351980	1713500	487700	5492200	1285300	3542100	664760		2.1511	0.113798	5.79704	50.9413
859	Putative uncharacterized protein DKFZp451D234	NP_003706	3971900	3700500	204030	67423	286840	269480	0	17361	201030	201030	0	0	1108600	996580	97392	14648	2375400	2233400	106640	35413		2.1427	0.258741	0.181337	0.700844
1850	Isoform 1 of Transcription elongation factor SPT6;Isoform 2 of Transcription elongation factor SPT6	NP_003161	1075600	975250	100310	0	269110	269110	0	0	0	0	0	0	258370	241500	16870	0	548090	464650	83441	0		2.12134	1.04157
1120	Isoform 2A of Cytoplasmic dynein 1 intermediate chain 2;Isoform 2E of Cytoplasmic dynein 1 intermediate chain 2;Isoform 2B of Cytoplasmic dynein 1 intermediate chain 2;Isoform 2C of Cytoplasmic dynein 1 intermediate chain 2;Isoform 2F of Cytoplasmic dynein	NP_001369	486660	418100	68560	0	200500	180230	20267	0	0	0	0	0	92183	81225	10958	0	193980	156640	37335	0		2.10429	2.17502
826	Isoform Beta of Lamina-associated polypeptide 2, isoforms beta/gamma;46 kDa protein;Lamina-associated polypeptide 2, isoforms beta/gamma variant (Fragment);Isoform Gamma of Lamina-associated polypeptide 2, isoforms beta/gamma;Lamina-associated polypeptide	NP_001027454;NP_001027455;NP_003267	27982000	1941000	17691000	8350100	6681200	604970	4786300	1290000	16600000	1233800	9128700	6237700	1519900	7585.2	1245500	266810	3180500	94634	2530300	555520		2.09257	4.39582	10.9218	2.48458
138	FACT complex subunit SSRP1	NP_003137	504400000	54884000	127190000	322320000	8045000	2419900	3229200	2395900	176360000	32486000	28091000	115790000	103810000	7829200	39098000	56881000	216180000	12149000	56775000	147260000		2.08246	0.0774974	1.69887	21.9217
762	cysteinyl-tRNA synthetase isoform c;Isoform 1 of Cysteinyl-tRNA synthetase, cytoplasmic;cDNA FLJ59563, highly similar to Cysteinyl-tRNA synthetase;Isoform 2 of Cysteinyl-tRNA synthetase, cytoplasmic;cysteinyl-tRNA synthetase isoform d;33 kDa protein;Cystei	NP_001014437;NP_001742;NP_644802;NP_001014438	16308000	13550000	971310	1786700	309140	153920	0	155220	0	0	0	0	5199600	3768300	103380	1328000	10799000	9627600	867940	303540		2.07689	0.0594546
1694	Galectin-3	NP_002297	30417000	21473000	8381800	561820	902350	572510	256360	73476	19503000	15378000	3749700	375550	3261900	1888600	1283500	89779	6749300	3634000	3092200	23011		2.06913	0.276633	5.97903	21.6136
1828	cDNA FLJ53229, highly similar to Importin alpha-7 subunit;65 kDa protein;karyopherin alpha 5;Importin subunit alpha-1;Karyopherin alpha 6	NP_036448;NP_002260;NP_002255	6415100	2947200	1890000	1577900	667840	538510	129330	0	3300000	1086000	636090	1577900	799870	765750	34115	0	1647400	556910	1090500	0		2.05958	0.834936	4.12567	4.9413
330	26S proteasome non-ATPase regulatory subunit 3	NP_002800	44270000	34822000	7707300	1741400	2135700	1997800	137890	0	18387000	14463000	3002100	921580	7768000	5944900	1475100	348060	15980000	12416000	3092300	471790		2.05716	0.274936	2.36702	8.60936
565	Isoform 1 of SAFB-like transcription modulator;modulator of estrogen induced transcription isoform b;61 kDa protein;40 kDa protein;Isoform 2 of SAFB-like transcription modulator	NP_079031;NP_001013865	22542000	881250	7278500	14382000	581410	10236	290010	281170	16748000	786010	4994400	10967000	1717000	0	185910	1531100	3495700	85008	1808200	1602500		2.03593	0.33862	9.75422	28.8058
1534	cDNA FLJ53425, highly similar to Far upstream element-binding protein 1;Putative uncharacterized protein FUBP1;Isoform 2 of Far upstream element-binding protein 1;68 kDa protein;Isoform 1 of Far upstream element-binding protein 1	NP_003893	8280700	2107600	5786200	386880	3397800	1451800	1702900	243180	0	0	0	0	1613300	316180	1297100	0	3269600	339670	2786200	143710		2.02665	2.10612
1887	HECT domain containing 1;E3 ubiquitin-protein ligase HECTD1	NP_056197	1275500	1177800	97720	0	0	0	0	0	701000	661620	39382	0	190050	131710	58337	0	384460	384460	0	0		2.02294		3.6885
88	Guanine nucleotide-binding protein G(I)/G(S)/G(T) subunit beta-2;28 kDa protein;26 kDa protein;Guanine nucleotide-binding protein subunit beta-4;17 kDa protein	NP_005264;NP_067642	35888000	19120000	12937000	3830500	1157600	675700	395870	86036	18245000	10514000	4633200	3097200	5454000	2572200	2775700	106120	11031000	5357500	5132500	541090		2.02255	0.212248	3.34525	15.7611
518	Isoform 1 of Protein SDA1 homolog;cDNA FLJ55367, highly similar to Rattus norvegicus SDA1 domain containing 1 (Sdad1), mRNA;Isoform 2 of Protein SDA1 homolog	NP_060585	86828000	4307600	1757900	80763000	669710	31821	13190	624700	80693000	4143900	1679400	74869000	1812400	90523	65250	1656600	3653700	41306	0	3612400		2.01595	0.369516	44.5227	120.489
363	Eukaryotic translation initiation factor 2A;Isoform 1 of Eukaryotic translation initiation factor 2A;cDNA FLJ57962, highly similar to Homo sapiens eukaryotic translation initiation factor (eIF) 2A (eIF2A), mRNA	NP_114414	273650	273650	0	0	0	0	0	0	0	0	0	0	90960	90960	0	0	182690	182690	0	0		2.00847
1856	Calumenin, isoform CRA_c;Isoform 2 of Calumenin	NP_001210;NP_001124146	4688800	904450	1876600	1907800	0	0	0	0	2048300	124440	117520	1806300	884070	149360	710640	24068	1756500	630660	1048500	77350		1.98683		2.3169
989	RNA polymerase I-specific transcription initiation factor RRN3;cDNA FLJ52380, highly similar to RNA polymerase I-specific transcriptioninitiation factor RRN3;RRN3-like protein 1;RRN3 protein;cDNA FLJ56774, highly similar to RNA polymerase I-specific transc	NP_060897;XP_001724359	3123900	237430	73940	2812500	0	0	0	0	2007200	162440	61506	1783200	375570	74992	12434	288140	741120	0	0	741120		1.97332		5.34441
693	Cytochrome c oxidase subunit 5A, mitochondrial	NP_004246	23370000	8907500	8932500	5530300	0	0	0	0	10751000	5266000	1849600	3635500	4251000	577840	3099400	573740	8368300	3063700	3983500	1321100		1.96855		2.52905
1168	105 kDa protein;C-1-tetrahydrofolate synthase, cytoplasmic	NP_005947	114670000	88555000	17459000	8658500	1766300	1540200	167960	58075	14582000	11873000	1313800	1394800	33430000	25897000	5420000	2112700	64895000	49245000	10557000	5093000		1.94122	0.0528358	0.436195	8.25568
1043	Isoform 1 of Polymerase I and transcript release factor;cDNA FLJ53495, highly similar to Polymerase I and transcript release factor;Isoform 2 of Polymerase I and transcript release factor	NP_036364	940940	104830	612760	223350	0	0	0	0	0	0	0	0	320220	91193	229030	0	620720	13642	383730	223350		1.93842
139	Lon protease homolog, mitochondrial;cDNA FLJ45970 fis, clone PLACE7016526, highly similar to Lon protease homolog, mitochondrial;Putative uncharacterized protein	NP_004784	14930000	4451400	8074800	2403400	0	0	0	0	5101600	3140700	1137900	822970	3361700	440580	2474100	446990	6466400	870090	4462900	1133500		1.92355		1.51757
1078	Nuclear cap-binding protein subunit 2;cDNA FLJ52517, highly similar to Nuclear cap-binding protein subunit 2;nuclear cap binding protein subunit 2, 20kDa isoform 2;Putative uncharacterized protein DKFZp686G18222	NP_031388;NP_001036005	1374600	301680	1072900	0	0	0	0	0	0	0	0	0	472030	149280	322760	0	902560	152400	750160	0		1.91208
528	copine I isoform b;Copine-1;Copine I;47 kDa protein	NP_003906;NP_690902;NP_690903;NP_690904;NP_690905;NP_690906;NP_690907;NP_690908	12330000	11642000	589500	98145	664730	641330	23400	0	7373500	6875200	469940	28434	1481700	1481700	0	0	2809900	2644000	96161	69711		1.8964	0.448627	4.97638	11.0925
465	Proline synthetase co-transcribed bacterial homolog protein;cDNA FLJ11861 fis, clone HEMBA1006885, highly similar to Proline synthetase co-transcribed bacterial homolog protein	NP_009129	1246600	718930	155940	371780	557680	157630	46324	353730	0	0	0	0	238440	185010	35381	18049	450540	376300	74238	0		1.88953	2.33887
230	Sodium/potassium-transporting ATPase subunit beta-3;30 kDa protein;16 kDa protein;15 kDa protein	NP_001670	28999000	14547000	13665000	786470	241400	152210	89189	0	8803600	6273900	2250200	279400	6915300	2515200	4400100	0	13038000	5606000	6925300	507070		1.88538	0.0349081	1.27306	36.4689
517	Aspartate aminotransferase, mitochondrial;cDNA FLJ55692, highly similar to Aspartate aminotransferase, mitochondrial	NP_002071	206020000	81204000	72060000	52754000	4468100	1625500	1601400	1241100	121480000	58188000	18108000	45183000	27770000	5011600	17385000	5372700	52301000	16379000	34965000	956770		1.88336	0.160897	4.3745	27.1883
958	Aldehyde dehydrogenase X, mitochondrial	NP_000683	13497000	3649700	7655500	2191500	0	0	0	0	2546900	1670400	674640	201870	3807400	749410	2405500	652510	7142400	1229900	4575400	1337200		1.87593		0.668934
233	Methionyl-tRNA synthetase, cytoplasmic;cDNA FLJ53309, highly similar to Methionyl-tRNA synthetase	NP_004981	54567000	48674000	4326200	1566800	1566200	1422100	78321	65795	17143000	15286000	1355100	502320	12484000	11620000	743260	120480	23374000	20346000	2149600	878210		1.87232	0.125457	1.3732	10.9456
61	Isoform 2 of BRCA2 and CDKN1A-interacting protein;Isoform 1 of BRCA2 and CDKN1A-interacting protein;BRCA2 and CDKN1A-interacting protein isoform C;Isoform 3 of BRCA2 and CDKN1A-interacting protein;cDNA FLJ54246, highly similar to Homo sapiens BRCA2 and CDK	NP_057651;NP_510868;NP_510869	64909000	40370000	4865800	19673000	3444900	2763300	207520	474030	50252000	30944000	3050000	16258000	3908500	3120400	243250	544890	7303700	3542600	1365100	2396000		1.86867	0.881387	12.8571	14.5874
997	Isoform 2 of Importin-4;Isoform 1 of Importin-4;IPO4 protein variant (Fragment)	NP_078934	11122000	10043000	495810	583890	261360	213980	20654	26727	5567200	4825000	288580	453610	1846800	1724600	67670	54499	3446900	3279000	118910	49054		1.86642	0.14152	3.01451	21.3009
157	Isoform Gamma-2 of Serine/threonine-protein phosphatase PP1-gamma catalytic subunit;Isoform Gamma-1 of Serine/threonine-protein phosphatase PP1-gamma catalytic subunit	NP_002701	108810000	12161000	12812000	83837000	2631500	451900	400070	1779500	77621000	7263900	6818700	63538000	9973600	1949300	2653000	5371300	18583000	2496200	2939700	13147000		1.86322	0.263847	7.78265	29.4969
1131	Histone H2A type 2-B	NP_778235	75579000	3658500	32779000	39142000	0	0	0	0	61347000	2382600	23439000	35525000	4983400	291200	3872900	819320	9248900	984710	5466900	2797300		1.85594		12.3103
1516	Stomatin-like protein 2;cDNA FLJ61039, highly similar to Stomatin-like protein 2	NP_038470	39242000	12202000	21001000	6039400	409560	172290	160250	77022	8505400	5635400	1699800	1170200	10851000	1533900	7338700	1978700	19476000	4860800	11802000	2813400		1.79486	0.037744	0.783836	20.7672
683	Thioredoxin-dependent peroxide reductase, mitochondrial;peroxiredoxin 3 isoform b	NP_006784;NP_054817	289550000	107520000	152220000	29801000	2953000	1230200	1244400	478340	78810000	51082000	17616000	10112000	75054000	11033000	53405000	10617000	132730000	44177000	79959000	8593400		1.76846	0.039345	1.05004	26.6881
508	Aconitase 2, mitochondrial;Aconitate hydratase, mitochondrial;cDNA FLJ50886, highly similar to Aconitate hydratase, mitochondrial	NP_001089	5096000	1517900	2896900	681210	0	0	0	0	0	0	0	0	1850300	341200	1223100	286050	3245700	1176700	1673800	395160		1.75415
923	cAMP-dependent protein kinase type II-alpha regulatory subunit;Protein kinase, cAMP-dependent, regulatory, type II, alpha, isoform CRA_b;38 kDa protein;36 kDa protein	NP_004148	187640	187640	0	0	96513	96513	0	0	0	0	0	0	33358	33358	0	0	57773	57773	0	0		1.73191	2.89325
1407	Ras-related protein Rab-35	NP_006852	3146100	1105400	1914900	125870	0	0	0	0	0	0	0	0	1152300	414190	738110	0	1993800	691190	1176800	125870		1.73028
1705	RNA polymerase-associated protein CTR9 homolog	NP_055448	420820	0	287850	132970	0	0	0	0	0	0	0	0	154890	0	154890	0	265930	0	132970	132970		1.7169
837	Isoform Alpha of Signal transducer and activator of transcription 1-alpha/beta;83 kDa protein;Isoform Beta of Signal transducer and activator of transcription 1-alpha/beta;Signal transducer and activator of transcription 1 variant a	NP_009330;NP_644671	1197200	1151800	20374	25088	0	0	0	0	0	0	0	0	441350	441350	0	0	755900	710440	20374	25088		1.7127
1000	KIAA0368 protein	NP_001073867	16789000	9594600	5563900	1630900	961270	253850	682860	24568	5223400	4397700	613190	212530	3919000	2612900	662600	643440	6685800	2330100	3605300	750360		1.706	0.245285	1.33284	5.43385
1046	Isoform SERCA2B of Sarcoplasmic/endoplasmic reticulum calcium ATPase 2;Putative uncharacterized protein ATP2A2;Isoform SERCA2A of Sarcoplasmic/endoplasmic reticulum calcium ATPase 2;ATPase, Ca++ transporting, slow twitch 2 isoform 3	NP_733765;NP_001672;NP_001129237	73390000	19513000	49042000	4834900	288930	97802	176790	14341	9157700	5373000	3391300	393460	23759000	5379000	17651000	728690	40184000	8662800	27823000	3698400		1.69132	0.0121609	0.385441	31.6952
1890	aldehyde dehydrogenase 9A1;4-trimethylaminobutyraldehyde dehydrogenase	NP_000687	4798300	3795500	545100	457700	1033600	822650	0	210910	1595900	1331600	195440	68891	807070	613970	15192	177910	1361800	1027300	334470	0		1.68734	1.28068	1.9774	1.54402
1383	Isoform 2 of Reticulon-4;Isoform 1 of Reticulon-4;reticulon 4 isoform D;Isoform 4 of Reticulon-4;reticulon 4 isoform E;Protein;Nogo-C;Isoform 3 of Reticulon-4	NP_722550;NP_065393;NP_997403;NP_997404;NP_008939	48365000	25889000	18728000	3747600	1411900	984490	382900	44519	24925000	18059000	5178500	1687600	8208600	2901300	5101800	205520	13819000	3943700	8065100	1809900		1.68348	0.172003	3.03645	17.6535
1125	25 kDa protein;40S ribosomal protein S8;Ribosomal protein S8	NP_001003	733280000	458160000	81806000	193320000	13806000	9447500	1762000	2596700	353760000	215310000	28395000	110050000	136340000	92495000	21587000	22258000	229380000	140910000	30062000	58411000		1.68241	0.101262	2.59469	25.6236
1310	Inositol 1,4,5-trisphosphate receptor type 3	NP_002215	806710	16938	662700	127070	0	0	0	0	0	0	0	0	300990	16938	268450	15603	505710	0	394250	111460		1.68016
26	Keratin, type II cytoskeletal 8;>IPI:CON_IPI00554648.3|SWISS-PROT:P05787 Tax_Id=9606 Gene_Symbol=KRT8 Keratin, type II cytoskeletal 8;>IPI:CON_IPI00787323.2|H-INV:HIT000292931 Tax_Id=9606 Gene_Symbol=- Similar to Keratin, type II cytoskeletal 8;Similar to	NP_002264	5836300000	1284200000	4293100000	258910000	130460000	44850000	78773000	6837300	1414700000	485340000	860440000	68941000	1605200000	225080000	1328500000	51601000	2686000000	528990000	2025400000	131530000		1.67331	0.0812734	0.881323	10.8439
1486	Mannosyl-oligosaccharide glucosidase	NP_006293	6136500	1275900	3053800	1806800	0	0	0	0	1925000	851750	591120	482120	1580500	411180	1009500	159820	2631000	12971	1453200	1164800		1.66466		1.21797
1250	Isoform 2 of Adenylosuccinate lyase	NP_001116850	803020	803020	0	0	305230	305230	0	0	0	0	0	0	186900	186900	0	0	310890	310890	0	0		1.6634	1.63312
748	Tu translation elongation factor, mitochondrial precursor	NP_003312	465110000	191750000	187460000	85895000	9400700	3572300	3804300	2024100	220140000	131960000	43014000	45158000	88481000	12901000	53775000	21805000	147090000	43313000	86872000	16907000		1.66239	0.106245	2.48799	23.4174
1079	Protein S100-A10	NP_002957	4007000	1583500	2282700	140800	0	0	0	0	1018800	664860	313530	40417	1126600	262890	776960	86736	1861600	655770	1192200	13646		1.65241		0.904314
1795	integrin beta 1 isoform 1A precursor;Isoform Beta-1A of Integrin beta-1;Isoform Beta-1C of Integrin beta-1;Isoform Beta-1C-2 of Integrin beta-1;Isoform Beta-1D of Integrin beta-1;Isoform Beta-1B of Integrin beta-1	NP_002202;NP_596867;NP_391987;NP_391989;NP_391988;NP_389647	35840000	15949000	18663000	1228100	782980	415480	342730	24770	7159100	4739100	2268800	151110	10549000	4024100	5878400	646260	17349000	6770500	10173000	405910		1.64461	0.0742231	0.678652	9.1434
926	Up-regulated during skeletal muscle growth protein 5;7 kDa protein	NP_116136	20031000	7671500	9061300	3298500	0	0	0	0	5619800	3666700	1112600	840420	5452600	747410	3764700	940480	8958900	3257400	4184000	1517600		1.64305		1.03066
398	Tubulin beta-2A chain;Tubulin beta-2B chain	NP_001060;NP_821080	1065100	996220	68920	0	313280	293280	20004	0	0	0	0	0	284680	277640	7045.1	0	467180	425310	41871	0		1.64107	1.10046
292	Elongation of very long chain fatty acids protein 1;cDNA FLJ51720, highly similar to Elongation of very long chain fatty acids protein 1	NP_073732	366650	65137	226220	75298	0	0	0	0	0	0	0	0	139200	0	69599	69599	227450	65137	156620	5698.7		1.63398
100	Protein ETHE1, mitochondrial	NP_055112	2604300	1746500	664830	193030	0	0	0	0	2107900	1614100	300770	193030	189070	40494	148580	0	307380	91902	215480	0		1.62575		11.1488
721	Puromycin-sensitive aminopeptidase	NP_006301	134480000	114820000	15439000	4222100	3510100	3353400	126690	30079	33867000	30225000	2288400	1354000	37090000	31351000	4543700	1195700	60011000	49889000	8480000	1642400		1.61798	0.0946374	0.913103	9.64844
1726	33 kDa protein;Nitrilase homolog 2	NP_064587	2311000	2083900	227130	0	0	0	0	0	0	0	0	0	884030	876180	7852.7	0	1427000	1207700	219280	0		1.6142
1376	U2 small nuclear ribonucleoprotein A';similar to OTTHUMP00000045488, partial;Small nuclear ribonucleoprotein polypeptide A', isoform CRA_d;U2 snRNP-specific A' protein	NP_003081;XP_001724540	42146000	3976800	28088000	10082000	2991600	536800	1669400	785400	12134000	1730200	8060300	2343200	10395000	934020	7152600	2308900	16626000	775730	11205000	4644500		1.59942	0.287792	1.16729	4.05602
218	Ras-related protein Rab-21	NP_055814	11763000	5512500	5630100	619980	0	0	0	0	3882400	2708100	913130	261190	3033300	1124200	1862000	47144	4846800	1680200	2855000	311640		1.59786		1.27993
678	Calmegin;cDNA FLJ54199, highly similar to Calmegin	NP_001124147;NP_004353	595600000	578140	456330000	138690000	18755000	16618	13932000	4806000	125040000	0	98288000	26754000	174090000	416780	119990000	53687000	277710000	144740	224120000	53446000		1.59521	0.107732	0.718249	6.66702
756	Isoform SM-B1 of Small nuclear ribonucleoprotein-associated proteins B and B';Putative uncharacterized protein SNRPB;30 kDa protein;cDNA FLJ41124 fis, clone BRACE2014850, highly similar to Small nuclear ribonucleoprotein-associated protein N;Small nuclear	NP_937859;NP_003088;NP_073716;NP_073717;NP_073718;NP_073719;NP_003082	60379000	12068000	38798000	9513300	778760	111270	510710	156770	32281000	6144100	18954000	7182700	10587000	2772200	7426000	389100	16733000	3040300	11908000	1784600		1.58052	0.0735581	3.04912	41.4518
1181	Annexin A1;cDNA FLJ51887, highly similar to Annexin A1	NP_000691	1409000000	1276600000	109560000	22805000	52727000	48433000	2956600	1337300	566180000	528460000	30396000	7325000	306580000	284560000	17515000	4502900	483460000	415120000	58694000	9639900		1.57695	0.171984	1.84676	10.738
551	Neutral amino acid transporter B(0)	NP_005619	71863000	38934000	30611000	2318100	0	0	0	0	23072000	19201000	3424200	446680	18980000	7391800	11341000	246930	29811000	12340000	15846000	1624500		1.57065		1.2156
4	>IPI:CON_00122281.2|TREMBL:A2AB72 Tax_Id=10090 Gene_Symbol=Krt32 Keratin complex 1, acidic, gene 2		1899900	59359	1840500	0	0	0	0	0	0	0	0	0	739530	59359	680170	0	1160400	0	1160400	0		1.5691
319	D-3-phosphoglycerate dehydrogenase;Phosphoglycerate dehydrogenase	NP_006614	73155000	65707000	7005700	442380	4190600	2803800	1318000	68874	15343000	14329000	928000	85098	20886000	20345000	526070	14565	32736000	28228000	4233700	273840		1.56737	0.200642	0.734607	3.66129
1939	>IPI:REV_IPI00216168.1|SWISS-PROT:Q96T75-4|ENSEMBL:ENSP00000383323 Tax_Id=9606 Gene_Symbol=DSCR8 Isoform 4 of Down syndrome critical region protein 8;>IPI:REV_IPI00045923.2|SWISS-PROT:Q96T75-1|ENSEMBL:ENSP00000350336|VEGA:OTTHUMP00000115749 Tax_Id=9606 Gen		315090	153080	143620	18390	221910	96286	107230	18390	0	0	0	0	36382	0	36382	0	56794	56794	0	0		1.56105	6.09944
1511	Isoform 1 of 6-phosphofructokinase, liver type;cDNA FLJ30173 fis, clone BRACE2000969, highly similar to 6-phosphofructokinase, liver type;6-phosphofructokinase, liver type (EC 2.7.1.11) (Phosphofructokinase 1) (Phosphohexokinase) (Phosphofructo-1-kinase is	NP_002617	5354400	4552900	559920	241490	1113100	890190	154820	68126	0	0	0	0	1661200	1478800	52477	129900	2580000	2183900	352620	43465		1.55309	0.670058
1570	Thioredoxin domain-containing protein 1	NP_110382	10106000	3294700	5682500	1128700	424970	174690	199920	50355	2163200	1308700	746740	107730	2951900	396230	1851400	704230	4565900	1415100	2884400	266380		1.54677	0.143965	0.732816	5.09024
179	Isoform Long of Sodium/potassium-transporting ATPase subunit alpha-1;ATPase, Na+/K+ transporting, alpha 1 polypeptide;Isoform Short of Sodium/potassium-transporting ATPase subunit alpha-1	NP_000692;NP_001001586	207760000	83063000	113150000	11545000	1000800	543570	329750	127510	32188000	22593000	9471000	124320	69092000	22660000	41093000	5338600	105480000	37267000	62259000	5954300		1.52666	0.014485	0.465872	32.1623
709	TDP43;34 kDa protein;TAR DNA binding protein;cDNA FLJ58188, highly similar to TAR DNA-binding protein 43	NP_031401	12013000	2254200	8103300	1655800	2286200	500780	1498000	287430	2765500	967440	1570000	228050	2764900	402080	2146000	216840	4196800	383920	2889400	923490		1.51788	0.826865	1.00022	1.20965
488	Prohibitin;Prohibitin variant (Fragment);23 kDa protein;Putative uncharacterized protein PHB	NP_002625	717180000	275210000	326740000	115230000	8476500	2910300	3875600	1690600	332920000	198730000	85016000	49170000	149680000	17757000	104260000	27662000	226110000	55812000	133590000	36702000		1.51062	0.0566308	2.22421	39.2756
450	Isoform 1 of Cysteine and histidine-rich domain-containing protein 1;Isoform 2 of Cysteine and histidine-rich domain-containing protein 1;Pseudogene candidate	NP_036256	78041000	74668000	3110800	261990	3774300	3585600	171680	16999	50256000	48077000	2036900	142520	9607600	9470700	118970	17904	14403000	13535000	783190	84570		1.49913	0.392845	5.23086	13.3153
219	Stress-70 protein, mitochondrial	NP_004125	1165700000	424280000	586870000	154560000	12358000	5185900	5022700	2149300	303050000	186400000	63531000	53118000	343360000	66347000	224190000	52821000	506940000	166340000	294120000	46474000		1.47641	0.0359914	0.882601	24.5226
1798	Peptidyl-prolyl cis-trans isomerase B;20 kDa protein	NP_000933	680590000	267230000	230800000	182550000	6956500	2768100	2230700	1957700	283450000	135850000	53472000	94120000	157990000	48553000	81459000	27983000	232190000	80058000	93642000	58493000		1.46965	0.0440313	1.7941	40.7461
1109	Isoform 3 of Voltage-dependent anion-selective channel protein 2;Uncharacterized protein ENSP00000367226;Voltage-dependent anion-selective channel protein 2;Isoform 1 of Voltage-dependent anion-selective channel protein 2;similar to voltage-dependent anion	NP_003366;XP_001133585;XP_001726980;XP_001726222	341630000	148230000	148640000	44761000	11552000	3777100	5604000	2171000	166800000	110690000	36177000	19939000	66193000	8220900	49090000	8882000	97082000	25541000	57772000	13769000		1.46665	0.17452	2.5199	14.4391
1873	Isoform 1 of G patch domain-containing protein 4;cDNA FLJ77219;G patch domain containing 4 isoform 1;Putative uncharacterized protein GPATCH4	NP_872620;NP_056405	36532000	5333100	3420400	27779000	0	0	0	0	27315000	3649000	3359500	20306000	3739100	1684200	15898	2039000	5478600	0	44936	5433600		1.46522		7.30523
1006	Isoform 1 of RNA-binding protein 39;Isoform 2 of RNA-binding protein 39;RNA binding motif protein 39;RNA-binding region (RNP1, RRM) containing 2, isoform CRA_d;48 kDa protein	NP_909122;NP_004893	4468100	484960	2817800	1165300	673980	110790	458940	104250	2994800	301670	1711000	982090	326130	46526	235540	44064	473150	25981	412290	34879		1.4508	2.0666	9.18284	4.44346
446	Nucleolar GTP-binding protein 2	NP_037417	180100000	3312500	5730600	171060000	1108800	74168	42475	992110	166980000	2929400	5482400	158570000	4904800	89855	109400	4705500	7107500	219130	96381	6792000		1.44909	0.226064	34.0442	150.595
362	Ras GTPase-activating protein-binding protein 1	NP_005745;NP_938405	83901000	73566000	7235100	3100100	4337900	3146600	600080	591190	32548000	26898000	4228400	1422100	19239000	17438000	1256400	544010	27776000	26083000	1150200	542750		1.44373	0.225474	1.69177	7.50317
109	Isoform 1 of Uridine 5'-monophosphate synthase;Uridine monophosphate synthetase isoform G;Isoform 2 of Uridine 5'-monophosphate synthase;Uridine monophosphate synthetase isoform H;Uridine monophosphate synthetase isoform J	NP_000364	5580200	5210100	339690	30364	660650	660650	0	0	1376000	1314900	61042	0	1451300	1412400	38956	0	2092200	1822100	239690	30364		1.4416	0.455213	0.948115	2.0828
189	Vesicle-trafficking protein SEC22b	NP_004883	11637000	5103000	6398900	134840	225030	93660	118820	12551	0	0	0	0	4674400	987150	3579800	107510	6737200	4022200	2700300	14781		1.4413	0.0481409
1369	Poly [ADP-ribose] polymerase 4	NP_006428	142640	139090	3545.6	0	0	0	0	0	0	0	0	0	58598	58598	0	0	84042	80497	3545.6	0		1.43421
393	Bifunctional aminoacyl-tRNA synthetase	NP_004437	139230000	123400000	9099000	6724500	5739600	5220400	452280	66869	101420000	88472000	6992800	5952400	13221000	12389000	595720	236870	18849000	17323000	1058300	468320		1.42569	0.434128	7.67113	17.6702
6	>IPI:CON_00136056.1|SWISS-PROT:P08730-1 Tax_Id=10090 Gene_Symbol=Krt13 Isoform 1 of Keratin, type I cytoskeletal 13		64418000	13431000	49516000	1470700	1497600	376830	1033800	86946	12741000	3932900	8418100	389680	20779000	5142800	15173000	463920	29401000	3978600	24892000	530190		1.41494	0.0720728	0.613167	8.50761
1630	Fructose-bisphosphate aldolase C;Fructose-bisphosphate aldolase	NP_005156	157760000	132190000	18481000	7095400	5554400	4832000	670130	52277	54617000	48591000	4713500	1311800	40661000	32008000	7846400	806760	56931000	46756000	5251000	4924600		1.40014	0.136603	1.34323	9.83311
1490	Histone-binding protein RBBP4;46 kDa protein;retinoblastoma binding protein 4 isoform b;retinoblastoma binding protein 4 isoform c	NP_005601;NP_001128727;NP_001128728	142960000	52136000	72007000	18814000	6908600	2631300	3466900	810430	46187000	16372000	17335000	12480000	37495000	16486000	19021000	1987300	52366000	16646000	32184000	3535400		1.39661	0.184254	1.23182	6.68544
25	Keratin, type I cytoskeletal 19;>IPI:CON_IPI00479145.2|SWISS-PROT:P08727 Tax_Id=9606 Gene_Symbol=KRT19 Keratin, type I cytoskeletal 19;25 kDa protein	NP_002267	2792300000	573550000	2101000000	117700000	52292000	18131000	31636000	2524800	604540000	210590000	363620000	30332000	891600000	119810000	744570000	27221000	1243800000	225020000	961180000	57618000		1.39502	0.0586496	0.678039	11.5609
1333	cDNA FLJ46199 fis, clone TESTI4007965, highly similar to AP-1 complex subunit gamma-1;adaptor-related protein complex 1, gamma 1 subunit isoform a;Putative uncharacterized protein;Putative uncharacterized protein	NP_001119;NP_001025178	9021700	7644600	1284000	93152	348040	309210	28360	10465	4785800	4155900	611810	18070	1626600	1339500	222460	64618	2261400	1840000	421390	0		1.39026	0.213968	2.94221	13.7507
1840	Glycogen phosphorylase, liver form	NP_002854	71955000	64316000	5545800	2092300	2147700	2029100	99694	18917	29090000	26710000	1287400	1092700	17155000	15703000	907040	544940	23561000	19874000	3251700	435770		1.37342	0.125194	1.69572	13.5447
190	Something about silencing protein 10	NP_065101	141190000	5417000	3785100	131980000	821200	23730	18306	779170	124310000	5087000	3627000	115590000	6791700	294340	75933	6421400	9265000	11923	63786	9189300		1.36417	0.120912	18.3032	151.376
390	40S ribosomal protein S18;similar to ribosomal protein;17 kDa protein;similar to ribosomal protein S18	NP_072045;XP_001713710;XP_001725344;XP_371019;XP_947132;NP_001087248;XP_001721166	626900000	452080000	87046000	87775000	4965600	3683100	635720	646800	439260000	311400000	53294000	74568000	77437000	56576000	13301000	7560200	105240000	80424000	19815000	4999900		1.35904	0.0641244	5.67248	88.4606
328	Delta(3,5)-Delta(2,4)-dienoyl-CoA isomerase, mitochondrial	NP_001389	4445800	1138700	3006100	300960	0	0	0	0	0	0	0	0	1888600	261210	1345900	281470	2557300	877530	1660300	19487		1.35407
166	Isoform 5 of Nuclear pore complex protein Nup98-Nup96;Isoform 1 of Nuclear pore complex protein Nup98-Nup96;nucleoporin 98kD isoform 4;Isoform 4 of Nuclear pore complex protein Nup98-Nup96;Isoform 3 of Nuclear pore complex protein Nup98-Nup96;Protein	NP_057404;NP_624358;NP_624357;NP_005378	9467700	6503000	1966600	998100	43468	0	43468	0	7983000	5936000	1384100	662880	612510	63976	273170	275370	828740	502980	265900	59855		1.35302	0.070967	13.0333	183.652
257	lysosomal-associated membrane protein 2 isoform C precursor;Isoform LAMP-2A of Lysosome-associated membrane glycoprotein 2;Isoform LAMP-2B of Lysosome-associated membrane glycoprotein 2	NP_001116078;NP_002285;NP_054701	2685600	1385000	1300600	0	0	0	0	0	0	0	0	0	1145900	681970	463980	0	1539700	703040	836650	0		1.34366
406	Alpha-actinin-4;cDNA FLJ58087, highly similar to Alpha-actinin-4;Actinin alpha4 isoform	NP_004915	2288300000	1273400000	931690000	83290000	26100000	18031000	4939400	3129200	519240000	358660000	141020000	19574000	744630000	412170000	304490000	27971000	998360000	484500000	481250000	32616000		1.34075	0.035051	0.697313	19.8943
506	Isoform 1 of 3-hydroxyacyl-CoA dehydrogenase type-2;Isoform 2 of 3-hydroxyacyl-CoA dehydrogenase type-2;Hydroxysteroid (17-beta) dehydrogenase 10	NP_004484;NP_001032900	113590000	40368000	60229000	12993000	0	0	0	0	34355000	20644000	8997400	4713300	33857000	5141700	23233000	5481800	45379000	14582000	27998000	2798400		1.34031		1.01471
1743	ATP synthase subunit a;ATP synthase F0 subunit 6	AP_000644;NP_536848	29624000	10044000	13265000	6314500	0	0	0	0	13468000	8619200	2745700	2103500	6912200	617330	5018500	1276300	9242900	806990	5501200	2934700		1.33719		1.94844
205	Isoform 1 of Leucine-rich repeat flightless-interacting protein 2;cDNA FLJ58304, moderately similar to Leucine-rich repeat flightless-interacting protein 2;leucine rich repeat (in FLII) interacting protein 2 isoform 3;Isoform 2 of Leucine-rich repeat fligh	NP_006300;NP_001127841;NP_060194	7519100	2459700	3954300	1105100	0	0	0	0	6954500	2016700	3903400	1034400	241610	157470	15805	68332	323030	285490	35095	2436.2		1.33699		28.784
1308	Inosine-5'-monophosphate dehydrogenase 2;IMP dehydrogenase 2	NP_000875	483970000	426010000	46505000	11458000	27313000	24590000	2224500	498190	205100000	184150000	15566000	5382600	107660000	95385000	8884800	3392000	143900000	121890000	19829000	2185700		1.33662	0.253697	1.90507	7.50924
676	Receptor expression-enhancing protein 5;21 kDa protein;18 kDa protein	NP_005660	7605500	4857900	2630300	117400	80205	51598	28608	0	5308800	4008800	1211700	88235	952380	449810	502570	0	1264200	347660	887360	29162		1.32741	0.0842153	5.57425	66.1904
434	Ras-related protein Rab-18;RAB18 long isoform 1;RAB18, member RAS oncogene family;RAB18, member RAS oncogene family	NP_067075	8762200	4808800	3769600	183860	358660	216720	141940	0	2823000	1752300	918360	152350	2401000	1372900	1028100	0	3179500	1466900	1681100	31510		1.32424	0.149379	1.17576	7.87096
1569	Retinoblastoma binding protein 7;Histone-binding protein RBBP7;Retinoblastoma binding protein 7;Retinoblastoma binding protein 7;Retinoblastoma binding protein 7	NP_002884	11396000	8537400	2064600	793930	912940	706120	149310	57512	8227000	6400000	1163600	663470	972040	670440	301600	0	1284000	760890	450110	72956		1.32093	0.9392	8.46364	9.01155
1258	splicing factor 3B subunit 2;Putative uncharacterized protein DKFZp781L0540 (Fragment)	NP_006833	24365000	3399700	13494000	7471200	1932300	416310	1251500	264510	17223000	2447600	8429400	6345500	2247600	189160	1582200	476220	2962100	346550	2230500	385040		1.31789	0.859717	7.66284	8.91321
1153	Putative rRNA methyltransferase 3	NP_060117	383730000	7216400	14412000	362100000	1728900	47842	78885	1602200	268970000	4132000	10694000	254140000	48855000	1947700	2105000	44802000	64182000	1088900	1534000	61559000		1.31372	0.0353884	5.50548	155.573
275	GMPR2 protein;guanosine monophosphate reductase 2 isoform 1;GMP reductase 2;38 kDa protein;Guanosine monophosphate reductase 2, isoform CRA_d	NP_057660;NP_001002000;NP_001002001;NP_001002002	1845500	1519600	0	325920	339190	339190	0	0	1280200	954290	0	325920	97955	97955	0	0	128120	128120	0	0		1.30795	3.46271	13.0693	3.77429
273	6-phosphofructokinase type C;Phosphofructokinase, platelet	NP_002618	210610000	174140000	24391000	12083000	13154000	10792000	1683800	678990	45331000	34271000	6242100	4818100	65967000	55610000	5782200	4575100	86157000	73463000	10683000	2011000		1.30606	0.199403	0.687177	3.44618
204	ADP/ATP translocase 2	NP_001143	951130000	440100000	389630000	121400000	7634800	3491600	2869200	1274100	555210000	356580000	122530000	76100000	168430000	18256000	121970000	28203000	219860000	61770000	142270000	15827000		1.30535	0.0453292	3.29638	72.721
1347	cDNA FLJ51909, highly similar to Serine-threonine kinase receptor-associatedprotein;19 kDa protein	NP_009109	32284000	30689000	1517100	77056	1336100	1204500	131540	0	3983800	3645600	338180	0	11738000	11261000	477140	0	15226000	14578000	570260	77056		1.29715	0.113827	0.339393	2.98166
899	Methionine aminopeptidase 2;Methionine aminopeptidase;Methionine aminopeptidase;33 kDa protein	NP_006829	3446200	2738600	482840	224740	296810	296810	0	0	0	0	0	0	1382000	1055600	326400	0	1767400	1386200	156430	224740		1.27887	0.214768
45	Peroxiredoxin-1;19 kDa protein	NP_002565;NP_859047;NP_859048	2752900000	2422200000	175540000	155160000	58925000	53953000	3210700	1761600	947660000	802290000	48113000	97260000	767620000	705600000	38863000	23162000	978690000	860360000	85350000	32975000		1.27497	0.0767632	1.23454	16.0825
1782	cDNA FLJ54957, highly similar to Transketolase;transketolase isoform 2;cDNA FLJ32530 fis, clone SMINT2000185, highly similar to TRANSKETOLASE;37 kDa protein	NP_001055;NP_001128527;NP_001128528	2208700000	1895700000	208500000	104470000	33073000	30615000	1664100	793930	521160000	446450000	29965000	44744000	727300000	685490000	29182000	12627000	927190000	733190000	147690000	46309000		1.27484	0.0454737	0.716568	15.7579
624	manganese superoxide dismutase isoform A precursor;Superoxide dismutase [Mn], mitochondrial;cDNA FLJ40076 fis, clone TESTI2000874, highly similar to Superoxide dismutase;manganese superoxide dismutase isoform B precursor;cDNA FLJ57787, moderately similar t	NP_000627;NP_001019636;NP_001019637	17787000	5196700	11271000	1319000	142550	53508	71362	17681	2132600	1381500	484170	266940	6839100	1293700	4683300	862050	8672400	2467900	6032200	172290		1.26806	0.0208434	0.311825	14.9604
1286	Filamin B;Isoform 1 of Filamin-B;Filamin B;Isoform 2 of Filamin-B;Isoform 3 of Filamin-B;Isoform 6 of Filamin-B;Isoform 4 of Filamin-B;Isoform 5 of Filamin-B	NP_001448	303640000	200190000	91189000	12269000	2168400	1815200	340890	12235	116410000	89632000	22822000	3960000	81755000	49749000	28146000	3860100	103310000	58989000	39881000	4436600		1.26365	0.0265231	1.42389	53.6847
1626	Actin-related protein 2/3 complex subunit 5-like protein	NP_112240	19076000	2590800	1019900	15465000	183060	105230	33375	44454	17531000	1678600	543970	15308000	602080	515880	36270	49928	759670	291130	406330	62207		1.26174	0.304046	29.1174	95.7664
318	26S protease regulatory subunit 4;33 kDa protein;26S protease regulatory subunit 4	NP_002793	71704000	56105000	11644000	3955100	6970000	5913500	881390	175160	33032000	27272000	4553000	1207400	14050000	12555000	1248400	246530	17652000	10365000	4961600	2325900		1.25637	0.496085	2.35103	4.73917
820	Single-stranded DNA-binding protein, mitochondrial	NP_003134	133940000	55351000	55741000	22846000	869920	339330	376260	154330	67901000	40557000	14129000	13215000	28911000	5430400	18185000	5295800	36257000	9024700	23051000	4180800		1.25409	0.0300896	2.34862	78.0543
832	Acetyl-CoA acetyltransferase, mitochondrial;ACAT1 protein	NP_000010	86859000	36823000	40329000	9707100	2014900	784310	889180	341420	40705000	27482000	8409700	4812600	19600000	2619100	14194000	2787000	24540000	5937600	16836000	1766100		1.25204	0.102801	2.07679	20.202
1556	Isoform 1 of NMDA receptor-regulated protein 1;Isoform 2 of NMDA receptor-regulated protein 1	NP_476516	21542000	19305000	1975600	260960	989340	958180	31159	0	8776600	8188000	578810	9796.8	5245800	4702500	524060	19240	6530000	5456500	841590	231920		1.24481	0.188597	1.67307	8.87117
1256	40S ribosomal protein S16;cDNA FLJ56786, moderately similar to 40S ribosomal protein S16	NP_001011	498000000	330390000	68864000	98737000	6345100	4447000	720900	1177200	195510000	115660000	17419000	62431000	131960000	87193000	23340000	21427000	164180000	123090000	27385000	13702000		1.24416	0.0480835	1.48159	30.8128
1765	Nucleolin;Nucleolin, isoform CRA_c;cDNA FLJ45706 fis, clone FEBRA2028457, highly similar to Nucleolin;NCL protein	NP_005372	6287200000	522870000	449690000	5314700000	77713000	18005000	8889500	50819000	3556900000	291490000	151090000	3114300000	1184200000	149640000	121310000	913290000	1468300000	63740000	168400000	1236200000		1.23991	0.0656249	3.00363	45.7697
1692	Cytochrome c;Uncharacterized protein ENSP00000381989;Putative uncharacterized protein ENSP00000384933	NP_061820	21370000	11566000	2618000	7186000	523090	315360	117400	90330	20111000	11105000	2190400	6814700	328860	144950	106580	77321	407230	0	203610	203610		1.23831	1.59062	61.1537	38.4465
623	Basic leucine zipper and W2 domain-containing protein 2;47 kDa protein;Putative uncharacterized protein BZW2;Putative uncharacterized protein BZW2;Putative uncharacterized protein BZW2;23 kDa protein;Basic leucine zipper and W2 domains 2, isoform CRA_c;BZW	NP_054757	11822000	9349100	1163000	1309500	616640	458670	116390	41575	3724700	2609300	313920	801550	3346800	2932000	294300	120520	4133500	3349200	438390	345890		1.23506	0.184248	1.11291	6.04032
940	Coproporphyrinogen III oxidase, mitochondrial	NP_000088	190700000	120320000	57837000	12548000	5801100	4151400	1321800	327890	70234000	59069000	7342700	3822200	51424000	27040000	18902000	5481200	63243000	30056000	30270000	2917000		1.22983	0.112809	1.36578	12.107
1788	Proteasome assembly chaperone 2;20 kDa protein;20 kDa protein;HSPC260 (Fragment)	NP_064617	2411300	2196400	214950	0	89846	89846	0	0	0	0	0	0	1043400	1043400	0	0	1278100	1063100	214950	0		1.22494	0.0861089
1723	Thimet oligopeptidase;cDNA FLJ56247, highly similar to Thimet oligopeptidase	NP_003240	7888900	6250300	624750	1013900	276390	276390	0	0	765130	765130	0	0	3083000	2147200	15712	920170	3764400	3061600	609030	93754		1.22102	0.0896497	0.248177	2.7683
1874	Ezrin;69 kDa protein;Ezrin	NP_001104547;NP_003370	3043300000	2366400000	546200000	130700000	31207000	24784000	5206900	1216400	1116600000	879560000	166800000	70206000	855600000	686930000	137400000	31270000	1039900000	775110000	236790000	28007000		1.2154	0.0364738	1.30505	35.7804
1244	14-3-3 protein gamma;cDNA FLJ52141, highly similar to 14-3-3 protein gamma	NP_036611	206880000	173400000	28414000	5069000	6775700	6019500	659660	96549	62315000	54166000	6974600	1174400	62408000	53280000	8345100	783560	75384000	59935000	12434000	3014500		1.20792	0.108571	0.99851	9.19684
620	Isoform 2 of Extended synaptotagmin-1;Isoform 1 of Extended synaptotagmin-1;cDNA FLJ46898 fis, clone UTERU3022168, highly similar to Protein FAM62A	NP_056107	7177500	2503600	4399100	274790	0	0	0	0	1226900	872880	331830	22155	2698500	881730	1666800	150000	3252100	749040	2400400	102640		1.20515		0.45466
737	Aldehyde dehydrogenase family 1 member A3;cDNA FLJ57235, highly similar to Aldehyde dehydrogenase 1A3;Putative uncharacterized protein DKFZp686G1675 (Fragment)	NP_000684	74628000	60392000	10482000	3753800	0	0	0	0	0	0	0	0	33902000	28929000	4172000	801390	40725000	31463000	6309800	2952400		1.20126
1758	Keratin, type I cytoskeletal 18	NP_000215;NP_954657	2521100000	551160000	1814100000	155790000	54880000	19825000	29003000	6052700	650320000	243030000	369660000	37626000	826730000	110880000	677360000	38491000	989150000	177420000	738120000	73616000		1.19646	0.066382	0.786617	11.8499
1327	Probable ATP-dependent RNA helicase DDX27	NP_060365	317630000	17143000	11012000	289470000	3054300	131530	443920	2478900	235040000	13924000	7759600	213360000	36276000	1463500	1777400	33035000	43255000	1624400	1030800	40600000		1.19239	0.0841962	6.47921	76.9538
400	Isoform 1 of ATP-binding cassette sub-family F member 1;Isoform 2 of ATP-binding cassette sub-family F member 1	NP_001020262;NP_001081	2831900	2456700	152320	222930	0	0	0	0	0	0	0	0	1292200	1137000	66457	88734	1539700	1319700	85862	134200		1.19153
1253	40S ribosomal protein S9;Putative uncharacterized protein RPS9;Similar to 40S ribosomal protein S9;RPS9 protein (Fragment)	NP_001004	507450000	335420000	56562000	115470000	8786400	5783300	1072000	1931200	333280000	210460000	30500000	92311000	75511000	52470000	13816000	9225500	89878000	66701000	11173000	12004000		1.19026	0.116359	4.41366	37.9313
356	Nucleoside diphosphate kinase 3	NP_002504	1617700	884300	411420	322030	266710	0	0	266710	0	0	0	0	617040	617040	0	0	733990	267250	411420	55315		1.18953	0.432241
1650	Eukaryotic peptide chain release factor subunit 1	NP_004721	39163000	27406000	4982700	6774200	2956700	2216800	401440	338460	23084000	15112000	3172700	4799300	6006600	4616300	651000	739360	7115000	5460400	757520	897090		1.18453	0.492242	3.84311	7.80735
1309	phosphoribosyl pyrophosphate synthetase-associated protein 1;Phosphoribosyl pyrophosphate synthetase-associated protein 1	NP_002757	3268500	2977800	109070	181660	229210	229210	0	0	2668700	2420200	73385	175090	169790	163220	0	6569.8	200840	165160	35680	0		1.18287	1.34996	15.7177	11.643
12	>IPI:CON_00420312.4|SWISS-PROT:P07744 Tax_Id=10090 Gene_Symbol=Krt4 Keratin, type II cytoskeletal 4		54744000	14068000	39054000	1622200	0	0	0	0	18794000	7853600	10310000	630040	16509000	2533000	13727000	249250	19442000	3681200	15018000	742870		1.17766		1.13841
530	HMT1 hnRNP methyltransferase-like 2 isoform 1;HMT1 hnRNP methyltransferase-like 2 isoform 3;40 kDa protein;Isoform 2 of Protein arginine N-methyltransferase 1;Isoform 3 of Protein arginine N-methyltransferase 1;cDNA FLJ60588, highly similar to Protein argi	NP_001527;NP_938074;NP_938075	311320000	185510000	93593000	32224000	13445000	10163000	2862800	419410	92361000	71398000	15599000	5363700	94677000	67978000	21294000	5405200	110840000	35966000	53838000	21036000		1.17072	0.142009	0.975538	6.86954
1114	Putative uncharacterized protein PICALM;Putative uncharacterized protein PICALM;Isoform 1 of Phosphatidylinositol-binding clathrin assembly protein;Isoform 2 of Phosphatidylinositol-binding clathrin assembly protein;69 kDa protein;Isoform 3 of Phosphatidyl	NP_009097;NP_001008660	2921700	654820	2266800	0	0	0	0	0	1332800	331840	1001000	0	734750	158410	576340	0	854080	164570	689510	0		1.16241		1.81395
1542	Isoform 1 of 60S ribosomal protein L11;Ribosomal protein L11;Ribosomal protein L11	NP_000966	641510000	333780000	61220000	246510000	7851100	4979000	891130	1981000	340750000	147640000	21394000	171720000	135600000	84109000	18352000	33142000	157310000	97059000	20584000	39670000		1.1601	0.057899	2.51291	43.4016
745	FACT complex subunit SPT16	NP_009123	719800000	101090000	170210000	448510000	8176200	2207500	3473600	2495100	358180000	65283000	59150000	233750000	163650000	15189000	64882000	83574000	189800000	18409000	42705000	128690000		1.15979	0.0499615	2.1887	43.8076
1262	Bis(5'-nucleosyl)-tetraphosphatase [asymmetrical]	NP_001152;NP_671701;NP_671702	1053700	976170	69041	8504.2	0	0	0	0	0	0	0	0	489540	444930	36106	8504.2	564170	531240	32936	0		1.15245
1505	Threonyl-tRNA synthetase, cytoplasmic;cDNA FLJ53464, highly similar to Threonyl-tRNA synthetase, cytoplasmic	NP_689508	201780000	156400000	27967000	17409000	6908200	6092000	645090	171070	50175000	38110000	4221100	7844200	67473000	49290000	13984000	4199600	77223000	62911000	9117000	5194300		1.1445	0.102385	0.743631	7.26311
370	40S ribosomal protein S25;14 kDa protein	NP_001019	241620000	172710000	48117000	20787000	7929200	6452200	1080800	396230	153940000	103050000	34112000	16776000	37316000	28612000	6116800	2587400	42431000	34596000	6807200	1027600		1.13707	0.212488	4.12531	19.4143
1717	KH-type splicing regulatory protein;Isoform 2 of Far upstream element-binding protein 2;cDNA FLJ51330, highly similar to Far upstream element-binding protein 2	NP_003676	62349000	15014000	44325000	3009600	4200400	1505200	2545100	150020	16144000	6344400	9108400	690890	19670000	3699900	14796000	1173200	22335000	3464700	17875000	995410		1.13549	0.213543	0.820742	3.84344
1848	60 kDa heat shock protein, mitochondrial	NP_002147;NP_955472	5036100000	1864200000	2520200000	651700000	61016000	23313000	26967000	10736000	1840700000	1210200000	403730000	226740000	1468400000	164950000	1056900000	246590000	1666000000	465730000	1032600000	167640000		1.13457	0.0415527	1.25354	30.1675
971	Isoform 1 of U3 small nucleolar RNA-associated protein 14 homolog A;cDNA FLJ53406, highly similar to U3 small nucleolar RNA-associated protein 14 homolog A;cDNA FLJ54249, highly similar to U3 small nucleolar RNA-associated protein 14 homolog A	NP_006640	227240000	5328100	11806000	210100000	2705700	15881	48661	2641200	177660000	4419100	11408000	161840000	21958000	486080	263560	21209000	24907000	407060	85651	24414000		1.1343	0.123222	8.0909	65.6614
1118	Voltage-dependent anion-selective channel protein 1;Similar to Voltage-dependent anion-selective channel protein 1;20 kDa protein;cDNA FLJ57715, highly similar to Voltage-dependent anion-selective channel protein 1	NP_003365	406550000	152770000	203980000	49793000	7468800	2764000	3526900	1177900	182290000	106250000	56046000	19999000	101800000	13315000	75499000	12982000	114990000	30446000	68911000	15633000		1.12957	0.0733674	1.79067	24.4069
1699	Alpha-taxilin	NP_787048	101660	94744	6910.9	0	0	0	0	0	0	0	0	0	47920	42677	5243.5	0	53735	52067	1667.3	0		1.12135
687	Mitochondrial import receptor subunit TOM22 homolog	NP_064628	121440000	64093000	41290000	16061000	341440	137360	142820	61262	68586000	51759000	10443000	6385000	24813000	3034700	18568000	3209800	27703000	9162200	12136000	6404700		1.11647	0.0137605	2.76412	200.873
1683	Protein RCC2	NP_001129676;NP_061185	24414000	6853900	12011000	5549200	650160	213680	254610	181870	5993500	2216300	1393800	2383400	8414300	1345800	4842600	2225900	9356300	3078000	5520400	757990		1.11195	0.0772685	0.712299	9.2185
1499	60S ribosomal protein L6;60S ribosomal protein L6;60S ribosomal protein L6;similar to Ribosomal protein L6 isoform 7;similar to DNA-binding protein TAXREB107 isoform 1;similar to DNA-binding protein TAXREB107 isoform 2	NP_000961;NP_001019833;XP_941091;XP_001724092;XP_940477;XP_001724098	509480000	221150000	36241000	252090000	11306000	6189700	1243900	3873000	359600000	130450000	21623000	207520000	65692000	38951000	8526300	18215000	72882000	45554000	4848400	22480000		1.10945	0.172106	5.47403	31.8061
905	Isoform 1 of Regulator of nonsense transcripts 1;Isoform 2 of Regulator of nonsense transcripts 1	NP_002902	15696000	13682000	1917500	96716	150750	128970	21781	0	12188000	10504000	1586500	96716	1594700	1594700	0	0	1763000	1453700	309260	0		1.10554	0.0945319	7.64282	80.8491
1661	Poly [ADP-ribose] polymerase 1	NP_001609	296970000	40879000	131010000	125080000	8499300	842800	4536600	3119900	131520000	28704000	32187000	70632000	74591000	5456900	47066000	22068000	82355000	5875100	47216000	29264000		1.10409	0.113945	1.76322	15.4742
1023	26 kDa protein;28S ribosomal protein S34, mitochondrial;Mitochondrial 28S ribosomal protein S34	NP_076425	3053200	1472800	1242900	337450	0	0	0	0	1922100	1228500	405110	288490	537710	72233	465480	0	593370	172090	372320	48951		1.10351		3.5746
546	Nuclear cap-binding protein subunit 1	NP_002477	8962500	2021000	6525400	416140	0	0	0	0	245330	77644	126400	41288	4145600	1109200	2866700	169750	4571500	834100	3532300	205110		1.10274		0.0591784
191	Uncharacterized protein C12orf5	NP_065108	3093000	2336400	129260	627380	120860	120860	0	0	35202	35202	0	0	1396800	1298300	98459	0	1540200	881980	30805	627380		1.10266	0.0865263	0.0252019	0.291263
609	Microsomal glutathione S-transferase 1;12 kDa protein	NP_064696;NP_665707;NP_665734;NP_665735	35249000	13167000	18902000	3179800	0	0	0	0	11956000	7625000	3616700	713920	11081000	1937600	7473500	1670100	12212000	3604400	7811500	795840		1.10207		1.07896
183	Monocarboxylate transporter 4;51 kDa protein;46 kDa protein	NP_001035887;NP_001035888;NP_004198	11163000	4245200	6891400	26588	0	0	0	0	0	0	0	0	5323300	1749400	3573900	0	5839900	2495800	3317500	26588		1.09705
432	Dihydropteridine reductase;Quinoid dihydropteridine reductase, isoform CRA_e	NP_000311	4121300	3343100	482650	295600	0	0	0	0	0	0	0	0	1970300	1859000	40484	70793	2151000	1484000	442160	224800		1.09171
1443	ATP synthase subunit beta, mitochondrial	NP_001677	1881600000	661260000	953050000	267290000	39481000	14055000	17503000	7923400	632480000	396450000	146950000	89084000	578820000	80398000	397970000	100450000	630810000	170360000	390620000	69836000		1.08982	0.0682095	1.09271	16.0199
610	Histidyl-tRNA synthetase, cytoplasmic;cDNA FLJ58554, highly similar to Histidyl-tRNA synthetase;cDNA FLJ53703, highly similar to Histidyl-tRNA synthetase;cDNA FLJ53452, highly similar to Histidyl-tRNA synthetase;cDNA FLJ58562, highly similar to Histidyl-tR	NP_002100	34185000	28111000	4391400	1681700	4155600	3202100	464270	489200	16041000	13512000	1699000	830240	6699600	5120500	1296500	282650	7288100	6276800	931680	79616		1.08784	0.620276	2.39432	3.86009
1444	Prostaglandin E synthase 2;29 kDa protein	NP_079348	10300000	2002700	7697900	599860	0	0	0	0	6756700	1148800	5207900	399980	1700500	457020	1098200	145350	1843300	396830	1391900	54528		1.08398		3.97336
1622	99 kDa protein;DNA topoisomerase 1	NP_003277	610940000	29095000	107330000	474520000	8682800	617090	3723700	4342000	430330000	15481000	67761000	347090000	82641000	6179000	21558000	54903000	89291000	6817400	14282000	68191000		1.08047	0.105066	5.20722	49.5612
662	ESF1 homolog	NP_057733	130030000	5601200	8268900	116160000	874180	223770	96516	553890	109770000	5042000	8019800	96707000	9318100	277330	140370	8900400	10066000	58144	12194	9995300		1.08026	0.0938153	11.7803	125.569
1820	Exosome complex exonuclease RRP41	NP_061910	117000000	10005000	9937500	97059000	1015700	118430	124460	772820	64385000	3981100	3478200	56926000	24810000	3732400	2609500	18469000	26789000	2172700	3725300	20891000		1.07977	0.0409391	2.59512	63.3898
75	Isoform 1 of Pinin;Isoform 2 of Pinin	NP_002678	3831000	2159600	1111400	559980	89537	0	89537	0	100560	100560	0	0	1752900	560700	632200	559980	1888000	1498400	389650	0		1.07707	0.0510794	0.0573678	1.12311
1582	Isoform 3 of Myosin-10;Isoform 2 of Myosin-10;Isoform 1 of Myosin-10	NP_005955	1192100	836880	353290	1880.6	86173	86173	0	0	0	0	0	0	533780	337250	196530	0	572100	413460	156760	1880.6		1.07179	0.161439
640	Actin, alpha cardiac muscle 1;Actin, alpha skeletal muscle;Actin, aortic smooth muscle;Actin, gamma-enteric smooth muscle;Putative uncharacterized protein ACTA1;Actin alpha 1 skeletal muscle protein	NP_005150;NP_001091;NP_001604;NP_001606	1367400000	916770000	381020000	69563000	50657000	45716000	4209500	732060	417560000	334260000	73474000	9828500	434150000	314200000	109290000	10671000	464970000	222590000	194050000	48331000		1.07099	0.116681	0.961787	8.24289
1852	cDNA FLJ55789, highly similar to Rattus norvegicus basic leucine zipper and W2 domains 1 (Bzw1), mRNA;Isoform 2 of Basic leucine zipper and W2 domain-containing protein 1;Putative basic leucine zipper and W2 domain-containing protein 1-like 1;hypothetical	NP_055485;NP_001129700;XP_943726;XP_001721222	53159000	40086000	5245400	7827100	2222600	1565700	357010	299850	31656000	21958000	2842000	6856200	9313900	7893100	1204500	216230	9966400	8669800	841790	454810		1.07006	0.238633	3.39879	14.2428
833	Isoform 1 of Isocitrate dehydrogenase [NAD] subunit alpha, mitochondrial;cDNA FLJ52894, highly similar to Isocitrate dehydrogenase;Isoform 2 of Isocitrate dehydrogenase [NAD] subunit alpha, mitochondrial	NP_005521	26674000	13024000	10763000	2887500	190380	87315	67914	35155	17862000	11405000	4433400	2023400	4171500	563200	2855600	752680	4450000	967830	3405900	76277		1.06676	0.0456383	4.28191	93.8229
355	26S proteasome non-ATPase regulatory subunit 2;P67	NP_002799	272670000	198840000	65504000	8331200	4350400	3814500	497480	38369	74665000	62000000	10644000	2021700	93873000	81318000	9989400	2565600	99786000	51707000	44373000	3705500		1.06299	0.0463435	0.795383	17.1628
1860	Isoform 1 of Suppressor of G2 allele of SKP1 homolog;Isoform 2 of Suppressor of G2 allele of SKP1 homolog	NP_001124384;NP_006695	32484000	29532000	1937000	1015200	3805200	3524300	80559	200410	24187000	22534000	1414100	238520	2179000	1648700	139570	390730	2312900	1824600	302770	185520		1.06145	1.74631	11.1	6.3563
815	Proteasome subunit alpha type-6;Similar to Prosomal P27K protein	NP_002782	189740000	151880000	34114000	3743600	6529300	5713900	758050	57421	51673000	42710000	6700800	2261400	63910000	58057000	5081900	771660	67628000	45402000	21573000	653190		1.05818	0.102164	0.808528	7.91402
527	26S protease regulatory subunit 6A	NP_002795	30345000	22203000	6125400	2016200	2442700	2031000	392180	19475	10551000	8194800	1689400	667360	8480300	6695400	883920	900960	8870600	5282200	3159900	428440		1.04602	0.288044	1.24418	4.3194
321	Ubiquitin carboxyl-terminal hydrolase isozyme L3;Ubiquitin carboxyl-terminal esterase L3	NP_005993	247610	217570	30033	0	0	0	0	0	0	0	0	0	121150	100940	20217	0	126450	116640	9816.5	0		1.04375
1498	Isoform 1 of Nodal modulator 2;139 kDa protein;Nodal modulator 3;Nodal modulator 1;Isoform 2 of Nodal modulator 2	NP_001004060;NP_001004067;NP_055102;NP_775885	7719200	3198900	4299700	220620	0	0	0	0	2169500	1260300	791960	117330	2721400	675350	1942700	103300	2828300	1263300	1565000	0		1.03928		0.7972
99	Probable ATP-dependent RNA helicase DDX49	NP_061943	81906000	9611100	2140500	70154000	1417400	39258	29289	1348800	66814000	9275600	1826800	55712000	6707000	245100	207560	6254400	6967500	51085	76829	6839600		1.03884	0.211331	9.96183	47.1384
824	6-phosphogluconolactonase	NP_036220	4062200	2853300	422150	786810	786560	590200	121760	74595	2220600	1420400	87935	712220	517710	501670	16036	0	537400	340990	196420	0		1.03803	1.51931	4.28927	2.82318
753	Prohibitin-2;cDNA FLJ56579, highly similar to Prohibitin-2	NP_009204	664480000	303020000	261820000	99635000	16569000	5542000	7604200	3423100	381320000	239420000	82875000	59029000	131050000	15518000	88499000	27031000	135540000	42539000	82845000	10152000		1.03426	0.126433	2.90973	23.0141
217	Tubulin beta-2C chain;cDNA FLJ11352 fis, clone HEMBA1000020, highly similar to Tubulin beta-2C chain	NP_006079	641740000	444000000	37818000	159930000	42788000	38824000	2949800	1013900	291170000	212460000	16731000	61982000	151330000	81623000	8254200	61450000	156460000	111090000	9883200	35485000		1.0339	0.282746	1.92407	6.80495
1660	Isoform 3 of Shootin-1;Isoform 1 of Shootin-1;Isoform 4 of Shootin-1;Isoform 2 of Shootin-1;shootin1 isoform b	NP_001120683;NP_060800	1671500	1156600	141980	372870	272720	272720	0	0	0	0	0	0	688450	467090	88847	132520	710310	416810	53136	240350		1.03175	0.396136
1594	Isoform 2 of 3'(2'),5'-bisphosphate nucleotidase 1;Isoform 1 of 3'(2'),5'-bisphosphate nucleotidase 1;cDNA FLJ52417, highly similar to 3'(2'),5'-bisphosphate nucleotidase 1;3'(2'),5'-bisphosphate nucleotidase 1 (EC 3.1.3.7) (Bisphosphate 3'- nucleotidase 1	NP_006076	1141500	1118300	13743	9455.1	532370	532370	0	0	0	0	0	0	300850	277650	13743	9455.1	308300	308300	0	0		1.02476	1.76955
1031	Thioredoxin domain-containing protein 5;thioredoxin domain containing 5 isoform 2	NP_110437;NP_071368	80432000	23798000	21670000	34964000	5158600	1999700	1156400	2002500	21122000	7121000	2563000	11438000	26812000	8201300	10881000	7730100	27339000	6475800	7069900	13794000		1.01966	0.192399	0.787782	4.09452
422	Exosome complex exonuclease RRP42;cDNA FLJ58391, highly similar to Exosome complex exonuclease RRP42	NP_055819	70767000	6405900	9147400	55214000	3910100	550040	346440	3013600	43435000	3630300	6539600	33266000	11601000	1612500	1152700	8835900	11821000	613100	1108700	10099000		1.01896	0.337049	3.74407	11.1084
254	Isoform Long of Delta-1-pyrroline-5-carboxylate synthetase;Isoform Short of Delta-1-pyrroline-5-carboxylate synthetase	NP_002851;NP_001017423	35089000	8194200	21257000	5637900	538160	146310	257620	134230	4411700	2698200	739620	973940	14948000	1256200	9679900	4012200	15191000	4093500	10580000	517480		1.01626	0.0360021	0.295136	8.19775
27	>IPI:CON_Trypsin|SWISS-PROT:P00761|TRYP_PIG Trypsin - Sus scrofa (Pig).		13956000000	13474000000	417840000	65051000	112540000	104700000	7418800	420870	3889200000	3756100000	111370000	21738000	4938200000	4764700000	149620000	23822000	5016500000	4848000000	149440000	19069000		1.01586	0.0227897	0.787574	34.5584
523	Histone H2A.Z;Histone H2A.V;H2A histone family, member V isoform 3;13 kDa protein;H2A histone family, member V isoform 2;H2A histone family, member V isoform 5	NP_002097;NP_036544;NP_958844;NP_619541;NP_958925	247510000	11627000	172170000	63716000	6042300	284600	4525200	1232500	98126000	4943300	50202000	42981000	71214000	2253200	62784000	6177000	72126000	4146200	54654000	13326000		1.01281	0.0848471	1.3779	16.2398
1424	BolA-like protein 2;14 kDa protein;14 kDa protein;Isoform 2 of BolA-like protein 2	NP_001026997;NP_001034271	15512000	11722000	464520	3325800	377700	368530	9165.4	0	2136100	2095000	41104	0	6465200	6185600	49388	230210	6533200	3072800	364870	3095500		1.01052	0.0584205	0.3304	5.65555
712	Isoform 1 of TPR repeat-containing protein C12orf30;Isoform 2 of TPR repeat-containing protein C12orf30	NP_079229	1511500	1370400	141090	0	0	0	0	0	0	0	0	0	753010	741030	11983	0	758450	629350	129100	0		1.00722
578	Thioesterase superfamily member 2	NP_060943	8425900	2396400	2780600	3248900	0	0	0	0	3958600	1289700	442510	2226300	2226200	473020	912480	840720	2241100	633700	1425600	181800		1.00669		1.77819
1657	Isoform 1 of Protein canopy homolog 2	NP_055070	12848000	7901900	4533300	412840	321900	203600	118300	0	5807400	4707000	1100400	0	3348900	1260100	1885800	202960	3369800	1731100	1428800	209880		1.00624	0.0961211	1.73412	18.041
1697	Pyrroline-5-carboxylate reductase 2;cDNA FLJ54750, moderately similar to Pyrroline-5-carboxylate reductase 2;Pyrroline-5-carboxylate reductase family, member 2	NP_037460	9340500	3498300	4840900	1001400	0	0	0	0	3666800	2354300	731050	581470	2830400	299020	2159500	371880	2843300	844950	1950300	48014		1.00456		1.29551
1360	Coatomer subunit beta	NP_057535	28635000	20146000	7815000	673870	402740	290650	112090	0	20331000	16042000	3738900	550470	3949000	1965900	1922400	60671	3951500	1847200	2041600	62725		1.00063	0.101985	5.14839	50.4817
695	Pre-mRNA-splicing factor SPF27	NP_005863	999470	132020	689110	178350	153790	18129	84685	50981	0	0	0	0	423330	75978	219990	127370	422350	37908	384440	0		0.997685	0.363286
1242	Guanine nucleotide-binding protein G(k) subunit alpha	NP_006487	42393000	24133000	17901000	358340	1266500	833220	433320	0	20185000	14298000	5761100	126390	10496000	4093100	6256100	147150	10445000	4908900	5450900	84794		0.995141	0.120665	1.92311	15.9376
598	Isoform A of Lamin-A/C;Lamin A/C;Isoform ADelta10 of Lamin-A/C;cDNA FLJ56081, highly similar to Lamin-A/C;Lamin A/C	NP_733821;NP_733822	2040800000	138510000	1591200000	311090000	88101000	4009200	64419000	19673000	604600000	57204000	403860000	143530000	675900000	40126000	536910000	98863000	672180000	37171000	585990000	49018000		0.994496	0.130346	0.894511	6.86258
1876	Myosin;Isoform 3 of Myosin-VI;Isoform 1 of Myosin-VI;Isoform 4 of Myosin-VI;Isoform 2 of Myosin-VI;Isoform 5 of Myosin-VI	NP_004990	8868500	5483000	2796700	588780	784770	669470	83531	31772	5231300	3857300	843980	530030	1431000	956220	447840	26972	1421300	0	1421300	0		0.993222	0.548407	3.6557	6.66603
1681	Isoform 1 of Structural maintenance of chromosomes flexible hinge domain-containing protein 1;Isoform 2 of Structural maintenance of chromosomes flexible hinge domain-containing protein 1;153 kDa protein;Isoform 3 of Structural maintenance of chromosomes f	NP_056110	4757200	985100	2306500	1465600	0	0	0	0	1464500	76362	503980	884120	1652100	333180	966630	352340	1640500	575560	835840	229150		0.992979		0.886448
810	Putative uncharacterized protein DCTN1;Putative uncharacterized protein DCTN1;Isoform p150 of Dynactin subunit 1;Isoform p135 of Dynactin subunit 1;dynactin 1 isoform 4;Putative uncharacterized protein DKFZp686E0752	NP_001128512;NP_004073;NP_075408;NP_001128513	1573800	1507300	60669	5856.1	303910	303910	0	0	355590	355590	0	0	458810	434870	23946	0	455520	412940	36724	5856.1		0.992829	0.662387	0.775027	1.17005
1314	Gem-associated protein 5	NP_056280	9242800	7419900	1389500	433420	923190	839570	83620	0	4076400	3273700	573870	228830	2132800	1538900	473360	120510	2110500	1767700	258660	84072		0.989544	0.432854	1.91129	4.41556
959	Negative elongation factor B	NP_056271	1706400	714590	839740	152020	0	0	0	0	821750	367910	301820	152020	444800	256810	188000	0	439800	89874	349930	0		0.988759		1.84746
340	Heterogeneous nuclear ribonucleoprotein A0	NP_006796	135280000	21429000	86363000	27486000	7398900	1078300	4318900	2001700	14454000	3161400	6788800	4504100	57245000	6565900	39189000	11491000	56179000	10623000	36066000	9489300		0.981378	0.12925	0.252494	1.95353
1137	40S ribosomal protein S4, X isoform;Putative uncharacterized protein RPS4X	NP_000998	1043800000	546740000	100850000	396170000	9362800	6184900	1089500	2088300	742510000	356620000	54497000	331390000	147340000	86077000	28459000	32802000	144540000	97853000	16806000	29886000		0.980996	0.0635455	5.03943	79.3043
1868	ubiquitin-like with PHD and ring finger domains 1 isoform 2;E3 ubiquitin-protein ligase UHRF1;similar to hCG23738	NP_037414;NP_001041666;XP_001724594	7540400	496030	4375100	2669200	0	0	0	0	4206300	496030	1276700	2433600	1683900	0	1665900	18009	1650200	0	1432500	217640		0.979987		2.49795
1075	Isoform 1 of Protein KIAA1967;Isoform 2 of Protein KIAA1967	NP_066997;NP_954675	7844800	1737400	5899000	208490	654440	424500	222530	7407.3	0	0	0	0	3637900	1041500	2445800	150580	3552500	271370	3230700	50500		0.976525	0.179895
1496	Bystin	NP_004044	147210000	19468000	6937700	120800000	4689700	905200	344390	3440100	117430000	16821000	5626900	94979000	12699000	1379100	851410	10468000	12394000	363220	115040	11916000		0.975982	0.369297	9.24718	25.04
664	Microsomal glutathione S-transferase 3;Microsomal glutathione S-transferase 3;Microsomal glutathione S-transferase 3	NP_004519	16009000	5698100	8741200	1569900	0	0	0	0	6015100	3739400	1547500	728100	5064100	675300	3822300	566490	4930200	1283400	3371400	275320		0.973559		1.18779
382	Hsp90 co-chaperone Cdc37	NP_008996	55014000	49624000	4250300	1139900	3726900	3205500	473720	47638	23602000	21589000	2013600	0	14042000	11916000	1082500	1043500	13643000	12913000	680450	48801		0.971585	0.265411	1.68081	6.33288
1228	Isoform 1 of Arsenite-resistance protein 2;Isoform 3 of Arsenite-resistance protein 2;Isoform 2 of Arsenite-resistance protein 2;Isoform 4 of Arsenite-resistance protein 2	NP_056992;NP_001122324;NP_001122325;NP_001122326	10774000	1976700	7833100	964160	387710	73956	251400	62353	2353100	972690	1230500	149980	4078600	640680	3217700	220240	3954500	289370	3133600	531580		0.969573	0.0950596	0.576938	6.06923
1581	similar to peptidyl-Pro cis trans isomerase	XP_001129774	17720000	16243000	1335800	141300	0	0	0	0	1499200	1424000	75221	0	8241100	7634000	545670	61425	7980100	7185200	714950	79879		0.968329		0.181917
1276	nardilysin (N-arginine dibasic convertase) isoform a;Isoform 2 of Nardilysin;nardilysin (N-arginine dibasic convertase) isoform b;Nardilysin	NP_002516;NP_001095132	6174600	5609600	225450	339540	465810	440190	16235	9384.2	4518300	4124200	123140	270920	605660	511050	35365	59240	584880	534170	50714	0		0.96569	0.769095	7.46013	9.69988
807	U2 small nuclear ribonucleoprotein B''	NP_003083;NP_937863	3242300	645300	2439700	157270	0	0	0	0	0	0	0	0	1649600	163590	1348000	137950	1592700	481710	1091700	19320		0.965507
841	Adipocyte plasma membrane-associated protein;cDNA FLJ58338, highly similar to Adipocyte plasma membrane-associated protein	NP_065392	1950200	521120	1333000	96105	601220	189810	330130	81278	0	0	0	0	687040	262600	409620	14827	661960	68712	593250	0		0.963496	0.875087
1783	heterogeneous nuclear ribonucleoprotein U isoform a;Isoform Long of Heterogeneous nuclear ribonucleoprotein U;Isoform Short of Heterogeneous nuclear ribonucleoprotein U;cDNA FLJ54020, highly similar to Heterogeneous nuclear ribonucleoprotein U;cDNA FLJ4492	NP_114032;NP_004492	709200000	204490000	437450000	67259000	27163000	10408000	13469000	3286300	287590000	91047000	169070000	27475000	201490000	54762000	133470000	13253000	192950000	48272000	121440000	23245000		0.957616	0.134811	1.42732	10.5876
106	Isoform 1 of Heat shock cognate 71 kDa protein;Isoform 2 of Heat shock cognate 71 kDa protein	NP_006588;NP_694881	7858800000	6229200000	1286400000	343220000	224590000	190880000	28422000	5293900	2648000000	2163500000	296490000	188050000	2547700000	2082400000	390980000	74287000	2438500000	1792400000	570490000	75589000		0.957138	0.088154	1.03937	11.7904
589	Isoform 1 of RuvB-like 1;Isoform 2 of RuvB-like 1;cDNA FLJ34844 fis, clone NT2NE2011154, highly similar to RuvB-like 1	NP_003698	244210000	169480000	57114000	17611000	21062000	15355000	4844600	861590	102900000	73629000	18892000	10383000	61473000	43708000	14307000	3458000	58771000	36792000	19070000	2908500		0.956046	0.342622	1.67391	4.88558
54	cDNA FLJ56437, highly similar to Phosphoserine aminotransferase;Isoform 2 of Phosphoserine aminotransferase	NP_478059;NP_066977	160740000	128370000	29173000	3191500	2765800	2612000	15994	137850	43088000	39104000	3675700	308900	58780000	45301000	12047000	1431500	56101000	41354000	13434000	1313200		0.954423	0.0470534	0.733038	15.5789
1039	FAS-associated factor 2	NP_055428	1502300	413340	862890	226050	0	0	0	0	0	0	0	0	770010	273740	459360	36916	732270	139600	403540	189130		0.950988
1403	Isoform 1 of DNA replication licensing factor MCM7;minichromosome maintenance complex component 7 isoform 2	NP_005907;NP_877577	142050000	81176000	41005000	19872000	7381200	4956500	1632200	792500	37119000	20386000	7130400	9602300	50079000	37367000	8883500	3828400	47475000	18467000	23359000	5648900		0.948002	0.147391	0.741209	5.02886
489	SF3A2 protein (Fragment)	NP_009096	873710	83991	568000	221720	0	0	0	0	0	0	0	0	448880	0	245700	203190	424830	83991	322300	18534		0.946422
1397	Eukaryotic translation initiation factor 5B	NP_056988	57904000	45969000	5184500	6751000	420330	364180	44227	11921	39504000	29438000	4177200	5889100	9238800	8201500	602960	434350	8741200	7965400	360060	415690		0.94614	0.0454962	4.27588	93.9833
347	poly(rC) binding protein 2 isoform a;Poly(rC)-binding protein 2;poly(rC) binding protein 2 isoform b;poly(rC) binding protein 2 isoform e;poly(rC) binding protein 2 isoform f;poly(rC) binding protein 2 isoform c;cDNA FLJ54752, highly similar to Poly(rC)-bi	NP_005007;NP_001122383;NP_114366;NP_001122384;NP_001122385;NP_001092090;NP_001122386	282820000	191740000	41177000	49904000	6735000	5027900	1055200	651880	174930000	114050000	20422000	40459000	52009000	35978000	11025000	5006900	49149000	36689000	8674800	3785400		0.94501	0.129497	3.36346	25.9733
1344	RNA 3'-terminal phosphate cyclase-like protein	NP_005763	400020000	17375000	13885000	368760000	5813200	391160	471620	4950500	307070000	14133000	9977700	282960000	44893000	2112500	3194700	39586000	42240000	738490	241350	41260000		0.940904	0.12949	6.84004	52.8229
699	V-type proton ATPase subunit G 1;V-type proton ATPase subunit G 2;ATPase H+ transporting lysosomal 13kDa V1 subunit G isoform 2	NP_004879;NP_569730	7340000	5236700	1628800	474580	0	0	0	0	1123300	898930	120670	103740	3208700	2237900	716140	254610	3008000	2099800	791980	116230		0.937451		0.350079
1072	Putative uncharacterized protein ENSP00000384785;40S ribosomal protein S29;ribosomal protein S29 isoform 2;similar to mCG7602	NP_001023;NP_001025172;XP_001718273;XP_001723362;XP_001725437;XP_001725745	56985000	49344000	7103600	537550	261420	215340	38302	7782.3	34704000	30650000	3706200	348220	11373000	8990700	2313900	68764	10646000	9487800	1045200	112790		0.936077	0.022986	3.05144	132.752
1446	Isoform B of Mannose-6-phosphate receptor-binding protein 1	NP_005808	69445000	63354000	4660200	1431300	9616400	8930000	411470	274900	26990000	23462000	2546900	981400	16993000	15898000	985020	110120	15846000	15064000	716830	64857		0.932502	0.565904	1.5883	2.80666
798	Tubulin--tyrosine ligase-like protein 12;Tubulin tyrosine ligase-like family, member 12	NP_055955	26840000	22973000	3227700	639690	1572900	1411900	161050	0	9600600	8306200	1046100	248280	8107300	7421600	543140	142510	7559300	5833000	1477400	248900		0.932407	0.19401	1.18419	6.10376
1026	vesicle-associated membrane protein-associated protein A isoform 1;Putative uncharacterized protein VAPA;Vesicle-associated membrane protein-associated protein A;cDNA, FLJ96653, Homo sapiens VAMP (vesicle-associated membrane protein)-associated protein A,	NP_003565;NP_919415	36816000	14304000	20387000	2125200	808180	368720	371610	67845	9769300	5511800	3940400	317050	13592000	5951600	6488100	1152500	12647000	2471700	9587300	587750		0.930474	0.05946	0.718754	12.088
703	Citrate synthase, mitochondrial;48 kDa protein;cDNA FLJ38537 fis, clone HCHON2001233, highly similar to Citrate synthase, mitochondrial	NP_004068	218590000	63227000	51594000	103770000	2686800	1089500	1112400	484800	158180000	46260000	15597000	96325000	29912000	5595200	19789000	4527800	27807000	10282000	15096000	2429600		0.929627	0.0898235	5.28818	58.873
1471	Mitochondrial PDHA1;Pyruvate dehydrogenase E1 component subunit alpha, somatic form, mitochondrial;Pyruvate dehydrogenase E1 component subunit alpha, testis-specific form, mitochondrial;PDHA1/LOC79064 protein (Fragment);Pyruvate dehydrogenase (Lipoamide) a	NP_000275;NP_005381	3351300	1651000	1148100	552190	0	0	0	0	1308800	860370	290910	157560	1059700	591640	269230	198820	982800	199020	587980	195800		0.927432		1.23507
476	Isoform Long of Proteasome subunit alpha type-1;Isoform Short of Proteasome subunit alpha type-1;Proteasome subunit alpha type;cDNA FLJ57957, highly similar to Proteasome subunit alpha type 1;cDNA FLJ57764, highly similar to Proteasome subunit alpha type 1	NP_683877;NP_002777	141110000	114140000	20985000	5983800	3359700	2986000	324140	49477	59711000	50201000	6875000	2634700	40489000	34609000	3650700	2230100	37547000	26342000	10135000	1069700		0.927338	0.0829781	1.47475	17.7727
52	regulator of chromosome condensation 1 isoform a;regulator of chromosome condensation 1 isoform b;Regulator of chromosome condensation	NP_001041659;NP_001041660;NP_001041662;NP_001041663;NP_001041664;NP_001260	106330000	10839000	65171000	30321000	9426800	1653200	5245900	2527800	38889000	4401200	15744000	18743000	30187000	3092800	22952000	4141400	27829000	1691400	21229000	4908800		0.921887	0.31228	1.28827	4.12537
1402	baculoviral IAP repeat-containing 6	NP_057336	804380	638230	75634	90513	303410	253430	17552	32431	258790	258790	0	0	126010	126010	0	0	116160	0	58082	58082		0.921832	2.40782	2.05373	0.852938
1655	ATP synthase subunit alpha, mitochondrial;cDNA FLJ54107, highly similar to ATP synthase subunit alpha, mitochondrial	NP_001001937;NP_004037	1216500000	430820000	616700000	168990000	33414000	11294000	15297000	6823300	454780000	285720000	100190000	68869000	379060000	42742000	268230000	68084000	349260000	91066000	232980000	25211000		0.921384	0.0881496	1.19976	13.6105
310	Electron transfer flavoprotein subunit alpha, mitochondrial;electron transfer flavoprotein, alpha polypeptide isoform b;24 kDa protein	NP_000117;NP_001121188	41433000	11143000	25721000	4567900	0	0	0	0	3793600	2182300	1153500	457840	19593000	2638300	14416000	2538700	18047000	6322700	10152000	1571400		0.921094		0.19362
1415	Scaffold attachment factor B;Scaffold attachment factor B1	NP_002958	12902000	603110	11118000	1181100	938750	45041	812160	81550	4934400	504290	3950600	479540	3659300	53782	3474000	131510	3369600	0	2881100	488530		0.920832	0.256538	1.34845	5.25635
1823	Putative uncharacterized protein WDR1;Isoform 1 of WD repeat-containing protein 1;Isoform 2 of WD repeat-containing protein 1;cDNA FLJ45763 fis, clone N1ESE2000698, highly similar to WD repeat protein 1	NP_059830;NP_005103	112760000	90132000	11446000	11178000	10561000	9044900	976740	539290	39811000	28741000	3278100	7792100	32563000	28500000	3345600	717050	29821000	23845000	3845800	2129400		0.915794	0.324325	1.22258	3.76962
1895	Lysosome-associated membrane glycoprotein 1;cDNA FLJ57633, highly similar to Lysosome-associated membrane glycoprotein 1	NP_005552	13180000	6477600	5988300	714460	271020	190930	73344	6746.9	0	0	0	0	6741000	3595100	2799400	346460	6168400	2691600	3115500	361250		0.915057	0.0402047
591	60S ribosomal protein L23a;18 kDa protein;18 kDa protein;Putative uncharacterized protein RPL23A;Putative uncharacterized protein RPL23A;Protein;similar to ribosomal protein L23a;similar to ribosomal protein L23a;hypothetical protein LOC729617;similar to r	NP_000975;NP_001087227;XP_001133867;XP_001722228;XP_001133763;NP_001095138;XP_001719030;XP_001714061;XP_001726165;XP_065899;XP_946840	581080000	252800000	47924000	280360000	10978000	5881800	1306600	3790000	419040000	154300000	31836000	232900000	79091000	47843000	9741100	21507000	71971000	44769000	5040700	22161000		0.909977	0.138802	5.2982	38.1709
669	Putative eukaryotic translation initiation factor 3 subunit	NP_056044	22569000	20095000	1538700	935490	940990	902380	38608	0	18642000	16399000	1359800	882870	1565300	1476900	38104	50304	1421600	1317100	102180	2318.2		0.908197	0.601156	11.9095	19.8111
1592	Isoform 1 of ATP-dependent RNA helicase DDX42;Isoform 2 of ATP-dependent RNA helicase DDX42	NP_031398;NP_987095	2846000	192410	1010000	1643600	793940	119770	433420	240750	1792400	43057	401480	1347800	136720	29590	52103	55025	122950	0	122950	0		0.899283	5.80705	13.11	2.2576
1625	Annexin A11;cDNA FLJ51518, highly similar to Annexin A11;Annexin A11	NP_001148;NP_665875;NP_665876	31772000	23385000	6942000	1445600	1789500	1577500	211940	0	15806000	11341000	3574400	890420	7471400	6225800	885510	360080	6705500	4240200	2270200	195120		0.897489	0.239513	2.11553	8.83263
1623	Aldose reductase;Aldo-keto reductase family 1, member B1 variant (Fragment)	NP_001619	27145000	9006600	356540	17782000	526830	526830	0	0	0	0	0	0	14037000	1902000	28256	12107000	12581000	6577800	328280	5675200		0.896274	0.0375315
1301	Malate dehydrogenase, mitochondrial	NP_005909	1097800000	388780000	555020000	154000000	19847000	7341300	8318400	4186900	335770000	213500000	60740000	61529000	391700000	64360000	271150000	56198000	350470000	103570000	214810000	32085000		0.894741	0.0506689	0.857212	16.9179
1277	PDCD6IP protein	NP_037506	68039000	63312000	3347300	1380000	2262100	2150600	61233	50288	29518000	26917000	1902500	698740	19138000	17707000	1037600	393860	17121000	16538000	345850	237090		0.894608	0.118199	1.54238	13.0489
888	Hsc70-interacting protein;Protein FAM10A5;Protein FAM10A4;Protein;FAM10A7 protein (Fragment);41 kDa protein;Suppression of tumorigenicity 13	NP_003923	163190000	144500000	13759000	4933500	10244000	9136400	821080	286790	96998000	86780000	5887200	4330900	29557000	26572000	2787600	197290	26389000	22007000	4263200	118580		0.892817	0.346585	3.28173	9.46876
617	Golgi-specific brefeldin A-resistance guanine nucleotide exchange factor 1	NP_004184	3311500	2731600	153280	426630	475940	460990	14945	0	2128400	1646000	78683	403740	374080	306100	45089	22897	333030	318470	14559	0		0.890264	1.27229	5.68969	4.47199
1293	Interleukin-18	NP_001553	6240200	5729500	510760	0	248750	235690	13059	0	1964600	1798900	165630	0	2131800	2131800	0	0	1895100	1563000	332060	0		0.888967	0.116685	0.921569	7.89789
1174	40S ribosomal protein S23;similar to ribosomal protein S23;similar to hCG1990955;similar to 40S ribosomal protein S23	NP_001016;XP_944780;XP_001716528;XP_001715359	227980000	153890000	26053000	48031000	840870	621340	112200	107330	141680000	91207000	11798000	38670000	45303000	31006000	8296900	6000600	40156000	31056000	5846100	3253100		0.886387	0.018561	3.12739	168.492
1689	Isoform alpha-enolase of Alpha-enolase;Isoform MBP-1 of Alpha-enolase	NP_001419	6826600000	6349800000	396940000	79860000	295850000	280720000	12509000	2615700	2421100000	2280600000	114360000	26125000	2182300000	2085700000	78687000	17926000	1927300000	1702700000	191390000	33194000		0.883151	0.135568	1.10943	8.18354
1902	14 kDa protein		53008000	26674000	24383000	1951200	5771800	3229300	2259100	283370	18627000	12807000	4870200	949100	15198000	5241700	9313300	642890	13412000	5395500	7940800	75806		0.882485	0.379774	1.22562	3.22724
40	Proteasome subunit beta type-6;20 kDa protein;12 kDa protein	NP_002789	38538000	30659000	7322100	556320	2036600	1769800	245690	21087	14343000	11991000	2202300	149910	11775000	10009000	1438800	327190	10382000	6889100	3435200	58140		0.881699	0.17296	1.21809	7.04262
867	Nuclease-sensitive element-binding protein 1;Protein;Nuclease sensitive element binding protein-1;RcNSEP1 (Fragment)	NP_004550	185390000	155260000	16024000	14105000	12222000	10702000	1244700	275670	73546000	57358000	5722900	10465000	52979000	46138000	4705300	2136400	46644000	41066000	4350800	1227500		0.880424	0.230695	1.38821	6.01751
119	Digestive organ expansion factor homolog	NP_055203	155510000	3045700	3703500	148770000	1019600	0	0	1019600	125980000	1568300	2931400	121480000	15193000	1367300	279750	13546000	13318000	110230	492350	12716000		0.876588	0.0671099	8.29198	123.558
1426	30 kDa protein;cDNA FLJ52228, highly similar to Mps one binder kinase activator-like 1A;Mps one binder kinase activator-like 1A;Isoform 1 of Mps one binder kinase activator-like 1B	NP_775739;NP_060691	21138000	13666000	1490000	5982600	159570	144060	15513	0	12760000	6847700	299970	5612100	4380600	3359700	765080	255840	3838300	3314100	409470	114740		0.876204	0.0364265	2.91284	79.9649
977	Isoform 1 of Cytoskeleton-associated protein 4;Isoform 2 of Cytoskeleton-associated protein 4;Similar to cytoskeleton-associated protein 4 (Fragment)	NP_006816	15325000	5846000	8707700	770810	286990	162680	124310	0	3912900	2913400	930310	69231	5931600	1854900	3881300	195490	5193000	915000	3771900	506090		0.87548	0.0483832	0.65967	13.6343
1292	CTP synthase 1	NP_001896	18274000	17256000	799470	218080	1207700	1072300	68128	67254	8213600	7830600	291780	91222	4722300	4658200	4486.6	59599	4130200	3695100	435080	0		0.874616	0.255744	1.73932	6.80103
1362	Isoform 1 of ATPase family AAA domain-containing protein 3A;Isoform 2 of ATPase family AAA domain-containing protein 3A;cDNA FLJ31537 fis, clone NT2RI2000704, highly similar to ATPase family AAA domain-containing protein 3A;TOB3;Isoform 1 of ATPase family	NP_060658;NP_114127	15761000	6774700	6822000	2164300	0	0	0	0	8048300	5106700	1685700	1255900	4119200	611460	2775000	732710	3593500	1056500	2361300	175750		0.872378		1.95385
509	Isoform 1 of Glycerol-3-phosphate dehydrogenase, mitochondrial;Isoform 2 of Glycerol-3-phosphate dehydrogenase, mitochondrial	NP_000399;NP_001076581	11721000	6223400	3971900	1526000	0	0	0	0	4585700	3004100	1007000	574630	3811400	768670	2302100	740680	3324100	2450600	662850	210680		0.872147		1.20315
463	Ras-related protein Rab-5C;19 kDa protein	NP_004574;NP_958842	87472000	45991000	35710000	5771100	1541100	969500	486170	85406	25287000	18041000	5514300	1731700	32447000	13361000	16930000	2155900	28197000	13619000	12780000	1798100		0.869017	0.0474959	0.779332	16.4084
788	Ras-related protein Rab-8A;cDNA FLJ53028, highly similar to Ras-related protein Rab-8A	NP_005361	9174300	3557300	5140500	476490	0	0	0	0	2174200	1296700	708050	169490	3745900	1128100	2332900	284890	3254100	1132500	2099600	22112		0.86871		0.580421
1379	Chromobox protein homolog 3	NP_009207;NP_057671;XP_943872	112970000	23060000	50469000	39436000	4242200	1072600	1822800	1346800	44662000	7982900	11697000	24983000	34314000	7715000	19836000	6763400	29747000	6289800	17114000	6343100		0.866906	0.123629	1.30157	10.528
1335	DNA damage-binding protein 1;cDNA FLJ51067, highly similar to DNA damage-binding protein 1;cDNA FLJ51165, highly similar to DNA damage-binding protein 1	NP_001914	125760000	67721000	52459000	5580600	4376800	2952700	1123700	300360	15261000	10201000	3187400	1872400	56904000	38012000	17118000	1772800	49219000	16555000	31030000	1635000		0.864948	0.0769155	0.268189	3.48679
425	Ribosome biogenesis regulatory protein homolog	NP_055984	408430000	19810000	16264000	372350000	7481500	421180	467160	6593100	340310000	15964000	12166000	312180000	32553000	1640800	2644000	28268000	28082000	1783500	987110	25312000		0.862655	0.229825	10.454	45.4869
601	Actin, cytoplasmic 2	NP_001605	25646000000	18176000000	6574400000	895110000	753670000	665670000	73901000	14098000	10695000000	8582300000	1887600000	224870000	7632600000	5460900000	1971300000	200490000	6564500000	3467300000	2641600000	455640000		0.860061	0.0987435	1.40123	14.1906
153	Splicing factor U2AF 35 kDa subunit;U2 small nuclear RNA auxillary factor 1 isoform b;Isoform 1 of Splicing factor U2AF 26 kDa subunit;Isoform 2 of Splicing factor U2AF 26 kDa subunit;Isoform 3 of Splicing factor U2AF 26 kDa subunit	NP_006749;NP_001020374;NP_659424;NP_001035515	42615000	3434100	26799000	12382000	628950	72072	390860	166010	18371000	1821200	7838500	8710900	12700000	775600	10742000	1182000	10915000	765210	7826900	2323300		0.859449	0.0495236	1.44654	29.209
192	Isoform 1 of Putative RNA-binding protein Luc7-like 2;Isoform 2 of Putative RNA-binding protein Luc7-like 2	NP_057103	8023800	2034500	4818400	1171000	1805400	739860	825590	239990	0	0	0	0	3345200	696120	2241900	407180	2873100	598510	1750800	523780		0.858872	0.539699
1061	insulin-like growth factor 2 mRNA binding protein 2 isoform a;Insulin-like growth factor 2 mRNA binding protein 2;Insulin-like growth factor 2 mRNA-binding protein 2	NP_006539;NP_001007226	4141400	3415100	525270	201040	334940	291830	43108	0	1487700	1219400	228810	39519	1252400	879110	218010	155330	1066300	1024800	35352	6182.9		0.851405	0.267439	1.18788	4.44169
1368	Microtubule-associated protein 1S	NP_060644	54393000	53906000	487220	0	1122700	1122700	0	0	37687000	37687000	0	0	8422500	7935300	487220	0	7160600	7160600	0	0		0.850175	0.133298	4.47456	33.5682
1627	Heat shock protein HSP 90-beta	NP_031381	20283000000	18733000000	1302400000	248320000	561480000	527020000	27003000	7457400	7691500000	7215000000	402360000	74099000	6510500000	6144800000	279390000	86322000	5519900000	4845900000	593590000	80446000		0.847846	0.0862422	1.1814	13.6986
1401	Isoform 1 of 26S proteasome non-ATPase regulatory subunit 1;Isoform 2 of 26S proteasome non-ATPase regulatory subunit 1	NP_002798	73197000	48045000	21549000	3603100	1750700	1506200	207120	37372	48403000	29835000	15539000	3028800	12536000	9888900	2246500	400490	10507000	6814300	3556500	136420		0.838146	0.139654	3.86112	27.6478
1065	Tubulin alpha-1A chain;Isoform 1 of Tubulin alpha-3C/D chain;Isoform 2 of Tubulin alpha-3C/D chain;Tubulin alpha-3E chain;Tubulin alpha-2 chain (Alpha-tubulin 2). Isoform 2	NP_006000;NP_005992;NP_525125;NP_997195	4729100000	4342800000	320400000	65905000	318130000	295790000	19329000	3010600	1781000000	1643400000	109950000	27610000	1433000000	1321900000	93431000	17607000	1197100000	1081700000	97686000	17677000		0.83538	0.222003	1.24285	5.59834
50	Importin subunit beta-1	NP_002256	491050000	335450000	135010000	20594000	6333600	4410000	1651900	271610	176130000	131650000	36074000	8404600	168170000	111760000	48463000	7946500	140420000	87627000	48823000	3971700		0.834988	0.0376619	1.04733	27.8088
965	Proteasome 26S non-ATPase subunit 11 variant (Fragment)	NP_002806	155310000	121730000	28564000	5017600	10529000	8964600	1417900	146340	63584000	51022000	8787300	3774700	44295000	38888000	4373600	1033300	36905000	22856000	13986000	63211		0.833164	0.237702	1.43547	6.03894
1432	Probable ATP-dependent RNA helicase DDX56	NP_061955	211890000	5653700	20014000	186220000	6593600	115250	4316600	2161800	143600000	3080400	2979100	137550000	33690000	1528400	7007500	25155000	28001000	929600	5711000	21360000		0.831137	0.195714	4.26239	21.7787
149	39S ribosomal protein L12, mitochondrial	NP_002940	14219000	2740400	9562400	1916000	0	0	0	0	1848300	1129600	318610	400130	6756800	337060	5202400	1217400	5613700	1273800	4041400	298480		0.830822		0.273547
1709	Isoform Liver of ATP synthase subunit gamma, mitochondrial;Isoform Heart of ATP synthase subunit gamma, mitochondrial	NP_001001973;NP_005165	77763000	24836000	39664000	13263000	973090	333440	435670	203970	23686000	12004000	6466800	5215200	29070000	4360600	19334000	5374900	24035000	8138500	13427000	2469400		0.826797	0.033474	0.814792	24.341
274	Ewing sarcoma breakpoint region 1, isoform CRA_h;Isoform EWS of RNA-binding protein EWS;Ewing sarcoma breakpoint region 1, isoform CRA_b;Ewing sarcoma breakpoint region 1;cDNA FLJ32119 fis, clone PEBLM1000034, highly similar to RNA-BINDING PROTEIN EWS;Isof	NP_005234;NP_053733	1736500	172190	716530	847830	312410	121290	95885	95230	0	0	0	0	779640	50901	298390	430350	644500	0	322250	322250		0.826664	0.400711
1074	60S ribosomal protein L28;ribosomal protein L28 isoform 3;ribosomal protein L28 isoform 1;ribosomal protein L28 isoform 4	NP_000982;NP_001129607;NP_001129606;NP_001129608	226010000	133780000	24769000	67466000	2035900	1286300	294520	455090	172450000	98059000	13644000	60750000	28291000	18265000	5154700	4870500	23232000	16166000	5675500	1390400		0.82118	0.0719628	6.09558	84.7046
335	Isoform Sp100-HMG of Nuclear autoantigen Sp-100	NP_003104	889360	805350	34326	49685	0	0	0	0	0	0	0	0	488430	444320	0	44105	400930	361030	34326	5579.8		0.820855
1255	40S ribosomal protein S15a;similar to hCG1994130	NP_001010;NP_001025180;XP_001719393;XP_001720484;XP_001720610	323220000	237350000	41481000	44389000	3415700	2508500	515930	391280	181300000	128450000	17355000	35486000	76113000	57649000	12923000	5540800	62397000	48738000	10687000	2971800		0.819794	0.0448767	2.38198	53.0784
423	Complement component 1 Q subcomponent-binding protein, mitochondrial;20 kDa protein	NP_001203	300400000	98134000	164010000	38257000	1709600	655510	766380	287720	72838000	48382000	15397000	9058000	124160000	19175000	84635000	20352000	101690000	29922000	63206000	8559200		0.819024	0.0137693	0.586646	42.6053
1164	cDNA FLJ43643 fis, clone STOMA2008546, highly similar to B-cell receptor-associated protein 31;21 kDa protein;21 kDa protein;21 kDa protein	NP_005736	40827000	13903000	25952000	971900	1039500	458360	530500	50618	8250500	5450600	2594300	205610	17359000	4702300	12319000	337070	14178000	3291900	10508000	378600		0.816752	0.0598825	0.475287	7.93699
322	40S ribosomal protein S3;RPS3 protein (Fragment)	NP_000996	1003100000	676240000	112070000	214810000	23858000	19959000	3222300	676850	433190000	315400000	38243000	79541000	300670000	190270000	42202000	68199000	245410000	150610000	28406000	66395000		0.81621	0.0793495	1.44075	18.157
1573	Leucine-rich repeat-containing protein 59	NP_060979	349010000	148600000	178580000	21831000	7309800	2746300	4010400	553100	187540000	107480000	67050000	13007000	85020000	17133000	64038000	3849100	69144000	21239000	43483000	4422300		0.813267	0.0859774	2.20583	25.656
605	Proliferating cell nuclear antigen	NP_002583;NP_872590	451400000	340750000	87574000	23075000	9235000	7100300	1699600	435170	167810000	137510000	22456000	7843000	151460000	122330000	22956000	6167200	122900000	73803000	40463000	8629500		0.811435	0.0609732	1.10795	18.1711
943	2-oxoglutarate dehydrogenase E1 component, mitochondrial;cDNA FLJ59557, highly similar to 2-oxoglutarate dehydrogenase E1 component, mitochondrial	NP_002532	2261600	491960	1523900	245700	0	0	0	0	0	0	0	0	1249500	226520	789930	233070	1012100	265440	734020	12633		0.810004
1472	20 kDa protein;60S ribosomal protein L24;19 kDa protein;13 kDa protein;60S ribosomal protein	NP_000977	153730000	99485000	18940000	35304000	4773500	3315400	582500	875650	89744000	54070000	8540800	27133000	32721000	21182000	6996800	4542200	26490000	20918000	2819400	2753000		0.809572	0.145885	2.7427	18.8005
1919	cDNA FLJ54408, highly similar to Heat shock 70 kDa protein 1		19666000	15525000	3687400	454200	1265700	928600	259270	77796	8945000	7420800	1228500	295700	5231000	4181100	1028300	21556	4224700	2994200	1171300	59148		0.807628	0.241961	1.71	7.06724
272	Lamin-B2;Lamin-B2	NP_116126	116640000	8138700	85368000	23138000	5983400	478400	4477400	1027600	20387000	1113500	16248000	3025300	50020000	2763500	41024000	6231900	40254000	3783300	23618000	12853000		0.804758	0.11962	0.407577	3.40726
918	Isoform 2 of Core histone macro-H2A.1;H2A histone family, member Y isoform 2;Isoform 1 of Core histone macro-H2A.1;cDNA FLJ55076, highly similar to Core histone macro-H2A.1;H2A histone family, member Y isoform 2 variant (Fragment)	NP_613258;NP_001035248;NP_004884;NP_613075	170170000	7695900	71448000	91024000	12692000	810100	6951000	4931300	113400000	5411400	35216000	72772000	24445000	625890	18813000	5005400	19631000	848510	10468000	8315200		0.803068	0.519206	4.63899	8.93476
1776	Isoform 1 of Heterochromatin protein 1-binding protein 3;Isoform 4 of Heterochromatin protein 1-binding protein 3;Isoform 2 of Heterochromatin protein 1-binding protein 3;Isoform 3 of Heterochromatin protein 1-binding protein 3;Heterochromatin protein 1, b	NP_057371	65479000	4075300	29990000	31414000	3494100	172480	2209500	1112100	41036000	2971100	14305000	23760000	11624000	722360	8533900	2368000	9325000	209370	4941100	4174600		0.80222	0.300594	3.53028	11.7444
1838	Leucine-rich PPR motif-containing protein, mitochondrial	NP_573566	654730000	247050000	304850000	102820000	6546100	2476000	2745000	1325200	273860000	161210000	54946000	57705000	207730000	33161000	137760000	36804000	166600000	50209000	109400000	6989400		0.802003	0.0315125	1.31835	41.8356
704	Eukaryotic initiation factor 4A-I;46 kDa protein;Putative uncharacterized protein (Fragment)	NP_001407	1202300000	1012200000	130330000	59848000	65313000	55104000	7740200	2468400	527380000	439030000	49832000	38515000	338770000	288730000	37918000	12122000	270880000	229290000	34843000	6742700		0.799599	0.192795	1.55675	8.07466
1616	33 kDa protein;40S ribosomal protein SA;Similar to Ribosomal protein 40;Uncharacterized protein ENSP00000346598;Laminin receptor-like protein LAMRL5;16 kDa protein;similar to 40S ribosomal protein SA (p40) (34/67 kDa laminin receptor) (Colon carcinoma lami	NP_001012321;NP_002286;XP_001724023;XP_001724025;XP_001724027;XP_001726573;XP_001726574;XP_370697;NP_001083057;XP_001723476;XP_001723478;XP_001723479;XP_001134241;XP_001719654;XP_949264	1370000000	1152800000	186610000	30570000	42976000	36537000	5476800	962620	525430000	461330000	54227000	9873900	445920000	368210000	67618000	10089000	355680000	286750000	59288000	9643800		0.797632	0.096376	1.17831	12.2261
1123	Histone H2A type 2-A;Histone H2A type 2-C	NP_001035807;NP_003507;NP_003508	2645400000	109230000	1595100000	941100000	228570000	9761200	140590000	78227000	850350000	24931000	332430000	492990000	871870000	30684000	662050000	179130000	694600000	43856000	459980000	190760000		0.796678	0.262161	0.975317	3.7203
1458	Heterogeneous nuclear ribonucleoprotein G;cDNA FLJ38696 fis, clone KIDNE2001931, highly similar to HETEROGENEOUS NUCLEAR RIBONUCLEOPROTEIN G;kynurenine aminotransferase III isoform 3	NP_002130;NP_062556	162760000	16005000	94667000	52084000	7134200	556380	4954800	1623000	90552000	8834300	46111000	35607000	36222000	4125300	25213000	6883500	28848000	2488800	18388000	7971100		0.796422	0.196958	2.49992	12.6927
1519	Isoform 2 of Heterogeneous nuclear ribonucleoprotein A/B;Putative uncharacterized protein HNRNPAB;Isoform 3 of Heterogeneous nuclear ribonucleoprotein A/B;Isoform 1 of Heterogeneous nuclear ribonucleoprotein A/B;Isoform 4 of Heterogeneous nuclear ribonucle	NP_112556;NP_004490	125210000	20132000	92758000	12317000	6333500	1082500	4572800	678170	40653000	8964000	28019000	3669500	43554000	5769300	32703000	5081800	34666000	4316000	27463000	2887300		0.795931	0.145417	0.933393	6.41873
89	HSPA5 protein	NP_005338	1927200000	970200000	839680000	117330000	64397000	33165000	25800000	5432600	575390000	401910000	148300000	25181000	716960000	280240000	384460000	52264000	570460000	254890000	281120000	34448000		0.795665	0.0898195	0.802541	8.93504
130	Isoform 2 of Electron transfer flavoprotein subunit beta;Isoform 1 of Electron transfer flavoprotein subunit beta	NP_001014763;NP_001976	12950000	3970600	7194700	1784500	0	0	0	0	3234000	2144400	676850	412740	5413100	335720	3882500	1194900	4302700	1490500	2635300	176910		0.794868		0.59744
1720	40S ribosomal protein S27;similar to hCG1783679;9 kDa protein;Ribosomal protein S27	NP_001021;XP_001723666;XP_001725235;XP_001725457	127230000	94204000	16489000	16537000	1802800	1401300	221810	179660	85116000	62826000	9849600	12441000	22470000	15851000	4177400	2442000	17841000	14126000	2240200	1474800		0.793992	0.0802314	3.78798	47.2132
163	Splicing factor, arginine/serine-rich 2;cDNA FLJ52570, highly similar to Splicing factor, arginine/serine-rich 2;cDNA FLJ35170 fis, clone PLACE6012942, highly similar to SPLICING FACTOR, ARGININE/SERINE-RICH 2;cDNA FLJ39750 fis, clone SMINT2017736, moderat	NP_003007;NP_115285	51701000	11642000	37601000	2458200	190910	34944	155970	0	16542000	6305500	8415900	1820900	19513000	2356500	16815000	341640	15455000	2945200	12214000	295680		0.792036	0.00978373	0.847743	86.6482
1944	>IPI:REV_IPI00303335.2|SWISS-PROT:P20929|TREMBL:B3KUC9;Q05C45;Q14214;Q6PJ54;Q7Z2R0|ENSEMBL:ENSP00000172853|REFSEQ:NP_004534 Tax_Id=9606 Gene_Symbol=NEB Nebulin;>IPI:REV_IPI00743654.2|TREMBL:A8MXK8;Q14215|ENSEMBL:ENSP00000380503 Tax_Id=9606 Gene_Symbol=NEB	NP_004534	9009000	3696600	2159400	3153000	0	0	0	0	4398600	173480	1584300	2640800	2577800	1993700	295150	288920	2032700	1529300	279960	223360		0.788541		1.70634
1219	Glutathione S-transferase P;Putative uncharacterized protein GSTP1	NP_000843	1165400000	1059300000	96137000	9972900	23623000	21659000	1714800	248980	274860000	230600000	41859000	2405200	484790000	466770000	15346000	2671000	382130000	340260000	37218000	4647800		0.788238	0.0487283	0.566967	11.6353
440	Eukaryotic translation initiation factor 1;8 kDa protein	NP_005792	10575000	7440300	1162800	1972200	159600	103770	28243	27588	7830500	5284300	688250	1857900	1450700	1259000	127170	64462	1134600	793130	319170	22262		0.782105	0.110016	5.39774	49.0633
336	Histone deacetylase complex subunit SAP18	NP_005861	9478900	730630	7450900	1297400	0	0	0	0	0	0	0	0	5322300	358260	4316000	648060	4156600	372360	3134900	649320		0.780978
175	cDNA FLJ61202, highly similar to Multisynthetase complex auxiliary component p43;Multisynthetase complex auxiliary component p43;cDNA FLJ52127, highly similar to Multisynthetase complex auxiliary component p43	NP_004748	11553000	10992000	416340	144920	610150	610150	0	0	2815500	2711200	104300	0	4566500	4377300	137020	52186	3561300	3293500	175020	92739		0.779875	0.133614	0.616555	4.61444
614	40S ribosomal protein S6;Ribosomal protein S6	NP_001001	264770000	167100000	31828000	65837000	6316200	4477800	794680	1043800	176010000	106460000	16669000	52882000	46323000	29630000	8760800	7932500	36120000	26538000	5603000	3979100		0.779742	0.136351	3.79962	27.8664
995	KRR1 small subunit processome component homolog;HRB2 variant B	NP_008974	354440000	16330000	8829300	329280000	11760000	2400800	638040	8721000	282550000	8462700	6572800	267510000	33791000	4187200	1568100	28035000	26339000	1278800	50378	25010000		0.779468	0.348022	8.36169	24.0264
1879	ribosomal protein S12;40S ribosomal protein S12	NP_001007	270710000	208070000	33897000	28747000	3672500	2770500	495460	406570	178560000	136890000	17567000	24110000	49788000	36838000	9863900	3086500	38690000	31576000	5970000	1144100		0.777095	0.0737628	3.58641	48.6208
1194	60S ribosomal protein L34;similar to Ribosomal protein L34;ribosomal protein L34-like	NP_000986;NP_296374;XP_945476;NP_001104736	256160000	47479000	13071000	195620000	664400	398330	68724	197350	172400000	30875000	9578600	131950000	46767000	7270500	2020200	37477000	36334000	8935100	1403000	25996000		0.776915	0.0142066	3.68636	259.482
1695	cDNA FLJ56890, highly similar to Fructose-bisphosphate aldolase A;Fructose-bisphosphate aldolase A	NP_000025;NP_001121089;NP_908930;NP_908932	2636300000	2229700000	316810000	89747000	56060000	48276000	6411300	1372300	1181800000	1066200000	87106000	28515000	787200000	618890000	135530000	32782000	611190000	496340000	87770000	27077000		0.77641	0.0712144	1.50127	21.081
1935	>IPI:REV_IPI00167941.1|SWISS-PROT:Q9NU22|TREMBL:Q5T794;Q6AI22;Q6PJJ1|ENSEMBL:ENSP00000358400|REFSEQ:NP_055426|H-INV:HIT000080972|VEGA:OTTHUMP00000016865 Tax_Id=9606 Gene_Symbol=MDN1 Midasin	NP_055426	1688700	70828	121820	1496100	190000	0	0	190000	0	0	0	0	844480	68998	22997	752480	654240	1830.4	98823	553580		0.774725	0.224991
110	Isoform 1 of Pyruvate dehydrogenase E1 component subunit beta, mitochondrial;Isoform 2 of Pyruvate dehydrogenase E1 component subunit beta, mitochondrial;35 kDa protein	NP_000916	8466800	1307200	6159600	999970	0	0	0	0	0	0	0	0	4771800	447370	3531200	793220	3695000	859870	2628400	206750		0.774341
170	Ribosome biogenesis protein BMS1 homolog	NP_055568	625270000	25518000	18625000	581130000	4240800	221460	415290	3604000	491090000	19041000	15097000	456950000	73287000	3003000	2188300	68095000	56660000	3252700	924080	52483000		0.773125	0.0578657	6.70092	115.801
361	U1 small nuclear ribonucleoprotein A	NP_004587	9500100	1366500	7336600	797040	2129600	203870	1439500	486140	0	0	0	0	4163500	455240	3397300	310900	3207100	707340	2499700	0		0.770289	0.511493
717	NHP2 non-histone chromosome protein 2-like 1;NHP2-like protein 1	NP_001003796;NP_004999	483310000	10846000	16733000	455730000	14658000	497650	847740	13313000	287780000	4031400	6973700	276780000	102180000	4107300	5923600	92146000	78689000	2209700	2988300	73491000		0.770102	0.143453	2.8164	19.633
1835	Isoform Long of 14-3-3 protein beta/alpha;Isoform Short of 14-3-3 protein beta/alpha	NP_003395;NP_647539	197100000	175240000	18624000	3234900	2067200	1852700	156290	58243	75247000	68151000	6264200	831720	67675000	61094000	5151400	1429800	52112000	44145000	7052100	915150		0.770033	0.030546	1.11189	36.4004
962	Leucyl-tRNA synthetase, cytoplasmic;cDNA FLJ58466, highly similar to Leucyl-tRNA synthetase, cytoplasmic	NP_064502	42807000	37112000	3797900	1898000	2095100	1917000	121630	56455	29920000	26048000	2459700	1412300	6097400	4770100	997040	330240	4694800	4376300	219580	98967		0.769968	0.343605	4.90701	14.2809
346	non-metastatic cells 1, protein (NM23A) expressed in isoform a;Nucleoside diphosphate kinase A;9 kDa protein	NP_937818;NP_000260	152270000	144190000	6591100	1480200	285350	266610	18735	0	43865000	41728000	1894800	242740	61145000	58440000	1893300	811500	46970000	43760000	2784200	425930		0.768174	0.00466678	0.717393	153.723
1086	Elongation factor 2;cDNA FLJ56548, highly similar to Elongation factor 2	NP_001952	3565500000	3137700000	292530000	135230000	54606000	48316000	4528100	1761000	1464600000	1265300000	113900000	85387000	1157700000	1047200000	79728000	30769000	888590000	776910000	94368000	17311000		0.767548	0.0471677	1.26509	26.8212
1578	Elongation factor 1-alpha 1;Putative elongation factor 1-alpha-like 3;Elongation factor 1-alpha;Similar to Elongation factor 1-alpha 1	NP_001393	8138500000	6481300000	715600000	941590000	297500000	243450000	30045000	24004000	4220100000	3146600000	337260000	736280000	2048800000	1732300000	201500000	114930000	1572100000	1358900000	146800000	66387000		0.767327	0.145207	2.05979	14.1852
804	ATP synthase subunit b, mitochondrial;ATP synthase, H+ transporting, mitochondrial F0 complex, subunit B1	NP_001679	69299000	17843000	42121000	9334900	514860	164390	237120	113350	13144000	7840200	2817900	2486000	31496000	3335300	22073000	6087700	24144000	6503400	16993000	647800		0.766574	0.0163468	0.417323	25.5293
663	Isoform 1 of Proteasome subunit alpha type-7;Isoform 2 of Proteasome subunit alpha type-7;Proteasome subunit alpha type;Proteasome (Prosome, macropain) subunit, alpha type, 7	NP_002783	227500000	184700000	35327000	7469200	9444000	8164300	1044300	235360	61233000	51485000	7040100	2708300	88959000	79092000	7507600	2358900	67864000	45963000	19735000	2166600		0.762868	0.106161	0.688328	6.4838
1002	THO complex 2 isoform 1;cDNA FLJ61096, highly similar to THO complex subunit 2;Isoform 1 of THO complex subunit 2	NP_001075019;NP_065182	11568000	1019700	3327300	7220700	303520	19559	194790	89175	10747000	975310	2925700	6845600	293720	16768	124300	152650	223920	8106.2	82515	133300		0.762359	1.03337	36.5893	35.4079
1821	EBNA1 binding protein 2	NP_006815	471730000	6916000	14869000	449950000	11049000	458970	739240	9850500	403240000	5556700	13312000	384370000	32630000	507440	695530	31427000	24817000	392900	122140	24302000		0.760558	0.338615	12.358	36.4956
1089	60S ribosomal protein L18;cDNA FLJ59178, moderately similar to 60S ribosomal protein L18	NP_000970	497620000	220700000	40288000	236640000	12479000	6329800	1332700	4816500	315170000	123360000	17091000	174720000	96656000	51856000	13065000	31735000	73321000	39154000	8800000	25367000		0.758577	0.129107	3.26074	25.256
46	cDNA FLJ56389, highly similar to Elongation factor 1-gamma;50 kDa protein;cDNA FLJ59433, highly similar to Elongation factor 1-gamma	NP_001395	1132300000	984340000	102000000	45930000	48585000	43478000	4334200	773120	566910000	506340000	50985000	9585900	294020000	262810000	23915000	7294100	222750000	171710000	22766000	28277000		0.757602	0.165244	1.92813	11.6684
561	Peroxisomal multifunctional enzyme type 2;cDNA FLJ55431, highly similar to Peroxisomal multifunctional enzyme type 2	NP_000405	9933400	3583500	5815800	534030	865360	358130	386780	120450	2694400	1436900	1035800	221700	3627900	1153600	2448400	25827	2745700	634840	1944800	166050		0.756829	0.238529	0.742689	3.11362
1200	Moesin;Putative uncharacterized protein MSN (Fragment)	NP_002435	86914000	71629000	11592000	3692400	1197400	1049800	134160	13451	19833000	16941000	2156900	734530	37558000	31547000	4158500	1852400	28326000	22091000	5142800	1092100		0.754194	0.0318814	0.528063	16.5634
72	Serine hydroxymethyltransferase, mitochondrial;Serine hydroxymethyltransferase (Fragment);cDNA FLJ57281, highly similar to Serine hydroxymethyltransferase, mitochondrial;cDNA FLJ58289, highly similar to Serine hydroxymethyltransferase, mitochondrial;cDNA F	NP_005403	209270000	90232000	90776000	28266000	5102100	1988900	2149100	964130	88633000	56812000	18137000	13684000	65914000	11295000	42460000	12159000	49625000	20136000	28030000	1458600		0.752875	0.0774054	1.34468	17.3719
876	Protein S100-A4	NP_002952;NP_062427	7764800	7436700	305000	23077	343390	343390	0	0	1362700	1362700	0	0	3459000	3354400	98230	6391.2	2599600	2376200	206770	16686		0.751547	0.0992744	0.393958	3.96837
341	Multisynthetase complex auxiliary component p38;28 kDa protein;Putative uncharacterized protein ENSP00000383327	NP_006294	26554000	24394000	1961400	198280	1140100	1021800	118280	0	9721200	8847100	852470	21618	8969400	8268400	618540	82460	6723000	6256600	372120	94199		0.749548	0.12711	1.08382	8.52662
1279	60S ribosomal protein L21;hypothetical protein;hypothetical protein isoform 1;similar to mCG4465, partial;similar to hCG1782414 isoform 2;similar to mCG4465;Similar to 60S ribosomal protein L21;similar to ribosomal protein L21 isoform 1;Protein;hypothetica	NP_000973;XP_001133535;XP_001726261;XP_001719211;XP_001719491;XP_001720542;XP_001720544;XP_001720546;XP_001722792;XP_001722793;XP_001722794;XP_001732891;XP_001127420;XP_001133205;XP_001718916;XP_001723077;XP_001726196;XP_001724844;XP_001724845;XP_001732889;XP_001132984	211180000	117700000	24008000	69463000	7293100	4757200	899730	1636200	137970000	66882000	11381000	59703000	37684000	23873000	7047100	6763800	28233000	22193000	4679800	1360200		0.749204	0.193533	3.66124	18.9179
505	Coactosin-like protein	NP_066972	49551000	46397000	2708200	446270	272080	260750	11329	0	14694000	13650000	834680	209240	19788000	19011000	638140	139210	14797000	13476000	1224000	97815		0.747776	0.0137497	0.742571	54.0062
246	60S acidic ribosomal protein P0;60S acidic ribosomal protein P0;cDNA FLJ51469, highly similar to 60S acidic ribosomal protein P0;24 kDa protein;60S acidic ribosomal protein P0-like;19 kDa protein;18 kDa protein;17 kDa protein;60S acidic ribosomal protein P	NP_000993;NP_444505	1240300000	1032600000	168000000	39702000	18049000	14860000	2522300	666910	691480000	598770000	70612000	22097000	304030000	231750000	59947000	12337000	226710000	187190000	34923000	4601000		0.745683	0.0593659	2.27438	38.3113
131	Pre-mRNA-processing factor 19	NP_055317	128190000	34486000	49690000	44016000	6727900	1286100	3735400	1706400	89027000	26611000	24381000	38035000	18614000	4653900	10761000	3199500	13822000	1935000	10813000	1074100		0.742559	0.361443	4.7828	13.2325
1294	Deoxynucleotidyltransferase terminal-interacting protein 2	NP_055412	170630000	6828900	9606900	154200000	2785500	179280	75732	2530500	127790000	3367200	7737100	116680000	22997000	3075600	449960	19471000	17063000	206810	1344100	15512000		0.741966	0.121124	5.55681	45.8769
331	Glycine cleavage system H protein, mitochondrial;similar to Glycine cleavage system H protein, mitochondrial	NP_004474;XP_001134369;XP_001721116;XP_950829	2222600	417270	1458600	346680	0	0	0	0	0	0	0	0	1276700	112620	899580	264490	945880	304650	559040	82188		0.740879
513	14-3-3 protein theta;Putative uncharacterized protein YWHAQ	NP_006817	389480000	339280000	28657000	21546000	7720400	7028500	527640	164290	164370000	142660000	10827000	10881000	124920000	110670000	6722200	7529800	92470000	78919000	10580000	2971200		0.740234	0.0618028	1.3158	21.2903
1799	Thioredoxin domain-containing protein 17;11 kDa protein;9 kDa protein	NP_116120	37528000	32690000	758750	4079400	540550	540550	0	0	2709600	2637200	72362	0	19702000	18701000	218120	782160	14576000	10810000	468270	3297200		0.739823	0.0274363	0.137529	5.01267
1769	N8 protein long isoform (Fragment);tumor protein D52 isoform 2;Isoform 2 of Tumor protein D52;Isoform 1 of Tumor protein D52;12 kDa protein	NP_001020424;NP_005070;NP_001020423	3437300	3277500	159820	0	451550	437210	14333	0	0	0	0	0	1717600	1684700	32943	0	1268200	1155600	112540	0		0.738356	0.262896
121	Glycogen phosphorylase, brain form	NP_002853	11574000	10720000	692820	160810	399430	399430	0	0	2864800	2574200	235380	55201	4786000	4553800	232220	0	3523400	3192500	225210	105610		0.736189	0.083458	0.598579	7.17222
388	cDNA FLJ55599, highly similar to DNA replication licensing factor MCM3	NP_002379	141680000	81283000	37549000	22848000	4096300	2688800	952780	454720	46720000	24141000	8911200	13667000	52372000	39907000	8486500	3978600	38492000	14545000	19199000	4747900		0.734973	0.0782155	0.89208	11.4054
522	Isoform 1 of Epidermal growth factor receptor;Isoform 3 of Epidermal growth factor receptor;Isoform 4 of Epidermal growth factor receptor;Isoform 2 of Epidermal growth factor receptor	NP_005219;NP_958441;NP_958439;NP_958440	205400	86379	119020	0	0	0	0	0	0	0	0	0	118470	57722	60750	0	86929	28657	58271	0		0.733764
414	cDNA FLJ76863, highly similar to Homo sapiens stress-induced-phosphoprotein 1 (Hsp70/Hsp90-organizing protein) (STIP1), mRNA;Stress-induced-phosphoprotein 1;STIP1 protein;cDNA FLJ54451, highly similar to Stress-induced-phosphoprotein 1	NP_006810	520580000	441850000	48388000	30348000	20754000	17257000	1270900	2225100	227450000	207780000	16363000	3305400	157140000	130810000	12316000	14007000	115250000	85998000	18437000	10810000		0.733422	0.132073	1.44744	10.9593
782	Actin-related protein 3	NP_005712	31440000	16882000	4012600	10546000	2089100	1247700	414130	427280	24673000	12781000	2442500	9449000	2700700	1759800	383540	557380	1977800	1093100	772470	112240		0.732329	0.77354	9.13578	11.8103
1056	ubiquitin and ribosomal protein S27a precursor;similar to ubiquitin;ubiquitin C;44 kDa protein;44 kDa protein;44 kDa protein;39 kDa protein;UBC protein;30 kDa protein;ubiquitin B precursor;25 kDa protein;21 kDa protein;21 kDa protein;19 kDa protein;19 kDa	NP_001129064;NP_002945;XP_001722511;XP_001725719;XP_371330;NP_066289;NP_061828	1208300000	723800000	351740000	132750000	21745000	10465000	8226600	3053200	452930000	218290000	155830000	78812000	423760000	296530000	107650000	19583000	309860000	198510000	80041000	31304000		0.731216	0.0513144	1.06884	20.8292
1399	Isoform 2 of Protein disulfide-isomerase A6;Isoform 1 of Protein disulfide-isomerase A6	NP_005733	120670000	55084000	51540000	14042000	14111000	4011300	2926000	7173500	40766000	27000000	12500000	1265200	38031000	11267000	21252000	5511600	27758000	12805000	14861000	91769		0.729878	0.371039	1.07192	2.88895
1676	60S ribosomal protein L27a;hypothetical protein LOC389435	NP_000981;NP_001083056	218860000	113790000	22575000	82492000	5254500	3072200	620490	1561800	135050000	60018000	10160000	64869000	45462000	24719000	8212000	12531000	33096000	25982000	3583100	3530400		0.727993	0.11558	2.97061	25.7018
945	Isoform 1 of Cullin-associated NEDD8-dissociated protein 1;Similar to Cullin-associated NEDD8-dissociated protein 1;Isoform 2 of Cullin-associated NEDD8-dissociated protein 1	NP_060918	155180000	109440000	32140000	13598000	2597800	1847900	471230	278740	61779000	39288000	10962000	11530000	52550000	43193000	8258200	1099100	38252000	25112000	12448000	690590		0.727916	0.0494348	1.17562	23.7813
1150	ATP-dependent RNA helicase DDX51;Putative uncharacterized protein DDX51	NP_778236	81333000	2460500	1939400	76933000	692510	23096	28748	640660	58759000	1639600	1383400	55736000	12664000	727430	349030	11587000	9217800	70454	178260	8969100		0.727874	0.0546834	4.63985	84.8493
972	cDNA FLJ57754, highly similar to Homo sapiens profilin 2 (PFN2), transcript variant 2, mRNA;10 kDa protein	NP_002619	26266000	20899000	2258000	3108200	564320	506050	58271	0	6527200	6033100	480860	13334	11104000	9921800	1182200	0	8070200	4438600	536700	3094900		0.726783	0.0508213	0.587824	11.5665
1419	CAD protein;Putative uncharacterized protein CAD	NP_004332	254620000	219680000	24571000	10376000	6601200	5632300	402710	566210	127480000	118640000	6994600	1848100	69918000	61404000	6847100	1666700	50627000	34006000	10327000	6294500		0.724091	0.0944135	1.82328	19.3116
932	Ubiquilin-2;Isoform 1 of Ubiquilin-1;Isoform 2 of Ubiquilin-1;cDNA FLJ56541, highly similar to Ubiquilin-2;cDNA FLJ60127, highly similar to Ubiquilin-2;Ubiquilin-4;46 kDa protein	NP_038472;NP_038466;NP_444295;NP_064516	755890	658190	97696	0	326860	287450	39409	0	0	0	0	0	249260	190980	58287	0	179770	179770	0	0		0.721215	1.31132
1779	26 kDa protein;Putative uncharacterized protein RAN;GTP-binding nuclear protein Ran;27 kDa protein	NP_006316	603870000	493990000	91005000	18884000	19480000	16567000	2468700	444440	221310000	183530000	27075000	10708000	211030000	177620000	30192000	3221100	152050000	116270000	31269000	4510100		0.720514	0.0923092	1.04871	11.3609
1479	CCAAT/enhancer-binding protein zeta	NP_005751	290170000	4209800	5870600	280090000	3467800	38937	30668	3398200	250040000	3499200	5009700	241530000	21327000	577730	774840	19974000	15334000	93888	55372	15185000		0.718995	0.162601	11.7241	72.1034
830	Heat shock protein 75 kDa, mitochondrial;57 kDa protein	NP_057376	190590000	66788000	103040000	20765000	3200500	1475600	1260200	464650	55858000	36988000	12216000	6654400	76518000	14140000	51483000	10895000	55011000	14184000	38077000	2750600		0.718929	0.0418268	0.729998	17.4529
1753	Ribosomal protein L10;60S ribosomal protein L10;ribosomal protein L10;60S ribosomal protein L10-like;similar to QM protein isoform 1;similar to Q1Z 7F5 isoform 1;similar to QM protein isoform 6;similar to QM protein isoform 1;15 kDa protein;10 kDa protein	NP_006004;NP_542784;XP_001726762;XP_209178;XP_001726696;XP_936625;XP_950892;XP_001722550	369230000	289040000	44138000	36054000	3050400	2436100	459960	154370	275250000	216110000	27825000	31314000	52945000	38943000	10425000	3576600	37983000	31545000	5428400	1009200		0.717405	0.0576145	5.19879	90.2341
1227	isopentenyl-diphosphate delta isomerase	NP_004499	16974000	15824000	1041200	109170	64481	64481	0	0	11627000	11074000	497370	56282	3077000	3032000	45023	0	2205100	1653400	498810	52889		0.71664	0.0209558	3.77868	180.317
421	cDNA FLJ55467, highly similar to Septin-2;Septin-2;Putative uncharacterized protein SEPT2;22 kDa protein;21 kDa protein	NP_001008491;NP_001008492;NP_004395;NP_006146	44785000	27934000	10195000	6655900	2412000	1398600	568930	444480	26290000	17144000	4249700	4896800	9376400	4924800	3458000	993680	6706100	4466500	1918500	321030		0.715211	0.257242	2.80385	10.8997
1605	Isoform 1 of Putative ATP-dependent RNA helicase DHX30;DEAH (Asp-Glu-Ala-His) box polypeptide 30 isoform 2	NP_619520;NP_055781	27322000	15754000	6582600	4985200	142160	55373	30929	55860	14806000	8686900	2316000	3803500	7214300	4143900	2067500	1002900	5159100	2868000	2168100	122880		0.715121	0.0197053	2.05231	104.15
1236	10 kDa heat shock protein, mitochondrial	NP_002148	330710000	128680000	164440000	37594000	4644800	1938100	2002300	704390	98542000	67237000	19096000	12208000	132680000	23910000	88620000	20151000	94843000	35595000	54717000	4530400		0.714825	0.0350075	0.742704	21.2156
984	DEAD (Asp-Glu-Ala-Asp) box polypeptide 54 isoform 1;ATP-dependent RNA helicase DDX54	NP_001104792;NP_076977	431930000	16488000	22889000	392550000	2713000	83786	118870	2510300	345630000	14976000	11534000	319120000	48757000	1339100	1147000	46271000	34834000	90001	10089000	24654000		0.714441	0.0556433	7.08883	127.398
915	UPF0556 protein C19orf10	NP_061980	27867000	14091000	13736000	40117	65322	37302	28020	0	0	0	0	0	16240000	7932800	8306700	0	11562000	6121000	5401000	40117		0.711946	0.00402229
129	Isoform Complexed of Arginyl-tRNA synthetase, cytoplasmic;Isoform Monomeric of Arginyl-tRNA synthetase, cytoplasmic	NP_002878	128070000	116100000	10065000	1910700	6123500	5554500	499450	69580	51776000	47100000	3999100	676780	40995000	38205000	2186400	603460	29180000	25239000	3380200	560890		0.711794	0.149372	1.26298	8.4553
1501	Isoform 1 of Zinc finger CCCH domain-containing protein 13;Isoform 2 of Zinc finger CCCH domain-containing protein 13	NP_055885	33877000	20381000	12639000	856970	1348400	628980	497360	222010	15020000	12060000	2960400	0	10230000	6835700	3089300	304790	7278600	856070	6092400	330170		0.711496	0.131808	1.46823	11.1391
1202	Phosphatidylethanolamine-binding protein 1;22 kDa protein;cDNA FLJ51535, highly similar to Phosphatidylethanolamine-binding protein 1	NP_002558	172910000	160070000	9677700	3162200	5922400	5335300	480940	106190	30924000	27230000	3032800	661440	79652000	75116000	3279500	1256600	56414000	52392000	2884500	1137900		0.708256	0.0743534	0.388239	5.22153
1611	60S ribosomal protein L35;11 kDa protein	NP_009140	215200000	114060000	16682000	84451000	2127500	1203400	245600	678540	159440000	75662000	10603000	73176000	31394000	20059000	4387900	6947300	22234000	17139000	1445200	3649200		0.708225	0.0677677	5.07868	74.9424
1764	Nucleoside diphosphate kinase;NME1-NME2 protein;Nucleoside diphosphate kinase B	NP_001018146;NP_001018147;NP_001018148;NP_001018149;NP_002503	2425900000	2265500000	123900000	36450000	35809000	33999000	1478300	331460	586730000	547790000	27582000	11361000	1055800000	1003100000	36933000	15759000	747590000	680680000	57907000	8997900		0.708079	0.0339165	0.555721	16.385
236	Serine/threonine-protein phosphatase 2A catalytic subunit alpha isoform;Serine/threonine protein phosphatase;Serine/threonine-protein phosphatase 2A catalytic subunit beta isoform	NP_002706;NP_001009552;NP_004147	43102000	34498000	6367900	2236200	1794300	1338600	258970	196800	15790000	13243000	2087900	459230	14941000	11059000	2954600	927560	10577000	8857800	1066500	652610		0.707918	0.120092	1.05682	8.80009
354	Methylosome protein 50;WD repeat domain 77;cDNA FLJ55120, moderately similar to Methylosome protein 50	NP_077007	8334700	6429300	1874000	31313	316150	298080	18066	0	5034400	3556400	1446600	31313	1748000	1589900	158140	0	1236200	984950	251200	0		0.707208	0.180864	2.88009	15.9241
1303	Isoform 2 of Vinculin;Isoform 1 of Vinculin	NP_054706;NP_003364	157980000	141380000	11554000	5043800	2355100	2260400	94704	0	72546000	64497000	5482800	2565600	48683000	43656000	3463900	1562500	34394000	30966000	2512400	915670		0.706489	0.0483762	1.49017	30.8038
919	EF-hand domain-containing protein D2;EF-hand domain family, member D2	NP_077305	5337600	5093700	150760	93066	466940	455930	11002	0	1164000	1084000	79966	0	2172900	2020100	59796	93066	1533700	1533700	0	0		0.705831	0.214893	0.53569	2.49283
862	Nucleolar complex protein 4 homolog	NP_076983	279500000	5780200	14608000	259110000	7548600	242370	622990	6683200	236730000	4302500	12402000	220030000	20647000	1063900	1347200	18236000	14573000	171400	235160	14166000		0.705817	0.365603	11.4656	31.3608
910	H/ACA ribonucleoprotein complex subunit 2;nucleolar protein family A, member 2	NP_060308;NP_001030005	85278000	2558000	3776900	78943000	3588900	234850	179210	3174800	53301000	1306800	2542700	49452000	16663000	620690	1047800	14994000	11726000	395660	7265.5	11323000		0.703715	0.215381	3.19876	14.8516
316	Claudin-6;Claudin-3;Claudin-9;Claudin-4	NP_067018;NP_001297;NP_066192;NP_001296	15516000	6768100	7952300	795840	74099	47432	26667	0	4647300	2964600	1568800	113870	6337800	1983000	4319200	35617	4457000	1773100	2037600	646350		0.703241	0.0116916	0.733267	62.7174
504	cDNA FLJ25678 fis, clone TST04067, highly similar to PURINE NUCLEOSIDE PHOSPHORYLASE;Purine nucleoside phosphorylase	NP_000261	79706000	75264000	3303800	1138100	301280	301280	0	0	24140000	22722000	845900	571600	32471000	31462000	837750	172020	22794000	20779000	1620200	394440		0.70198	0.00927843	0.743433	80.1248
1167	Isoform 2 of Tropomyosin alpha-3 chain;tropomyosin 3 isoform 4;Putative uncharacterized protein DKFZp686J1372;Tropomyosin 3;Isoform 3 of Tropomyosin alpha-3 chain;tropomyosin 3 isoform 5;Tropomyosin 3;cDNA FLJ50720, highly similar to Homo sapiens tropomyos	NP_705935;NP_001036816;NP_001036817;NP_001036818	277290000	235090000	37463000	4737000	14162000	13245000	809950	106630	122450000	104290000	16300000	1861800	82706000	72949000	8980100	777260	57972000	44608000	11372000	1991200		0.700941	0.171233	1.48055	8.64638
1193	Putative uncharacterized protein RPL30 (Fragment);60S ribosomal protein L30;11 kDa protein;6 kDa protein	NP_000980	626250000	331920000	65935000	228400000	5366200	3094900	753640	1517700	291620000	120300000	19288000	152030000	193920000	113480000	30524000	49917000	135340000	95039000	15370000	24934000		0.697917	0.0276722	1.50382	54.3439
253	Ras-related protein Rab-1B;RAB1B protein;Small GTP-binding protein;Putative Ras-related protein Rab-1C;Putative small GTP-binding protein	NP_112243	327610000	170480000	144890000	12247000	4479400	2741800	1436600	301020	75430000	56989000	15644000	2797000	145980000	66601000	74955000	4426700	101720000	44143000	52855000	4722000		0.696808	0.030685	0.516715	16.8393
526	DNA replication licensing factor MCM5;82 kDa protein;Minichromosome maintenance complex component 5;cDNA FLJ54759, highly similar to DNA replication licensing factor MCM5	NP_006730	91429000	53298000	22528000	15603000	2406200	1632000	470490	303690	23314000	12097000	4619900	6597200	38750000	28873000	6799600	3077400	26959000	10696000	10638000	5624700		0.695716	0.0620955	0.601652	9.68914
682	Isoform Mitochondrial of Peroxiredoxin-5, mitochondrial;Isoform Cytoplasmic+peroxisomal of Peroxiredoxin-5, mitochondrial;Putative uncharacterized protein PRDX5 (Fragment);peroxiredoxin 5 isoform b precursor;peroxiredoxin 5 isoform c precursor	NP_036226;NP_857634;NP_857635	83513000	54694000	23995000	4823800	992870	771200	175430	46241	19008000	14519000	3104800	1384500	37468000	25316000	10314000	1838400	26044000	14089000	10400000	1554700		0.6951	0.0264991	0.507313	19.1445
377	Isoform 2 of Cleavage and polyadenylation specificity factor subunit 6;Isoform 1 of Cleavage and polyadenylation specificity factor subunit 6;Isoform 3 of Cleavage and polyadenylation specificity factor subunit 6;cDNA FLJ58421, highly similar to Cleavage a	NP_008938	13848000	1014300	8425200	4408600	1358800	196970	760070	401800	4559700	476270	1974100	2109300	4679500	182380	3605300	891810	3250000	158670	2085600	1005700		0.694519	0.290373	0.974399	3.35568
1370	Putative uncharacterized protein NUDT5;ADP-sugar pyrophosphatase;Putative uncharacterized protein NUDT5;Putative uncharacterized protein NUDT5	NP_054861	137650000	112690000	22405000	2555900	3377400	3228400	140400	8590	70846000	56477000	12199000	2170400	37455000	29298000	8157100	0	25968000	23682000	1908400	376980		0.693312	0.0901722	1.8915	20.9765
395	NADH dehydrogenase [ubiquinone] 1 beta subcomplex subunit 5, mitochondrial;22 kDa protein;NDUFB5 protein	NP_002483	1754400	144530	1609800	0	0	0	0	0	0	0	0	0	1037200	0	1037200	0	717180	144530	572650	0		0.691458
83	Proteasome subunit beta type-7	NP_002790	22159000	18428000	3462100	268870	387000	347690	39317	0	8732300	7331700	1217200	183340	7714000	7217300	434240	62526	5325300	3530900	1771400	22998		0.690342	0.0501685	1.13201	22.5641
243	Isoform 1 of Polyadenylate-binding protein 1;Isoform 2 of Polyadenylate-binding protein 1;cDNA FLJ59219, highly similar to Poly(A)-binding protein 1;cDNA FLJ37875 fis, clone BRSSN2018771, highly similar to Poly(A)-binding protein 1;Polyadenylate-binding pr	NP_002559;NP_112241	475720000	414070000	51943000	9699800	20627000	17526000	2736500	364420	238420000	207910000	25454000	5063000	128190000	107620000	17184000	3389900	88474000	81023000	6568900	882440		0.690179	0.16091	1.8599	11.5586
105	V-type proton ATPase subunit E 1;vacuolar H+ ATPase E1 isoform b;24 kDa protein;vacuolar H+ ATPase E1 isoform c	NP_001687;NP_001034455;NP_001034456	6536400	4911200	1218300	406890	167150	153190	13953	0	2744200	2194900	228630	320630	2152100	1590100	475780	86259	1473000	973050	499940	0		0.684448	0.0776683	1.27513	16.4176
1738	Nuclear migration protein nudC;Putative uncharacterized protein NUDC (Fragment);NPD011;24 kDa protein	NP_006591	103480000	96771000	5145700	1566900	4688100	4541400	146660	0	45054000	41925000	2407300	721520	31916000	29882000	1236200	797510	21827000	20423000	1355500	47918		0.683889	0.146889	1.41164	9.61029
448	Cell growth-regulating nucleolar protein	NP_060286	576010000	18395000	19654000	537960000	9354900	278000	485500	8591400	421900000	5723700	11864000	404310000	86043000	2556900	3063600	80422000	58712000	9836000	4241300	44635000		0.682356	0.108724	4.90336	45.0994
701	60S ribosomal protein L19;similar to ribosomal protein L19	NP_000972;NP_001074013	248180000	106110000	20255000	121810000	1548000	927520	182030	438410	194820000	74157000	13242000	107420000	30804000	17220000	4934400	8649800	21012000	13810000	1896700	5305200		0.682119	0.0502532	6.3245	125.853
502	Microtubule-associated protein RP/EB family member 1;cDNA FLJ52068, highly similar to Microtubule-associated protein RP/EB family member 1	NP_036457	43384000	34843000	4027400	4514000	959880	769570	156760	33546	29954000	23641000	2808500	3503900	7429800	5855900	689970	883960	5040900	4576100	372160	92627		0.67847	0.129193	4.0316	31.206
883	Calcium-binding protein 39	NP_001124321;NP_001124322;NP_057373	2217900	2010900	157920	49094	0	0	0	0	835110	695700	90318	49094	824660	824660	0	0	558100	490500	67598	0		0.676764		1.01267
868	Phenylalanyl-tRNA synthetase alpha chain;cDNA FLJ50378, highly similar to Phenylalanyl-tRNA synthetase alpha chain	NP_004452	30775000	22628000	4247100	3900400	1202100	897480	135720	168920	11783000	8143800	1174800	2464100	10610000	8258400	1372000	979900	7180200	5328200	1564600	287480		0.676739	0.113299	1.11056	9.80201
1348	Tyrosine-protein kinase receptor;Protein TFG;Putative MAPK activating protein;TFG protein;18 kDa protein;18 kDa protein;15 kDa protein	NP_001007566;NP_006061	4455000	4044000	330630	80467	1462100	1382200	41746	38154	0	0	0	0	1787600	1456400	288890	42314	1205400	1205400	0	0		0.674312	0.817912
165	Isoform 1 of Squamous cell carcinoma antigen recognized by T-cells 3;Isoform 2 of Squamous cell carcinoma antigen recognized by T-cells 3;cDNA FLJ51777, highly similar to Squamous cell carcinoma antigen recognized byT-cells 3	NP_055521	3788200	1823200	1619600	345300	0	0	0	0	611150	430090	131850	49201	1898000	1333200	564810	0	1279000	59937	922980	296100		0.673867		0.321997
511	19 kDa protein;Small nuclear ribonucleoprotein Sm D3;cDNA FLJ51872, highly similar to Small nuclear ribonucleoprotein Sm D3;7 kDa protein	NP_004166	241710000	35673000	172250000	33793000	8015100	1480800	5350400	1183900	93334000	16904000	55796000	20633000	83858000	10221000	67584000	6053400	56503000	7067000	43515000	5921900		0.673794	0.0955794	1.113	11.6448
278	SRA stem-loop-interacting RNA-binding protein, mitochondrial	NP_112487	44588000	15038000	22510000	7040300	605150	218370	251920	134850	14094000	8418200	2799800	2876400	17879000	2751500	11574000	3553900	12009000	3649400	7884200	475210		0.671682	0.033847	0.788299	23.2901
464	Ras-related protein Rab-7a	NP_004628	254340000	130140000	110710000	13482000	4185500	1664000	2297600	223860	87856000	61404000	21964000	4488000	97122000	42857000	49437000	4828600	65172000	24216000	37014000	3941600		0.671032	0.0430953	0.904594	20.9906
1851	heat shock protein 90kDa alpha (cytosolic), class A member 1 isoform 1;Isoform 1 of Heat shock protein HSP 90-alpha;Hsp89-alpha-delta-N	NP_001017963;NP_005339	4926400000	4519100000	343650000	63705000	117150000	109890000	6232600	1033000	1675500000	1551800000	103080000	20577000	1878200000	1764400000	88003000	25765000	1255600000	1092900000	146330000	16330000		0.668512	0.0623735	0.892078	14.3022
1191	60S ribosomal protein L22;11 kDa protein	NP_000974	128010000	69970000	13672000	44369000	3125500	1761600	415410	948530	71094000	31039000	4745600	35309000	32258000	21027000	4979300	6251400	21535000	16142000	3531900	1860400		0.667586	0.0968907	2.20392	22.7464
1667	annexin A2 isoform 1;Annexin A2;Putative annexin A2-like protein;24 kDa protein;cDNA FLJ34687 fis, clone MESAN2000620, highly similar to Annexin A2	NP_001002858;NP_001002857;NP_001129487;NP_004030	2774000000	1753600000	941640000	78740000	46197000	32435000	11661000	2100900	804720000	526650000	247570000	30499000	1154200000	757840000	370070000	26331000	768810000	436670000	312330000	19809000		0.666098	0.0400251	0.69721	17.4193
41	14-3-3 protein epsilon;22 kDa protein;cDNA FLJ60092, highly similar to 14-3-3 protein epsilon	NP_006752	1476400000	1250000000	147520000	78821000	17010000	15140000	1314400	555670	363620000	330880000	28640000	4101600	657750000	567370000	57575000	32802000	438010000	336660000	59995000	41362000		0.665922	0.0258609	0.552824	21.3768
1330	Macrophage migration inhibitory factor	NP_002406	214770000	185680000	19046000	10042000	10565000	10027000	451470	86520	67065000	50789000	8448300	7827500	82335000	75407000	5844800	1083600	54804000	49459000	4301200	1043800		0.665622	0.128317	0.814538	6.34785
1756	Asparagine synthetase [glutamine-hydrolyzing]	NP_001664;NP_597680;NP_899199	184650000	143840000	19838000	20964000	2185200	1524100	10824	650330	26543000	22615000	1911900	2016200	93738000	71939000	11556000	10243000	62180000	47765000	6359800	8054900		0.663338	0.0233118	0.283162	12.1467
670	UDP-glucose ceramide glucosyltransferase-like 1 isoform 1;UDP-glucose:glycoprotein glucosyltransferase 1	NP_064505;NP_001020948	21733000	11700000	9622700	410720	0	0	0	0	2167900	1535100	576700	56071	11769000	4712100	6904000	153380	7795800	5452500	2142000	201270		0.662401		0.184204
261	RuvB-like 2	NP_006657	179800000	113300000	48536000	17960000	20128000	12791000	5231000	2105600	68281000	46894000	12304000	9083600	54997000	31061000	18802000	5134500	36390000	22554000	12200000	1636500		0.661672	0.365984	1.24154	3.39234
730	Ribose-5-phosphate isomerase;Ribose-5-phosphate isomerase	NP_653164	2001200	1950700	50452	0	134670	123690	10980	0	0	0	0	0	1123300	1109600	13694	0	743220	717450	25777	0		0.66164	0.119888
98	Isoform 1 of RNA-binding protein 4;RNA-binding protein 4B;Isoform 2 of RNA-binding protein 4;cDNA FLJ59148, highly similar to RNA-binding protein 4;Isoform 3 of RNA-binding protein 4	NP_002887;NP_113680	10189000	1178500	3170300	5840600	2388200	348420	933040	1106700	5253400	568970	1427700	3256800	1534900	241180	551570	742110	1012800	19900	258000	734950		0.659848	1.55593	3.42263	2.19973
711	Dolichyl-diphosphooligosaccharide--protein glycosyltransferase 67 kDa subunit precursor	NP_002941	314020000	99895000	196990000	17132000	8947100	3091700	4817700	1037800	82434000	44822000	31751000	5860500	134190000	28731000	99736000	5720300	88450000	23250000	60686000	4512900		0.65914	0.0666749	0.614308	9.21349
1261	Activated RNA polymerase II transcriptional coactivator p15	NP_006704	49293000	21308000	13830000	14155000	1345300	751400	379090	214800	22457000	12116000	3881100	6460100	15379000	5825400	6058000	3495700	10111000	2615100	3512100	3984000		0.657455	0.0874764	1.46024	16.6929
1129	Profilin-1	NP_005013	1995000000	1870200000	89856000	35021000	13241000	12534000	596110	110810	693090000	652670000	26282000	14143000	777620000	735610000	25649000	16358000	511080000	469340000	37328000	4409000		0.657236	0.0170276	0.891297	52.3442
1095	Isoform ASF-1 of Splicing factor, arginine/serine-rich 1;Isoform ASF-2 of Splicing factor, arginine/serine-rich 1;Isoform ASF-3 of Splicing factor, arginine/serine-rich 1	NP_008855;NP_001071634	152460000	27033000	99589000	25840000	5061500	562560	3819100	679810	45767000	4519700	28610000	12638000	61337000	12531000	38969000	9836600	40296000	9419100	28191000	2686000		0.656961	0.0825195	0.746156	9.04218
1148	High mobility group protein B3;22 kDa protein;21 kDa protein;Non-histone chromosomal protein;similar to high-mobility group box 3;similar to high-mobility group box 3;similar to high-mobility group box 3;similar to high-mobility group box 3	NP_005333;XP_935058;XP_944970;XP_001717777;XP_001714478;XP_001717228;XP_001130734	4406500	2597300	1225500	583780	0	0	0	0	1689200	1038900	256540	393770	1640000	1027700	514000	98319	1077300	530660	454930	91691		0.65689		1.03
342	Peroxiredoxin-4;Protein	NP_006397	80926000	37502000	40779000	2644200	415020	287480	117200	10347	13553000	9497000	2984100	1071700	40419000	17481000	22858000	80741	26538000	10237000	14820000	1481300		0.656572	0.0102679	0.335313	32.6563
1656	Protein arginine N-methyltransferase 5;protein arginine methyltransferase 5 isoform b;cDNA FLJ54078, highly similar to Protein arginine N-methyltransferase 5;Putative uncharacterized protein PRMT5	NP_006100;NP_001034708	39971000	35103000	3197400	1670500	665380	600660	45983	18740	12371000	11175000	899100	296990	16262000	14623000	823860	814910	10673000	8704300	1428400	539820		0.656315	0.0409162	0.760731	18.5924
371	60S ribosomal protein L8;32 kDa protein;26 kDa protein;cDNA FLJ53750, highly similar to 60S ribosomal protein L8	NP_000964;NP_150644	498090000	310740000	47527000	139810000	5349200	3833500	635170	880560	401450000	237740000	33788000	129920000	55133000	40772000	7762000	6599300	36155000	28401000	5342200	2411500		0.655778	0.0970236	7.28148	75.0486
1022	Phosphoglycerate kinase 1;cDNA FLJ53125, highly similar to Phosphoglycerate kinase 1;cDNA FLJ53770, highly similar to Phosphoglycerate kinase 1	NP_000282	1009200000	920500000	63058000	25599000	50706000	47045000	2969100	691200	325680000	298710000	17229000	9747800	382610000	356030000	14354000	12218000	250160000	218710000	28506000	2941900		0.653825	0.132527	0.851206	6.42291
580	Calreticulin	NP_004334	471910000	281430000	178680000	11794000	14183000	9637500	4084700	460610	166090000	127810000	34533000	3748700	176460000	86837000	85512000	4110300	115180000	57151000	54552000	3474200		0.652726	0.0803752	0.941233	11.7105
1166	Isoform Long of Ubiquitin fusion degradation protein 1 homolog;39 kDa protein;Isoform Short of Ubiquitin fusion degradation protein 1 homolog;cDNA FLJ59614, highly similar to Ubiquitin fusion degradation protein 1 homolog;ubiquitin fusion degradation 1-lik	NP_005650;NP_001030324	3242000	2568200	427600	246170	0	0	0	0	1891600	1332100	359990	199500	817110	726350	44095	46666	533260	509740	23522	0		0.652617		2.31499
955	Nucleolar complex protein 3 homolog;Putative uncharacterized protein NOC3L	NP_071896	530080000	15716000	11081000	503280000	4964000	137130	202680	4624200	392020000	11874000	7185200	372960000	80618000	2480500	2220100	75917000	52476000	1224500	1473200	49778000		0.650922	0.0615743	4.86269	78.9726
267	Dolichyl-diphosphooligosaccharide--protein glycosyltransferase subunit DAD1	NP_001335	66235000	22001000	40660000	3574100	1634000	576880	775790	281330	22912000	11825000	9894000	1193100	25255000	5681600	18263000	1310300	16434000	3917900	11727000	789370		0.650723	0.0647001	0.907226	14.022
1263	aldehyde dehydrogenase 7 family, member A1;cDNA FLJ56008, highly similar to Aldehyde dehydrogenase family 7 member A1	NP_001173	15115000	11253000	3025700	836810	1380400	1093700	130860	155790	5449200	4267400	737150	444580	5023100	3591600	1227000	204530	3262600	2299900	930730	31911		0.649519	0.27481	1.08483	3.94755
836	Isoform 4 of Tubulin-specific chaperone D;Isoform 1 of Tubulin-specific chaperone D;Isoform 5 of Tubulin-specific chaperone D;TBCD protein;Putative uncharacterized protein TBCD	NP_005984	48500000	8651800	38696000	1152200	2938900	1206600	1654500	77822	0	0	0	0	27622000	4950000	21843000	829030	17939000	2495200	15198000	245390		0.649446	0.106397
457	GTP-binding protein SAR1a	NP_064535	31401000	28926000	1443400	1031600	351840	338020	13817	0	14647000	13491000	781450	374900	9945100	9061800	391480	491890	6457300	6035800	256690	164840		0.649295	0.0353782	1.47279	41.6297
252	Interferon-stimulated 20 kDa exonuclease-like 2	NP_112242	13736000	134620	165550	13436000	0	0	0	0	13312000	129740	163590	13019000	257720	0	0	257720	166720	4879.5	1963.7	159870		0.646904		51.653
1824	Isoform 1 of Exosome complex exonuclease RRP44;Isoform 2 of Exosome complex exonuclease RRP44	NP_055768;NP_001121698	106770000	18076000	10443000	78254000	2145500	521020	255920	1368500	84274000	15020000	5538900	63715000	12370000	1947300	1511700	8910900	7982600	587830	3136100	4258700		0.645319	0.173444	6.81277	39.2794
1030	Isoform 1 of Proteasome subunit alpha type-3;Isoform 2 of Proteasome subunit alpha type-3	NP_002779;NP_687033	170260000	122490000	34500000	13269000	5903000	4809900	604390	488720	81259000	53004000	18910000	9344600	50506000	43391000	4275300	2839800	32591000	21285000	10710000	595460		0.64529	0.116877	1.6089	13.7657
590	14-3-3 protein zeta/delta;28 kDa protein;cDNA, FLJ79516, highly similar to 14-3-3 protein zeta/delta	NP_001129171;NP_001129172;NP_001129173;NP_001129174;NP_003397;NP_663723	1834900000	1677200000	138780000	18982000	48315000	44339000	3636600	338760	624700000	577510000	40766000	6427800	707600000	662480000	36705000	8423300	454300000	392840000	57668000	3791800		0.642029	0.0682801	0.882843	12.9297
558	Glutathione S-transferase omega-1;Glutathione S-transferase omega 1;Glutathione S-transferase omega 1	NP_004823	130310000	104910000	18739000	6653300	8224000	5370200	2505800	348100	43034000	40542000	2142200	350400	48146000	37326000	8293100	2526700	30901000	21674000	5798300	3428200		0.641819	0.170814	0.893823	5.23273
1033	Histone H3.2;cDNA FLJ52843, highly similar to Histone H3.3;Histone H3.1t;Histone H3-like;cDNA FLJ57905, moderately similar to Histone H3.3	NP_001005464;NP_001116847;NP_066403;NP_003484;NP_001013721	5795700000	238220000	2761100000	2796300000	41310000	423500	27076000	13811000	3955500000	171820000	1497700000	2285900000	1096200000	19638000	804530000	271990000	702740000	46335000	431840000	224560000		0.641069	0.0376847	3.60837	95.7516
1300	Malate dehydrogenase, cytoplasmic	NP_005908	330510000	294950000	28318000	7249600	11384000	10436000	663220	285380	83981000	76891000	5297000	1793200	143300000	125380000	13391000	4531600	91851000	82245000	8966700	639430		0.64097	0.0794417	0.58605	7.37711
1382	Eukaryotic translation initiation factor 2 subunit 3;Isoform 1 of Eukaryotic translation initiation factor 2 subunit 3-like protein;Isoform 2 of Eukaryotic translation initiation factor 2 subunit 3-like protein	NP_001406	188590000	142780000	29227000	16583000	10376000	7885300	1708600	781730	101790000	77836000	12024000	11935000	46642000	33222000	10657000	2762900	29781000	23840000	4837400	1103700		0.638502	0.22246	2.18237	9.81014
285	Eukaryotic translation initiation factor 6;eukaryotic translation initiation factor 6 isoform c	NP_002203;NP_852133;NP_852131	400090000	106680000	24211000	269200000	12316000	4193200	983200	7139900	165460000	26615000	6934500	131910000	135730000	45279000	10398000	80050000	86589000	30593000	5895100	50101000		0.63795	0.090739	1.21904	13.4346
1304	Nuclear pore complex protein Nup133;Putative uncharacterized protein NUP133	NP_060700	1798100	495480	1156800	145780	0	0	0	0	1621000	495480	979770	145780	108080	0	108080	0	68943	0	68943	0		0.637889		14.9981
468	Ras-related protein Rab-10;Mel transforming oncogene variant (Fragment)	NP_057215	63344000	27483000	34055000	1805800	213510	116620	81180	15709	17729000	11678000	5039800	1011400	27721000	9922400	17174000	625120	17680000	5765700	11761000	153530		0.637784	0.0077021	0.639551	83.0359
38	Isoform 1 of Ubiquitin carboxyl-terminal hydrolase 15;Isoform 3 of Ubiquitin carboxyl-terminal hydrolase 15;Isoform 2 of Ubiquitin carboxyl-terminal hydrolase 15	NP_006304	2005100	1277900	100980	626230	0	0	0	0	123190	123190	0	0	1149500	1058700	74376	16384	732420	95962	26607	609850		0.637164		0.107168
206	cDNA FLJ60607, highly similar to Acyl-protein thioesterase 1;Isoform 2 of Acyl-protein thioesterase 1	NP_006321	5696700	3334000	798980	1563700	179260	152620	12267	14367	1402700	923850	115180	363650	2514700	1573000	292900	648820	1600100	684530	378630	536890		0.636299	0.0712848	0.5578	7.82495
1133	Aspartyl-tRNA synthetase, cytoplasmic	NP_001340	133590000	111100000	14010000	8481000	9612900	8233200	912220	467520	60934000	50171000	6412900	4350300	38559000	32767000	3556700	2235100	24489000	19933000	3128400	1428000		0.635105	0.249304	1.58028	6.33877
768	Glucose-6-phosphate isomerase;cDNA FLJ56429, highly similar to Glucose-6-phosphate isomerase;Glucose-6-phosphate isomerase;cDNA FLJ53666, highly similar to Glucose-6-phosphate isomerase	NP_000166	837150000	742320000	52478000	42346000	25669000	23558000	1637100	474360	250380000	212150000	15981000	22257000	343480000	318210000	18354000	6918300	217620000	188410000	16505000	12696000		0.633574	0.0747322	0.728951	9.75418
1453	Isocitrate dehydrogenase 3, beta subunit isoform a precursor;Isoform A of Isocitrate dehydrogenase [NAD] subunit beta, mitochondrial	NP_008830;NP_777280	4251900	1530600	1697600	1023700	0	0	0	0	2521600	1371600	571690	578260	1059300	44236	569610	445440	671000	114710	556290	0		0.633437		2.38044
593	ATP-citrate synthase;cDNA FLJ56442, highly similar to ATP-citrate synthase	NP_001087;NP_942127	141600000	100030000	34521000	7046000	3857200	3077800	740350	39015	67645000	56568000	7426000	3651000	42954000	30510000	11469000	975110	27142000	9876100	14885000	2380900		0.631885	0.0897984	1.57482	17.5373
775	Isoform A of Uncharacterized protein C21orf70;Isoform B of Uncharacterized protein C21orf70;22 kDa protein	NP_478070	9685800	1770300	935750	6979800	393230	56550	17884	318790	5093100	1053200	460900	3579000	2575500	613510	426910	1535100	1624000	46988	30050	1546900		0.630557	0.152681	1.97752	12.952
1384	Putative uncharacterized protein DKFZp686M09245;Coatomer subunit delta	NP_001646	9928800	7119700	2122900	686200	331890	165770	81198	84925	2048600	1495900	329400	223260	4629400	3151800	1168200	309370	2919000	2306300	544100	68631		0.630535	0.0716918	0.44252	6.17253
344	Adenosylhomocysteinase	NP_000678	556470000	504870000	32155000	19445000	27905000	25312000	1386300	1206400	262850000	234770000	14469000	13608000	162980000	154570000	5335800	3068800	102740000	90213000	10963000	1561600		0.630384	0.171217	1.61277	9.41946
143	Putative uncharacterized protein ARPC3 (Fragment);Actin-related protein 2/3 complex subunit 3;cDNA FLJ51245, highly similar to Actin-related protein 2/3 complex subunit 3;12 kDa protein	NP_005710	23016000	13439000	4625800	4951200	290590	172090	48589	69911	5211700	2650600	491230	2069800	10749000	6131500	2246900	2370900	6764400	4484700	1839100	440530		0.629305	0.0270341	0.484854	17.9349
691	Isoform 4 of Double-stranded RNA-specific adenosine deaminase;Isoform 1 of Double-stranded RNA-specific adenosine deaminase;Isoform 2 of Double-stranded RNA-specific adenosine deaminase;Isoform 3 of Double-stranded RNA-specific adenosine deaminase;Isoform	NP_001102;NP_056655;NP_056656;NP_001020278	36809000	2194100	12370000	22244000	2342400	100210	728370	1513800	11170000	633430	3467200	7069600	14313000	960430	4758200	8594600	8982800	500000	3416500	5066300		0.627597	0.163655	0.780409	4.76861
1126	Isoform C1 of Heterogeneous nuclear ribonucleoproteins C1/C2;Isoform C2 of Heterogeneous nuclear ribonucleoproteins C1/C2;cDNA FLJ53542, highly similar to Heterogeneous nuclear ribonucleoproteins C;Isoform 4 of Heterogeneous nuclear ribonucleoproteins C1/C	NP_001070911;NP_004491;NP_001070910;NP_112604	1357000000	105350000	1128000000	123680000	51272000	3389100	40981000	6902700	495140000	39092000	403920000	52129000	498460000	36592000	421220000	40645000	312150000	26277000	261860000	24008000		0.626229	0.102861	0.993339	9.65712
710	Acidic leucine-rich nuclear phosphoprotein 32 family member A;ANP32A protein (Fragment);Hepatopoietin PCn127	NP_006296	67171000	47034000	6628900	13509000	1460700	1299700	128930	32130	36118000	23348000	2582000	10188000	18198000	16713000	1180900	304910	11394000	5673400	2737100	2983400		0.626113	0.0802671	1.98472	24.7265
1134	Isoform C of Lamin-A/C;Rhabdomyosarcoma antigen MU-RMS-40.12;Lamin A/C;Lamin A/C	NP_005563	28457000	833830	24053000	3569900	1697200	53038	1367600	276530	8220800	358970	6093600	1768200	11405000	296680	9878400	1230400	7133300	125150	6713500	294690		0.625454	0.148812	0.720807	4.84374
725	40S ribosomal protein S14	NP_001020241;NP_001020242;NP_005608	407390000	178150000	82706000	146530000	3407900	2021500	371430	1014900	277420000	96337000	60271000	120820000	77946000	45113000	11826000	21007000	48613000	34684000	10237000	3692100		0.623675	0.0437213	3.55913	81.405
1185	Glyceraldehyde-3-phosphate dehydrogenase;32 kDa protein;39 kDa protein;Glyceraldehyde-3-phosphate dehydrogenase;Glyceraldehyde 3-phosphate dehydrogenase;cDNA FLJ58855, highly similar to Glyceraldehyde-3-phosphate dehydrogenase	NP_002037	8974900000	8119100000	697680000	158040000	391310000	363810000	22988000	4520700	3901700000	3626600000	211780000	63345000	2884600000	2646500000	198650000	39449000	1797300000	1482300000	264260000	50726000		0.623067	0.135655	1.3526	9.97087
438	Inorganic pyrophosphatase;Pyrophosphatase (Inorganic) 1	NP_066952	221970000	199730000	12771000	9475300	11385000	9498700	508770	1377500	69834000	62202000	6241600	1389900	86768000	80561000	2750800	3456500	53986000	47465000	3269700	3251400		0.622188	0.131212	0.804836	6.13386
1593	Isoform 1 of Sodium-coupled neutral amino acid transporter 2;Isoform 2 of Sodium-coupled neutral amino acid transporter 2;24 kDa protein	NP_061849	5846500	2032600	3650700	163180	0	0	0	0	0	0	0	0	3604300	1520100	1968700	115530	2242300	512540	1682100	47647		0.622118
1459	Heat shock 70 kDa protein 1;cDNA FLJ54392, highly similar to Heat shock 70 kDa protein 1;cDNA FLJ54407, highly similar to Heat shock 70 kDa protein 1;cDNA FLJ54389, highly similar to Heat shock 70 kDa protein 1;cDNA FLJ53752, highly similar to Heat shock 7	NP_005336;NP_005337	1759800000	1425800000	268660000	65396000	58656000	48734000	8117700	1804000	705160000	589060000	79108000	36991000	614170000	504600000	94246000	15322000	381840000	283370000	87192000	11280000		0.621717	0.0955045	1.14815	12.022
1659	L-xylulose reductase;26 kDa protein;26 kDa protein;14 kDa protein	NP_057370	30328000	20664000	7736200	1928200	1088600	788240	234160	66151	13384000	10263000	2021600	1100000	9783900	6320000	2885100	578800	6071500	3292900	2595400	183240		0.62056	0.111264	1.36796	12.2947
857	Isoform 1 of Splicing factor U2AF 65 kDa subunit;Isoform 2 of Splicing factor U2AF 65 kDa subunit	NP_009210;NP_001012496	39828000	8467800	26601000	4759600	1809700	150710	1293600	365370	9746000	3908900	4297900	1539100	17455000	3262000	13153000	1040300	10817000	1146200	7856500	1814800		0.619708	0.103678	0.55835	5.38542
325	Isoform Membrane-bound of Catechol O-methyltransferase;Isoform Soluble of Catechol O-methyltransferase;24 kDa protein	NP_000745;NP_001128633;NP_001128634;NP_009294	18340000	10989000	5616800	1734100	2522800	1703100	781860	37836	1319300	1115900	203390	0	8957800	6112800	2790100	54938	5540300	2057600	1841400	1641300		0.618489	0.281632	0.147279	0.522951
1845	Isoform 1 of Caprin-1;Isoform 2 of Caprin-1;cDNA FLJ57278	NP_005889;NP_976240	23183000	18497000	1581000	3104500	662650	551030	103680	7940.9	4332100	1084100	395560	2852400	11240000	10608000	623430	7983.8	6948400	6253900	458330	236190		0.618185	0.0589546	0.385418	6.53754
1199	Isoform 4 of Interleukin enhancer-binding factor 3;Isoform 1 of Interleukin enhancer-binding factor 3;Isoform 3 of Interleukin enhancer-binding factor 3;Isoform 6 of Interleukin enhancer-binding factor 3;Isoform 2 of Interleukin enhancer-binding factor 3;I	NP_036350;NP_004507;NP_703194	321440000	41546000	137120000	142770000	8670900	1746100	3722300	3202500	173010000	27893000	55629000	89491000	86409000	7773200	45391000	33245000	53345000	4134300	32378000	16833000		0.617355	0.100347	2.00222	19.9529
269	WD repeat-containing protein 3	NP_006775	865600000	19625000	33627000	812350000	7827100	275010	367180	7184900	513370000	10178000	20480000	482710000	213220000	7849200	11126000	194250000	131180000	1322500	1653800	128200000		0.615233	0.036709	2.4077	65.5888
1248	Lactoylglutathione lyase	NP_006699	104870000	83451000	4299000	17123000	2204200	2078200	109850	16097	16006000	14706000	902980	396570	53659000	50220000	1539100	1899600	33004000	16447000	1747100	14810000		0.615069	0.0410779	0.298291	7.26159
44	Valyl-tRNA synthetase;Valyl-tRNA synthetase	NP_006286	323250000	277160000	24204000	21882000	10895000	8364200	695570	1835200	146030000	125730000	13343000	6959400	102990000	90771000	5345200	6876700	63333000	52302000	4820300	6210900		0.614943	0.105787	1.4179	13.4034
639	UPF0389 protein FAM162A;cDNA FLJ59673, highly similar to Homo sapiens growth and transformation-dependent protein (E2IG5), mRNA	NP_055182	4845600	1490700	2965300	389610	0	0	0	0	3959300	1258500	2384900	315830	549390	95749	379860	73782	336880	136400	200480	0		0.613189		7.20672
1624	Ran-specific GTPase-activating protein;23 kDa protein;29 kDa protein;cDNA FLJ40340 fis, clone TESTI2032681, moderately similar to RAN-SPECIFIC GTPASE-ACTIVATING PROTEIN;cDNA FLJ57507, highly similar to Ran-specific GTPase-activating protein;similar to RanB	NP_002873;XP_372200;XP_947703	48526000	43631000	4229800	665230	1693700	1551700	116540	25507	11327000	10287000	683380	356580	22012000	19805000	2036400	169960	13494000	11987000	1393500	113180		0.613029	0.0769444	0.514583	6.68773
490	Radixin, isoform CRA_a;Radixin	NP_002897	7148600	5605300	1138200	405080	407810	284110	49608	74095	0	0	0	0	4179800	3473300	507290	199130	2561000	1847900	581260	131850		0.612709	0.0975669
334	Tubulin beta chain;Tubulin, beta polypeptide;Tubulin, beta;cDNA FLJ53063, highly similar to Tubulin beta-7 chain;cDNA FLJ52029, highly similar to Tubulin beta-7 chain;cDNA FLJ53012, highly similar to Tubulin beta-7 chain	NP_821133	4891600000	4453300000	334470000	103770000	314570000	291830000	19001000	3734800	1923500000	1766400000	116030000	41134000	1645400000	1478900000	124100000	42361000	1008100000	916210000	75332000	16542000		0.612678	0.191181	1.16902	6.1147
575	Ras-related protein Rab-11B;cDNA FLJ61136, highly similar to Ras-related protein Rab-11A;22 kDa protein	NP_004209;NP_004654	166560000	104040000	59407000	3110400	6187000	4254400	1704500	228060	60303000	44095000	14643000	1565200	62057000	35370000	25764000	923350	38014000	20324000	17296000	393760		0.612566	0.0996987	0.971736	9.74673
839	Protein flightless-1 homolog;cDNA FLJ50164, highly similar to Protein flightless-1 homolog;cDNA FLJ51784, highly similar to Protein flightless-1 homolog	NP_002009	5779000	4919200	786890	73004	140800	140800	0	0	4007000	3347200	590650	69181	1012800	887440	125310	0	618460	543710	70932	3822.2		0.610644	0.139021	3.95636	28.4588
975	Staphylococcal nuclease domain-containing protein 1;cDNA FLJ54574, highly similar to Staphylococcal nuclease domain-containing protein 1	NP_055205	35749000	19675000	14328000	1746500	1083600	649250	364710	69618	7209600	5458600	1348600	402470	17049000	8679000	7157300	1212400	10408000	4888600	5457000	62019		0.610476	0.063558	0.422875	6.65338
1812	similar to 40S ribosomal protein S28;similar to 40S ribosomal protein S28;40S ribosomal protein S28	XP_001718231;XP_944964;NP_001022	56898000	39161000	7564700	10173000	461450	314330	53004	94121	21007000	13458000	1747700	5801200	22022000	16095000	3447400	2479600	13408000	9293400	2316600	1798100		0.608846	0.020954	0.95391	45.5239
293	proteasome 26S non-ATPase subunit 8;26S proteasome non-ATPase regulatory subunit 8;cDNA FLJ52462, moderately similar to Mus musculus proteasome (prosome, macropain) 26S subunit, non-ATPase, 8 (Psmd8), mRNA	NP_002803	23250000	18463000	4259000	527840	934020	760870	161830	11311	11191000	9674900	1352900	162910	6917100	5692500	927920	296660	4208000	2334800	1816300	56958		0.608347	0.135031	1.61787	11.9815
1663	Histone H4	NP_001029249;NP_003486;NP_003529;NP_003530;NP_003531;NP_003532;NP_003533;NP_003534;NP_003535;NP_003536;NP_003537;NP_003539;NP_068803;NP_778224	10757000000	390230000	5960300000	4406200000	292580000	9288900	186370000	96925000	5582000000	178970000	2120400000	3282700000	3036100000	72026000	2362300000	601800000	1846000000	129940000	1291300000	424770000		0.608017	0.096367	1.83854	19.0785
1550	eukaryotic translation initiation factor 4 gamma, 1 isoform 2;eukaryotic translation initiation factor 4 gamma, 1 isoform 3;87 kDa protein	NP_937887;NP_937885	88379000	78027000	6797600	3553700	2969500	2695600	235640	38251	61068000	52534000	5746600	2786700	15139000	13790000	644030	705310	9202600	9007700	171400	23452		0.607874	0.196149	4.03382	20.5651
1037	cDNA FLJ56092, highly similar to Pentatricopeptide repeat protein 1;Isoform 1 of ATP synthase subunit f, mitochondrial;Isoform 2 of ATP synthase subunit f, mitochondrial;10 kDa protein;ATP synthase, H+ transporting, mitochondrial F0 complex, subunit F2 iso	NP_056360;NP_004880;NP_001003713;NP_001003714;NP_001034267	39388000	12556000	20880000	5952300	211830	70066	91567	50198	11940000	7404400	2458800	2076800	16942000	2459100	11584000	2899000	10294000	2622500	6745300	926340		0.607602	0.0125032	0.704757	56.366
439	Prostaglandin E synthase 3 (Cytosolic), isoform CRA_c;19 kDa protein;Prostaglandin E synthase 3;cDNA FLJ59942, highly similar to Prostaglandin E synthase 3;cDNA FLJ50819, highly similar to Prostaglandin E synthase 3	NP_006592	255640000	228510000	23714000	3413900	3306400	2874300	339730	92415	94069000	81512000	11111000	1445700	98488000	92213000	5056400	1218500	59774000	51909000	7206600	657360		0.606917	0.0335716	0.955132	28.4506
202	Uncharacterized protein C17orf25;Isoform 1 of Glyoxalase domain-containing protein 4;Isoform 2 of Glyoxalase domain-containing protein 4;cDNA FLJ59092;Isoform 3 of Glyoxalase domain-containing protein 4	NP_057164	26269000	25475000	686100	107340	648820	626550	22270	0	7305800	7054100	251700	0	11397000	11130000	184100	83486	6916700	6664800	228030	23851		0.606888	0.056929	0.641028	11.2601
1207	56 kDa protein;6-phosphogluconate dehydrogenase, decarboxylating	NP_002622	286420000	255500000	22746000	8181900	18502000	15644000	2494200	364290	160220000	146520000	9279400	4414600	67054000	60912000	4105100	2037200	40648000	32414000	6867300	1365900		0.606198	0.275927	2.38942	8.6596
1576	Isoform B1 of Heterogeneous nuclear ribonucleoproteins A2/B1;Isoform A2 of Heterogeneous nuclear ribonucleoproteins A2/B1;HNRPA2B1 protein	NP_112533;NP_002128	20490000	1851400	17377000	1261500	1947500	202360	1485000	260120	5890100	711270	4555800	623000	7877400	581080	7041400	254990	4774700	356650	4294700	123350		0.606126	0.247226	0.747721	3.02444
																								4.95261	0.575731	4.8527	26.5948
1547	cDNA FLJ61290, highly similar to Neutral alpha-glucosidase AB;Isoform 2 of Neutral alpha-glucosidase AB;Isoform 3 of Neutral alpha-glucosidase AB	NP_938148;NP_938149	305280000	154990000	140880000	9415200	8183400	4752800	2984200	446370	91910000	70493000	18757000	2660800	127910000	50375000	74065000	3469800	77280000	29371000	45071000	2838300		0.604175	0.0639778	0.718552	11.2313
1752	Junction plakoglobin	NP_002221;NP_068831	13393000	4879800	7367600	1145300	209470	66574	34845	108050	1666000	900400	518280	247350	7183600	1718100	5198700	266700	4333600	2194600	1615700	523230		0.603263	0.0291595	0.231917	7.95341
978	Isoform 1 of U2-associated protein SR140;Isoform 2 of U2-associated protein SR140;Isoform 3 of U2-associated protein SR140;70 kDa protein;57 kDa protein	NP_001073884	7337400	489340	5937100	910990	567350	34313	453900	79145	4966400	369990	3890100	706260	1126300	38240	994990	93120	677330	46795	598060	32472		0.601376	0.503729	4.40948	8.75368
212	Estradiol 17-beta-dehydrogenase 12	NP_057226	15674000	5814900	9047400	811560	137790	62418	65690	9682.6	6077600	3505600	2298700	273310	5921700	1190400	4547300	184030	3536700	1056500	2135700	344530		0.597244	0.0232687	1.02633	44.1077
595	Dihydrolipoyllysine-residue acetyltransferase component of pyruvate dehydrogenase complex, mitochondrial;cDNA FLJ57320, highly similar to Dihydrolipoyllysine-residue acetyltransferase component of pyruvate dehydrogenase complex, mitochondrial	NP_001922	16317000	2912000	11356000	2048500	0	0	0	0	2184600	1312300	535570	336760	8851600	769510	6618200	1463800	5280400	830190	4202300	247900		0.596548		0.246803
1395	Proteasome subunit alpha type-4;Proteasome subunit beta type;27 kDa protein;26 kDa protein;proteasome alpha 4 subunit isoform 2;20 kDa protein	NP_001096137;NP_002780;NP_001096138	96286000	62950000	13363000	19972000	1234100	1058100	119580	56420	40930000	18476000	3951300	18502000	33907000	29801000	3116200	989810	20215000	13615000	6175800	423880		0.59619	0.0363966	1.20713	33.1659
1733	Histone H1.0	NP_005309	29236000	1294900	14093000	13849000	871160	8878.5	379380	482900	20493000	913670	7618100	11962000	4936300	116240	3704400	1115600	2935400	256100	2390900	288390		0.594656	0.17648	4.15149	23.5238
732	Platelet-activating factor acetylhydrolase IB subunit beta	NP_002563	64144000	60509000	2898600	736360	645260	611280	33978	0	14429000	13463000	592880	373200	30775000	29847000	666840	261120	18295000	16588000	1604900	102040		0.594476	0.020967	0.468855	22.3615
1235	Peroxiredoxin-6	NP_004896	321520000	291330000	19673000	10521000	9685000	9066200	502460	116390	134190000	124920000	6301700	2963800	111480000	101800000	6328000	3352300	66167000	55539000	6540700	4088100		0.593532	0.0868766	1.20371	13.8554
1773	Lung cancer oncogene 7;Guanine nucleotide-binding protein subunit beta-2-like 1;cDNA FLJ38347 fis, clone FCBBF4000173, highly similar to Guanine nucleotide-binding protein subunit beta 2-like 1;Proliferation-inducing gene 21;cDNA FLJ60170, highly similar t	NP_006089	1118100000	924130000	159540000	34486000	42271000	35095000	5913600	1262200	354400000	300370000	39640000	14383000	452900000	367180000	71156000	14566000	268580000	221480000	42825000	4275400		0.593023	0.0933341	0.782513	8.384
1817	Isoform 1 of Abnormal spindle-like microcephaly-associated protein;Isoform 2 of Abnormal spindle-like microcephaly-associated protein	NP_060606	9890900	1870300	1102300	6918300	0	0	0	0	8570400	743360	1045100	6781900	829460	635840	57193	136430	491110	491110	0	0		0.592084		10.3325
220	Fatty acid-binding protein, epidermal;Putative uncharacterized protein FABP5;similar to fatty acid binding protein homologue;similar to fatty acid binding protein homologue	NP_001435;XP_001127657;XP_001128089;XP_001718427;XP_001721144;XP_931431;XP_943259;XP_001132811;XP_001134012;XP_001721224	332800000	310840000	16769000	5192800	3401500	3254400	130430	16720	75187000	67299000	7017400	870600	159720000	153140000	4027600	2553100	94485000	87139000	5593400	1752400		0.591566	0.0212966	0.470743	22.1041
790	Isoform 1 of Heterogeneous nuclear ribonucleoprotein D0;Isoform 3 of Heterogeneous nuclear ribonucleoprotein D0;Isoform 2 of Heterogeneous nuclear ribonucleoprotein D0;Isoform 4 of Heterogeneous nuclear ribonucleoprotein D0;P37 AUF1	NP_112738;NP_002129;NP_112737;NP_001003810	283050000	85525000	174820000	22705000	14504000	5005500	8074700	1423900	101540000	33656000	63487000	4396200	104970000	36215000	57242000	11515000	62037000	10648000	46019000	5370500		0.590997	0.138173	0.967324	7.00083
1682	Isoform 1 of Triosephosphate isomerase;cDNA FLJ52069, highly similar to Triosephosphate isomerase;22 kDa protein;Isoform 2 of Triosephosphate isomerase;Triosephosphate isomerase (Fragment);similar to rcTPI1 isoform 4	NP_000356;XP_001133949;XP_001133950;XP_001134262;XP_001134264;XP_001725752;XP_001725753	2407900000	2235300000	139970000	32675000	46197000	43550000	1975400	671890	962870000	891220000	53740000	17904000	879340000	843300000	28803000	7239000	519530000	457230000	55447000	6860100		0.590818	0.052536	1.09499	20.8427
349	Heterogeneous nuclear ribonucleoprotein R;heterogeneous nuclear ribonucleoprotein R isoform 1;Heterogeneous nuclear ribonucleoprotein-R2;heterogeneous nuclear ribonucleoprotein R isoform 4;heterogeneous nuclear ribonucleoprotein R isoform 3	NP_005817;NP_001095868;NP_001095867;NP_001095869	140870000	11315000	112270000	17289000	5525800	542480	4056700	926590	38060000	4674600	26304000	7081700	61155000	3467000	53139000	4548800	36128000	2630600	28765000	4732500		0.590761	0.0903573	0.622353	6.88769
1093	40S ribosomal protein S19	NP_001013	262930000	211230000	33197000	18505000	4144800	3262200	608280	274350	143320000	115530000	13824000	13964000	72590000	57291000	12035000	3264900	42881000	35150000	6729500	1002300		0.590729	0.0570988	1.97438	34.5783
1040	cDNA FLJ78093, highly similar to Homo sapiens ribosomal protein L29 (RPL29), mRNA;60S ribosomal protein L29;similar to ribosomal protein L29;hypothetical protein;similar to ribosomal protein L29;27 kDa protein;hypothetical protein;similar to hCG1641491 iso	NP_000983;XP_001722168;XP_210334;XP_942778;XP_497352;XP_943883;XP_001721065;XP_001133762;XP_001133831;XP_001725230;XP_001725231;XP_001723522;XP_001723523;XP_001724322;XP_001724324;XP_001725565;XP_001725566	31774000	23655000	3843100	4275400	1101300	890310	111220	99724	20746000	15427000	2005000	3313300	6244700	3972500	1452800	819390	3682200	3365200	274100	42956		0.589652	0.176358	3.32218	18.8377
1400	60S ribosomal protein L7a;similar to ribosomal protein L7a;similar to ribosomal protein L7a;Ribosomal protein L7a;Ribosomal protein L7a	NP_000963;XP_001720601;XP_001723598;XP_001722095	752210000	379470000	56753000	315980000	20344000	11179000	2254700	6910000	475210000	195550000	30107000	249550000	161480000	110320000	15759000	35401000	95171000	62419000	8631600	24121000		0.589367	0.125985	2.94284	23.3587
1787	cDNA FLJ55484, highly similar to ATP-dependent RNA helicase DDX39;DEAD (Asp-Glu-Ala-Asp) box polypeptide 39, isoform CRA_c;DEAD (Asp-Glu-Ala-Asp) box polypeptide 39, isoform CRA_b;DEAD (Asp-Glu-Ala-Asp) box polypeptide 39 transcript variant	NP_005795	13062000	4584100	7056400	1421900	571210	186190	308990	76032	8041900	2253600	4667500	1120800	2800600	1355200	1220300	225080	1648700	789050	859640	0		0.588695	0.20396	2.87149	14.0787
152	Tax1-binding protein 3	NP_055419	5509600	4133900	476220	899480	0	0	0	0	752260	591850	83774	76636	2995800	2376700	294090	325040	1761600	1165400	98362	497810		0.588023		0.251105
893	28S ribosomal protein S23, mitochondrial	NP_057154	5615500	2279000	2670800	665700	0	0	0	0	3223400	2075200	706980	441180	1506500	48523	1233400	224520	885660	155300	730360	0		0.587892		2.13966
1759	Actin-related protein 2/3 complex subunit 4;Similar to Actin-related protein 2/3 complex subunit 4;cDNA FLJ14048 fis, clone HEMBA1006650, weakly similar to ARP2/3 COMPLEX 20 KD SUBUNIT	NP_005709	128820000	76332000	22153000	30338000	2865300	1658200	465800	741300	62708000	35539000	5322600	21846000	39924000	24216000	8773400	6935300	23325000	14919000	7591300	815200		0.584235	0.0717689	1.57068	21.8853
211	ATP synthase subunit O, mitochondrial;Mitochondrial ATP synthase, O subunit variant (Fragment)	NP_001688	193970000	63941000	105420000	24603000	2118200	714440	891780	511970	50862000	32053000	11660000	7148500	89012000	12383000	61890000	14739000	51976000	18790000	30982000	2203900		0.583921	0.0237968	0.571406	24.0119
679	26S proteasome non-ATPase regulatory subunit 14	NP_005796	18614000	15264000	3080800	269640	1643000	1375500	267470	0	7233300	6037800	925830	269640	6156100	5421300	734730	0	3582000	2429300	1152700	0		0.581862	0.26689	1.17498	4.4025
454	DnaJ homolog subfamily B member 1;cDNA FLJ52967, highly similar to DnaJ homolog subfamily B member 1	NP_006136	31094000	22558000	5024100	3511300	2157900	1601300	391490	165160	15058000	11070000	1850200	2137100	8776200	5993600	1856400	926170	5102100	3893100	926060	282920		0.581356	0.245881	1.71578	6.97808
696	Protein disulfide-isomerase A3;cDNA FLJ53558, highly similar to Protein disulfide-isomerase A3	NP_005304	455760000	231210000	200980000	23572000	25191000	14488000	9431000	1272400	158140000	108430000	34506000	15203000	172280000	64025000	103700000	4557200	100150000	44267000	53345000	2538800		0.581321	0.146221	0.917924	6.27764
916	Protein;60S ribosomal protein L36a-like;Uncharacterized protein ENSP00000382197	NP_000992	26742000	18145000	3480900	5116700	55010	41710	5326.4	7973.3	19852000	12975000	2146100	4730800	4326800	3133100	815780	377890	2508400	1994700	513660	0		0.579736	0.0127138	4.58815	360.88
49	Ataxin-10;Putative uncharacterized protein ATXN10;HUMEEP	NP_037368	2510500	2431100	79432	0	621360	563180	58180	0	40460	40460	0	0	1170800	1149600	21252	0	677850	677850	0	0		0.578963	0.530714	0.0345576	0.0651152
1808	NOL1 protein;Putative uncharacterized protein NOL1;Isoform 2 of Putative RNA methyltransferase NOL1	NP_001028886;NP_006161	1322200000	27102000	37668000	1257400000	22096000	1002100	1291800	19802000	969810000	16972000	25526000	927310000	209290000	8223200	10159000	190910000	120950000	904380	690930	119350000		0.577906	0.105576	4.63381	43.8907
764	ATP synthase subunit g, mitochondrial;ATP synthase subunit g 2, mitochondrial	NP_006467	36430000	19504000	12302000	4623300	1005200	354300	442280	208590	24947000	16918000	4837300	3192100	6648500	758150	4667800	1222600	3828800	1473900	2354900	0		0.575889	0.151192	3.75227	24.8179
195	ATP-dependent RNA helicase DDX24;cDNA FLJ54363, highly similar to ATP-dependent RNA helicase DDX24;cDNA FLJ50498, highly similar to ATP-dependent RNA helicase DDX24	NP_065147	564760000	18596000	26888000	519280000	2536300	109890	77259	2349200	477850000	13723000	23423000	440700000	53546000	4050400	3164500	46331000	30833000	713230	223150	29896000		0.575823	0.0473668	8.9241	188.404
277	Protein disulfide-isomerase A4	NP_004902	313580000	162060000	133190000	18330000	8745500	5391300	3097400	256760	90116000	56029000	22822000	11266000	136290000	63955000	68829000	3507100	78422000	36681000	38440000	3300700		0.575405	0.0641683	0.661208	10.3043
1885	60S ribosomal protein L22-like 1	NP_001093115	111010000	58995000	12706000	39310000	1574300	968520	204270	401500	66162000	29531000	5284700	31345000	27479000	17308000	4798900	5372200	15795000	11187000	2417800	2190500		0.574803	0.057291	2.40773	42.0263
1188	Histone H3.3	NP_002098;NP_005315	1109000	61927	938770	108310	0	0	0	0	0	0	0	0	705060	36920	602490	65651	403940	25008	336280	42654		0.572916
1051	Elongation factor 1-beta	NP_001032752;NP_001950;NP_066944	256530000	228660000	17873000	9999000	2804300	2470800	226070	107490	98923000	89883000	7526100	1513600	98455000	88217000	4899900	5338700	56349000	48088000	5221200	3039200		0.572333	0.0284831	1.00475	35.2755
835	Isoform 1 of Proteasome assembly chaperone 1;Isoform 2 of Proteasome assembly chaperone 1	NP_003711;NP_982257	18044000	14321000	3127600	595610	106600	101670	4935.9	0	9922900	7255400	2200200	467320	5097900	4732300	325480	40055	2916900	2231700	596960	88234		0.572177	0.0209106	1.94647	93.0854
1638	Isoform 1 of Heterogeneous nuclear ribonucleoprotein A3	NP_919223	463000000	41606000	357650000	63742000	17283000	1367900	12945000	2969600	177290000	20730000	126280000	30290000	170890000	11535000	142060000	17301000	97528000	7973000	76374000	13181000		0.570706	0.101135	1.03745	10.2581
1224	22 kDa protein;Flavin reductase	NP_000704	65502000	58218000	3455600	3828100	547800	524040	23761	0	4545500	4353500	191990	0	38471000	34630000	1169400	2671400	21938000	18710000	2070500	1156700		0.570248	0.0142393	0.118154	8.29774
480	Eukaryotic translation initiation factor 3 subunit C;cDNA FLJ53378, highly similar to Eukaryotic translation initiation factor 3 subunit 8;Putative uncharacterized protein EIF3CL;cDNA FLJ55750, highly similar to Eukaryotic translation initiation factor 3 s	NP_001032897;NP_003743;NP_001093131	107730000	96536000	6622800	4575300	2185800	1964400	179400	41986	18966000	16664000	1603500	698500	55170000	49314000	2558400	3297700	31411000	28593000	2281500	537040		0.569349	0.0396194	0.343774	8.67691
419	Isoform 1 of Mitochondrial import receptor subunit TOM40 homolog;Isoform 2 of Mitochondrial import receptor subunit TOM40 homolog	NP_001122388;NP_001122389;NP_006105	53731000	21285000	26341000	6105400	0	0	0	0	21235000	14336000	4747700	2150800	20709000	3516800	14868000	2324500	11787000	3431900	6725100	1630000		0.569173		1.0254
743	Isoform 1 of Erlin-2;ER lipid raft associated 1;ER lipid raft associated 1	NP_009106;NP_001094096;NP_006450	8688300	2895900	5217300	575090	0	0	0	0	3292200	2019100	1126900	146260	3439600	641370	2500400	297910	1956400	235410	1590100	130920		0.568787		0.957146
1604	S-formylglutathione hydrolase;28 kDa protein;Protein	NP_001975	52037000	47619000	3001800	1415300	3935000	3739800	125630	69562	17049000	16300000	679390	69191	19794000	18292000	892640	609870	11258000	9287500	1304100	666660		0.568758	0.198798	0.861322	4.33266
569	Abhydrolase domain-containing protein 10, mitochondrial	NP_060864	198550000	68424000	95565000	34557000	2075100	715800	957120	402150	81971000	46874000	15595000	19502000	73017000	10492000	50109000	12417000	41483000	10342000	28905000	2236100		0.568128	0.0284194	1.12263	39.5022
1794	Ubiquitin-like modifier-activating enzyme 1	NP_003325;NP_695012	591310000	525890000	50657000	14759000	12325000	11421000	865580	38300	121260000	110040000	7620400	3598500	292260000	268600000	16284000	7377800	165460000	135830000	25887000	3744800		0.56614	0.0421714	0.414905	9.83854
503	Probable ATP-dependent RNA helicase DDX5;cDNA FLJ59357, highly similar to Probable ATP-dependent RNA helicase DDX5	NP_004387	1196000000	147560000	273190000	775270000	52494000	6210300	13752000	32532000	609180000	81681000	116630000	410870000	341380000	32504000	94287000	214580000	192970000	27168000	48527000	117280000		0.565265	0.15377	1.78446	11.6048
65	Isoform 1 of Methionine adenosyltransferase 2 subunit beta;Isoform 2 of Methionine adenosyltransferase 2 subunit beta;Isoform 4 of Methionine adenosyltransferase 2 subunit beta;Isoform 3 of Methionine adenosyltransferase 2 subunit beta	NP_037415;NP_877725	29757000	26654000	2730000	373220	1863400	1797600	65852	0	19685000	17874000	1473800	337600	5244800	4917500	291740	35618	2964200	2065700	898560	0		0.565169	0.355285	3.75324	10.564
1232	Coatomer subunit beta'	NP_004757	18997000	10735000	5881400	2380700	1311400	795530	470760	45087	8484500	5249300	1477500	1757800	5880500	3313600	2548200	18700	3320200	1376200	1384900	559140		0.564612	0.223008	1.44282	6.4698
1640	Peptidyl-prolyl cis-trans isomerase A;cDNA FLJ53060, moderately similar to Peptidyl-prolyl cis-trans isomerase A;Peptidyl-prolyl cis-trans isomerase;Peptidyl-prolyl cis-trans isomerase	NP_066953	2097800000	1899100000	157560000	41116000	30251000	27814000	2190000	247620	801530000	721060000	60925000	19536000	809210000	742680000	51806000	14723000	456800000	407550000	42642000	6610000		0.564501	0.0373834	0.990509	26.496
1081	ubiquitin specific protease 11	NP_004642	5428500	2398300	3030200	0	250030	77587	172440	0	2912600	1242000	1670700	0	1448700	456480	992180	0	817170	622250	194920	0		0.564071	0.172589	2.01049	11.649
537	Vacuolar protein sorting-associated protein 35	NP_060676	75952000	57439000	15827000	2685600	2825400	2300900	398620	125950	15244000	12420000	2005400	819240	37008000	27716000	8216600	1075400	20874000	15003000	5206300	665060		0.56404	0.0763457	0.411911	5.39534
148	PHD finger-like domain-containing protein 5A	NP_116147	4265600	209110	2960100	1096300	93320	16429	68125	8765.9	0	0	0	0	2668300	135200	1884100	648970	1504000	57482	1007900	438590		0.563655	0.0349736
415	Protein S100-A11;hypothetical LOC729659	NP_005611;XP_001727085	8635800	7163000	958580	514190	234240	225670	8566.6	0	3398400	3132400	108120	157890	3201500	2625700	291830	284040	1801600	1179200	550070	72265		0.562736	0.0731657	1.0615	14.5082
1158	Isoform 1 of Glucosamine--fructose-6-phosphate aminotransferase [isomerizing] 1;Isoform 2 of Glucosamine--fructose-6-phosphate aminotransferase [isomerizing] 1	NP_002047	13837000	12351000	855710	630110	1045600	1027300	0	18290	3548100	3223800	266260	58041	5914700	5143100	313590	458090	3328200	2956600	275870	95695		0.5627	0.17678	0.599878	3.39336
1060	Isoform HMG-I of High mobility group protein HMG-I/HMG-Y;CDNA FLJ26517 fis, clone KDN07769;Isoform HMG-Y of High mobility group protein HMG-I/HMG-Y	NP_665906;NP_665908;NP_002122;NP_665909;NP_665910;NP_665912	108070000	1147000	97413000	9509200	1127900	57921	772090	297870	0	0	0	0	68511000	346540	62055000	6109200	38431000	742570	34586000	3102100		0.560946	0.016463
1797	Xaa-Pro aminopeptidase 1;X-prolyl aminopeptidase (Aminopeptidase P) 1, soluble;Isoform 2 of Xaa-Pro aminopeptidase 1;X-prolyl aminopeptidase (Aminopeptidase P) 1, soluble	NP_065116	22826000	21528000	953240	344910	1109200	710660	226300	172200	6760900	6595800	136330	28806	9581800	9129800	311340	140600	5374500	5091900	279260	3305.3		0.560907	0.115761	0.705598	6.09529
1566	PHD finger protein 6;Isoform 1 of PHD finger protein 6;Isoform 2 of PHD finger protein 6	NP_001015877;NP_115834;NP_115711	6200600	736550	1016100	4447900	0	0	0	0	5934600	691860	927100	4315700	170460	44691	38022	87745	95499	0	50999	44500		0.560243		34.8152
705	Heat shock protein beta-1;cDNA FLJ52243, highly similar to Heat-shock protein beta-1	NP_001531	604390000	527970000	42854000	33561000	19115000	17598000	812840	704290	173180000	153850000	7058800	12277000	264550000	232150000	17166000	15231000	147540000	124370000	17816000	5348500		0.557702	0.0722548	0.654621	9.0599
327	Bifunctional methylenetetrahydrofolate dehydrogenase/cyclohydrolase, mitochondrial;cDNA, FLJ93628, Homo sapiens methylene tetrahydrofolate dehydrogenase (NAD+dependent), methenyltetrahydrofolate cyclohydrolase (MTHFD2),nuclear gene encoding mitochondrial p	NP_006627;NP_001035499	43720000	22173000	13226000	8321100	852330	281800	348290	222250	29301000	18484000	5663000	5153900	8711500	1872600	4217300	2621600	4854900	1534100	2997300	323390		0.557298	0.0978396	3.36349	34.3775
1388	Exportin-1;cDNA FLJ55480, highly similar to Exportin-1	NP_003391	67345000	47820000	16964000	2560900	1412200	1001200	351990	58986	27929000	21230000	4957000	1741500	24417000	16301000	7525600	589700	13587000	9287500	4129200	170680		0.556457	0.0578368	1.14383	19.7769
554	Isoform 1 of Myosin-9;Isoform 2 of Myosin-9	NP_002464	1388300000	1128000000	207930000	52351000	33840000	29077000	3210900	1552600	624880000	535070000	63351000	26461000	469150000	377790000	76700000	14668000	260420000	186080000	64671000	9669800		0.555089	0.0721304	1.33194	18.4657
842	Ras-related protein Rab-2A;24 kDa protein;21 kDa protein;Ras-related protein Rab-2B;Protein	NP_002856;NP_116235	43975000	20342000	21151000	2483100	1043200	589010	379650	74550	14961000	9809100	3799500	1352000	17988000	5912400	11497000	579040	9983000	4031000	5474400	477560		0.554981	0.0579942	0.831721	14.3414
510	Small nuclear ribonucleoprotein Sm D2;similar to hCG2040270	NP_004588;NP_808210;XP_061427	129760000	29960000	84032000	15767000	2025600	579220	1138700	307610	64857000	17870000	35947000	11040000	40441000	7359300	29875000	3206200	22435000	4151000	17072000	1212800		0.554759	0.0500878	1.60374	32.0187
1849	Isoform 2 of AP-2 complex subunit beta-1;Isoform 1 of AP-2 complex subunit beta-1;Adaptor-related protein complex 2, beta 1 subunit, isoform CRA_f	NP_001025177;NP_001273	20723000	12130000	7860300	733130	1653100	1439400	181510	32202	2505400	1920600	513640	71195	10664000	5414700	4655000	594170	5900900	3355200	2510200	35566		0.553348	0.155017	0.23494	1.51558
364	cDNA FLJ58953, highly similar to 40S ribosomal protein S20;40S ribosomal protein S20;7 kDa protein;7 kDa protein;5 kDa protein;5 kDa protein	NP_001014	309910000	266240000	37353000	6313600	2986100	2393600	462170	130250	148660000	131150000	13807000	3709100	102090000	85198000	15133000	1758200	56168000	47502000	7950200	716100		0.550181	0.0292497	1.45617	49.784
555	TMEM189-UBE2V1 readthrough transcript isoform 1;42 kDa protein;Isoform 1 of Ubiquitin-conjugating enzyme E2 variant 1;Isoform 5 of Ubiquitin-conjugating enzyme E2 variant 1;Isoform 2 of Ubiquitin-conjugating enzyme E2 variant 1;Isoform 3 of Ubiquitin-conju	NP_954673;NP_003340;NP_068823;NP_954595;NP_001027459;NP_071887	37648000	34341000	2871300	435870	551880	506650	17664	27566	17214000	16115000	881840	217060	12839000	12192000	482170	165170	7044100	5528300	1489600	26079		0.548649	0.0429847	1.34076	31.1916
1435	Isoform 1 of Filamin-A;Isoform 2 of Filamin-A;Filamin A, alpha	NP_001104026;NP_001447	1153300000	751560000	340800000	60897000	11106000	8750700	2136900	218100	522740000	390830000	106730000	25188000	400300000	238310000	139280000	22712000	219110000	113670000	92657000	12779000		0.547364	0.0277442	1.30587	47.0683
744	cDNA FLJ76502, highly similar to Homo sapiens ubiquinol-cytochrome c reductase, Rieske iron-sulfur polypeptide 1 (UQCRFS1), mRNA;Cytochrome b-c1 complex subunit Rieske, mitochondrial;Cytochrome b-c1 complex subunit Rieske-like protein 1	NP_005994;XP_001716694	15393000	3347000	8227000	3818600	379380	379380	0	0	1212700	839660	224860	148210	8923000	1208500	4941600	2772900	4877500	919480	3060500	897480		0.546621	0.0425171	0.135907	3.19653
1067	U3 small nucleolar ribonucleoprotein protein IMP4	NP_219484	202570000	12473000	5215500	184880000	3793700	442660	289770	3061300	175790000	11130000	3161100	161500000	14879000	827440	808770	13243000	8111300	72311	955830	7083200		0.545151	0.25497	11.8146	46.3373
851	Isoform 1 of DNA (cytosine-5)-methyltransferase 1;Isoform 2 of DNA (cytosine-5)-methyltransferase 1;Isoform 3 of DNA (cytosine-5)-methyltransferase 1	NP_001370;NP_001124295	8312200	1249600	3624700	3437900	980150	154550	554790	270820	5748400	1008100	1900700	2839600	1025400	72041	834360	119010	558220	14910	334900	208410		0.544392	0.955871	5.60601	5.86482
633	Isoform 1 of Exportin-2;Isoform 3 of Exportin-2;cDNA FLJ54022, highly similar to Exportin-2	NP_001307	2214700000	242130000	946990000	1025600000	87855000	9448800	51126000	27280000	1590800000	127060000	555190000	908510000	347390000	64017000	218680000	64688000	188700000	41606000	121990000	25108000		0.543194	0.2529	4.57929	18.1071
697	Isoform Long of Trifunctional purine biosynthetic protein adenosine-3;Isoform Short of Trifunctional purine biosynthetic protein adenosine-3	NP_000810;NP_001129477;NP_001129478;NP_780294	142030000	122790000	10958000	8285200	5849900	5516800	208150	124940	68490000	56626000	5989000	5874400	43879000	39064000	3036900	1778000	23816000	21584000	1724400	507870		0.542765	0.133319	1.56088	11.7079
201	Ribosome biogenesis protein NSA2 homolog	NP_055701	165760000	5006300	24768000	135980000	1746900	36216	63005	1647700	155570000	4442300	24638000	126490000	5474000	314680	53971	5105300	2969800	213160	12430	2744200		0.542528	0.319127	28.4198	89.0549
658	Isoform 1 of Clathrin heavy chain 1;Isoform 2 of Clathrin heavy chain 1	NP_004850	2252000000	1726600000	477800000	47526000	42699000	37189000	4795200	714570	907260000	781700000	109330000	16220000	844950000	610870000	214650000	19437000	457070000	296890000	149030000	11154000		0.540943	0.0505344	1.07374	21.2478
1094	60S ribosomal protein L38;8 kDa protein	NP_000990;NP_001030335	205400000	108110000	36700000	60592000	4115400	2761300	633410	720680	108630000	45419000	12995000	50218000	60171000	39279000	12338000	8554800	32485000	20652000	10734000	1098500		0.539878	0.0683951	1.80535	26.396
287	60S ribosomal protein L23;Similar to ribosomal protein L23;13 kDa protein;10 kDa protein;RPL23 protein	NP_000969	458360000	194010000	71182000	193170000	7857400	2760700	3519800	1576900	279760000	101430000	34655000	143680000	110940000	55027000	18085000	37831000	59797000	34791000	14922000	10084000		0.539003	0.0708257	2.52172	35.6047
411	51 kDa protein;Heterogeneous nuclear ribonucleoprotein H	NP_005511	508030000	117310000	340380000	50341000	37600000	8739000	24959000	3902600	162080000	46685000	94322000	21070000	200380000	40223000	144080000	16083000	107970000	21664000	77021000	9285800		0.538826	0.187643	0.808863	4.31064
314	Chloride intracellular channel protein 1;18 kDa protein	NP_001279	560880000	507700000	40585000	12597000	7523400	6964800	430940	127650	241600000	214520000	20782000	6305100	202610000	186880000	12000000	3733100	109150000	99343000	7373100	2430700		0.53872	0.0371324	1.19244	32.1131
1846	Coatomer subunit gamma	NP_057212	47018000	32019000	13780000	1218400	373130	253980	119150	0	26323000	20682000	4732700	908480	13208000	6393800	6662900	151530	7113300	4689400	2265400	158430		0.53856	0.0282503	1.99296	70.5465
456	Isoform 1 of Nucleolar RNA helicase 2;Isoform 2 of Nucleolar RNA helicase 2	NP_004719	6465100000	133760000	177550000	6153800000	94975000	3662900	4813800	86498000	4531700000	72261000	117580000	4341800000	1195500000	41526000	41475000	1112500000	642940000	16309000	13674000	612960000		0.5378	0.0794437	3.79063	47.7147
1296	Eukaryotic translation initiation factor 3 subunit G	NP_003746	8894400	7973800	873190	47485	248020	189080	18372	40565	2199300	1900600	298750	0	4197700	3861100	336640	0	2249400	2023000	219430	6920.2		0.535865	0.0590847	0.52393	8.86743
1316	Ras-related protein Rab-14;20 kDa protein	NP_057406	23265000	13863000	7604500	1797200	409260	308190	101080	0	5101500	4162400	749940	189170	11561000	6449300	4756100	355980	6192600	2943200	1997400	1252000		0.535646	0.0354001	0.441268	12.4652
1082	Importin-9	NP_060555	20374000	19021000	948530	404790	374580	370690	3884.3	0	8177700	7384400	470580	322690	7707600	7500700	206940	0	4114500	3765300	267130	82093		0.533824	0.0485988	1.06099	21.8317
499	Sepiapterin reductase	NP_003115	18209000	14986000	2752100	470710	519500	477360	42141	0	2920100	2660700	187510	71932	9631300	8098900	1492000	40391	5137800	3748900	1030400	358390		0.533448	0.0539387	0.303189	5.62098
258	Lupus La protein	NP_003133	46762000	30582000	12318000	3862100	2202500	1911300	243370	47747	13791000	9545800	1101600	3143600	20078000	13643000	5918600	516330	10691000	5481900	5054500	154440		0.532473	0.109697	0.686871	6.26152
752	Endoplasmin;cDNA FLJ58626, highly similar to Endoplasmin	NP_003290	1123800000	579720000	471020000	73097000	19539000	11762000	6911400	865130	354650000	242930000	79368000	32353000	489410000	221660000	247560000	20188000	260240000	103370000	137180000	19690000		0.531742	0.0399236	0.724648	18.1509
471	Poly(rC)-binding protein 1	NP_006187	243680000	172470000	42878000	28333000	9945600	7563700	1687600	694300	148940000	104390000	21629000	22926000	55360000	37656000	14226000	3477500	29430000	22860000	5334200	1235500		0.531611	0.179653	2.69039	14.9755
635	Transitional endoplasmic reticulum ATPase	NP_009057	450020000	267490000	121090000	61434000	9434800	6947300	2169600	317920	162720000	101580000	28426000	32716000	181460000	119520000	41792000	20140000	96405000	39444000	48700000	8260800		0.531274	0.0519938	0.896727	17.2468
264	Eukaryotic initiation factor 4A-III	NP_055555	338300000	94133000	89307000	154860000	13473000	4584200	4730300	4158700	230280000	61149000	47161000	121970000	61751000	18717000	24270000	18765000	32801000	9682300	13146000	9972500		0.531182	0.218183	3.72917	17.092
1041	Isoform 1 of Protein-tyrosine phosphatase mitochondrial 1;Isoform 2 of Protein-tyrosine phosphatase mitochondrial 1	NP_783859	1863000	691650	962790	208600	0	0	0	0	793640	480070	202790	110780	698730	102310	498600	97820	370680	109280	261400	0		0.530505		1.13583
108	60S ribosomal protein L4;cDNA FLJ50996, highly similar to 60S ribosomal protein L4;cDNA FLJ50994, moderately similar to 60S ribosomal protein L4	NP_000959	1483400000	608560000	139870000	734940000	57467000	28882000	5428500	23157000	1004800000	371610000	64408000	568810000	275210000	110160000	58218000	106830000	145880000	97908000	11816000	36151000		0.530068	0.208811	3.65103	17.4848
1844	Nuclear pore complex protein Nup205	NP_055950	17536000	1833600	13451000	2251200	236710	50487	174110	12109	0	0	0	0	11313000	1357800	8592000	1362900	5986200	425290	4684800	876160		0.529143	0.0209237
1105	Isoform A1-B of Heterogeneous nuclear ribonucleoprotein A1;Isoform A1-A of Heterogeneous nuclear ribonucleoprotein A1;Isoform 2 of Heterogeneous nuclear ribonucleoprotein A1;Similar to Heterogeneous nuclear ribonucleoprotein A1;Putative heterogeneous nucle	NP_112420;NP_002127;XP_933794;XP_001724226;XP_941883;NP_001011724;NP_001011725	2181500000	290900000	1587100000	303500000	86056000	8159300	60037000	17859000	959090000	148390000	616120000	194580000	743220000	64903000	610510000	67811000	393110000	69444000	300410000	23251000		0.528928	0.115788	1.29045	11.145
823	SWI/SNF-related matrix-associated actin-dependent regulator of chromatin a4 isoform A;SWI/SNF-related matrix-associated actin-dependent regulator of chromatin a4 isoform D;Probable global transcription activator SNF2L4;SWI/SNF-related matrix-associated act	NP_001122321;NP_001122318;NP_001122316;NP_003063;NP_001122317;NP_001122319;NP_001122320	3695400	159480	2325000	1210800	444770	28562	317890	98325	1072500	117640	557930	396880	1424900	0	1105000	319890	753180	13273	344160	395740		0.528584	0.312141	0.752684	2.41136
36	Probable RNA-binding protein 19	NP_057280	72486000	775970	2527300	69183000	483400	0	0	483400	57438000	580060	2088700	54769000	9536000	177130	395420	8963400	5029000	18789	43152	4967100		0.52737	0.0506921	6.02328	118.821
1161	Lamin-B1;LMNB1 protein	NP_005564	174320000	12639000	135010000	26675000	9512700	586500	7176500	1749800	38178000	2716300	26878000	8584500	82917000	6756000	66005000	10156000	43712000	2580000	34947000	6185100		0.527178	0.114726	0.460436	4.01337
279	Tumor protein, translationally-controlled 1;Translationally-controlled tumor protein;Tumor protein, translationally-controlled 1, isoform CRA_a;cDNA FLJ57738, highly similar to Translationally-controlled tumor protein	NP_003286	147110000	127060000	12545000	7505800	1670200	1509500	136740	23951	39881000	33682000	3196400	3002900	69143000	59931000	5785600	3426800	36415000	31936000	3426200	1052100		0.526662	0.0241557	0.57679	23.878
1603	Isoform 2 of Eukaryotic translation initiation factor 5A-1;Isoform 1 of Eukaryotic translation initiation factor 5A-1;Eukaryotic translation initiation factor 5A-1-like;Eukaryotic translation initiation factor 5A-2	NP_001961;NP_001093162;NP_065123	573660000	491480000	47769000	34414000	8478400	7391400	744570	342380	187180000	152610000	13178000	21386000	247990000	221900000	19790000	6303100	130020000	109580000	14056000	6382500		0.524295	0.0341885	0.754788	22.0773
778	Nuclear pore complex protein Nup107;NUP107 protein	NP_065134	943170	111870	793380	37911	0	0	0	0	0	0	0	0	619380	111870	469590	37911	323790	0	323790	0		0.522765
1643	40S ribosomal protein S3a;30 kDa protein;Uncharacterized protein ENSP00000374051	NP_000997;XP_001723399;XP_931621;XP_942162	644120000	388200000	75894000	180020000	12566000	8745500	1788500	2032000	422230000	233570000	35818000	152840000	137590000	91305000	26296000	19986000	71734000	54583000	11992000	5158100		0.521361	0.0913293	3.06875	33.601
1179	ATP synthase, H+ transporting, mitochondrial F0 complex, subunit E	NP_009031	10179000	3069900	5767500	1341100	205470	71405	78708	55357	2245300	1501400	524650	219300	5081400	740100	3358300	983010	2646300	756980	1805900	83444		0.520782	0.0404357	0.441866	10.9276
1307	ADP/ATP translocase 3;17 kDa protein	NP_001627	53917000	27968000	18442000	7507600	300600	104010	125570	71031	37927000	24562000	8391400	4974000	10319000	1968800	6148200	2202000	5370400	1333500	3776400	260490		0.520438	0.0291307	3.67545	126.171
238	40S ribosomal protein S5	NP_001000	509280000	268520000	59315000	181450000	6627100	3839000	729180	2058800	224480000	102020000	15431000	107030000	183070000	102490000	27064000	53524000	95102000	60173000	16091000	18838000		0.519484	0.0361998	1.2262	33.873
1117	Thioredoxin;Thioredoxin	NP_003320	288730000	265350000	13558000	9813700	3000600	2851200	85951	63415	62683000	56230000	5349900	1103000	146850000	135910000	3374900	7563000	76194000	70363000	4746800	1084300		0.518856	0.0204331	0.426851	20.8902
177	Nucleolar protein 5	NP_057018	1914000000	53605000	50403000	1810000000	47863000	2148100	1845000	43870000	1235500000	25627000	27171000	1182700000	415560000	24780000	20087000	370690000	215140000	1050100	1299300	212790000		0.517711	0.115177	2.9731	25.8133
1891	43 kDa protein		1530300000	150130000	1246800000	133390000	51444000	4491500	40336000	6615500	610660000	75234000	473800000	61624000	572460000	39033000	495410000	38015000	295730000	31370000	237220000	27136000		0.516595	0.0898648	1.06673	11.8704
187	Melanoma-associated antigen B2	NP_002355	53822000	45832000	5022000	2967500	1164000	934770	174010	55167	31911000	26083000	3442700	2384800	13681000	12290000	1054700	336000	7066200	6524100	350560	191560		0.516497	0.0850815	2.3325	27.4149
1921	Farnesyl pyrophosphate synthetase;farnesyl diphosphate synthase isoform b;cDNA FLJ12779 fis, clone NT2RP2001748, moderately similar to FARNESYL PYROPHOSPHATE SYNTHETASE;Farnesyl pyrophosphate synthetase like-4 protein (Fragment)	NP_001129293;NP_001995;NP_001129294	34129000	30938000	1341400	1848800	987340	971140	16195	0	26592000	23642000	1243700	1706100	4325600	4226500	0	99107	2224100	2099000	81539	43562		0.514171	0.228255	6.14759	26.933
758	Peroxiredoxin-2;cDNA FLJ60461, highly similar to Peroxiredoxin-2;Putative uncharacterized protein PRDX2	NP_005800	291690000	262440000	13453000	15803000	4385900	3748700	517320	119840	97720000	82513000	4382700	10824000	125260000	118830000	4246800	2188200	64324000	57347000	4306000	2670600		0.513524	0.0350144	0.780137	22.2805
1696	Ribosomal protein L15;60S ribosomal protein L15;22 kDa protein;cDNA FLJ51497, highly similar to 60S ribosomal protein L15;Ribosomal protein L15	XP_001725140;XP_932648;XP_949197;NP_002939	493520000	213250000	52913000	227360000	3734200	2053400	436710	1244100	363510000	138480000	31339000	193700000	83432000	45440000	14789000	23204000	42842000	27279000	6348000	9214300		0.513496	0.0447574	4.35696	97.3462
112	Histone H2B type 2-E;Histone H2B type 1-O;Histone H2B type 1-B;Histone H2B type 1-J;Histone H2B type 3-B	NP_003519;NP_003518;NP_066406;NP_066402;NP_778225	582470000	16611000	314520000	251340000	8139200	208140	4973500	2957600	328130000	9466800	123840000	194830000	162690000	2733600	127940000	32011000	83509000	4202600	57766000	21541000		0.513301	0.0500289	2.0169	40.3148
827	30 kDa protein;60S ribosomal protein L7;Uncharacterized protein ENSP00000381447 (Fragment);Putative uncharacterized protein RPL7 (Fragment);32 kDa protein;Putative uncharacterized protein RPL7;hypothetical protein LOC648000;WUGSC:H_RG054D04.1 protein	NP_000962;XP_001719100;XP_001722487;XP_948935;XP_001720224;XP_001726030	726320000	339980000	61552000	324790000	22940000	13316000	2572600	7052000	516420000	216140000	34348000	265930000	123690000	64941000	18418000	40328000	63275000	45580000	6212900	11482000		0.511561	0.185464	4.17512	22.5118
1005	FSCN1 protein (Fragment);Fascin	NP_003079	493380000	394880000	76723000	21782000	22150000	18436000	1580000	2134300	220310000	187890000	24871000	7552700	166030000	133460000	25488000	7078500	84890000	55090000	24784000	5016400		0.511293	0.13341	1.32693	9.94628
1270	Eukaryotic translation initiation factor 1A, X-chromosomal;Eukaryotic translation initiation factor 1A, X-chromosomal;Eukaryotic translation initiation factor 1A, Y-chromosomal;13 kDa protein	NP_001403;NP_004672	26506000	24162000	2007700	336670	127990	127990	0	0	11965000	10834000	907550	223190	9545500	8860700	656420	28335	4867700	4338800	443690	85141		0.509947	0.0134084	1.25347	93.4839
1245	cDNA FLJ56065, highly similar to Pyruvate kinase isozyme M1;Isoform M1 of Pyruvate kinase isozymes M1/M2;cDNA FLJ53645, highly similar to Pyruvate kinase isozyme M1;similar to pyruvate kinase, muscle;Pyruvate kinase	NP_002645;NP_872270;NP_872271;XP_001719942	4431600000	4071600000	252280000	107670000	141580000	132000000	6786000	2792800	1447000000	1294400000	93993000	58683000	1883100000	1768300000	83386000	31476000	959850000	877010000	68118000	14715000		0.509718	0.0751845	0.768414	10.2204
838	Isoform 1 of Protein diaphanous homolog 1;diaphanous 1 isoform 2;Isoform 2 of Protein diaphanous homolog 1	NP_005210;NP_001073280	12901000	11361000	1263900	275900	391020	323430	67596	0	10968000	9604700	1093800	269030	1021400	929780	86724	4883.4	520570	502770	15821	1986.8		0.509663	0.382827	10.7382	28.0497
1771	Isoform 1 of Exportin-5;cDNA FLJ14239 fis, clone NT2RP5003512, highly similar to Exportin-5;cDNA FLJ13369 fis, clone PLACE1000610, weakly similar to MSN5 PROTEIN	NP_065801	9366500	7895500	1327400	143640	220220	206000	14217	0	3990900	3320500	607630	62829	3417700	3084500	333210	0	1737700	1284500	372340	80810		0.508441	0.0644351	1.16772	18.1223
251	Ribosomal L1 domain-containing protein 1;RSL1D1 protein	NP_056474	2322000000	93642000	86906000	2141500000	41793000	1537200	2064800	38191000	1601000000	32771000	49074000	1519100000	450530000	36421000	30371000	383740000	228720000	22913000	5395700	200410000		0.507669	0.0927641	3.55359	38.3079
1416	Isoform 1 of Translocon-associated protein subunit alpha;Isoform 2 of Translocon-associated protein subunit alpha	NP_003135	16257000	4401700	11356000	499320	117000	0	117000	0	2894200	1667500	1159700	66956	8786900	1828200	6569000	389730	4459000	906020	3510300	42634		0.50746	0.0133153	0.329377	24.7368
1577	Putative pre-mRNA-splicing factor ATP-dependent RNA helicase DHX15	NP_001349	373780000	55060000	80839000	237880000	5999200	1463300	1999200	2536800	237210000	32094000	39289000	165820000	86688000	15215000	25665000	45809000	43883000	6287600	13886000	23709000		0.506218	0.0692045	2.73636	39.5403
1284	similar to Peptidase D;Xaa-Pro dipeptidase;cDNA FLJ58179, highly similar to Xaa-Pro dipeptidase;cDNA FLJ57945, highly similar to Xaa-Pro dipeptidase;Putative uncharacterized protein PEPD (Fragment)	XP_001715897;NP_000276	10070000	8556400	1054400	459560	352200	352200	0	0	0	0	0	0	6452800	5443800	863140	145840	3265300	2760300	191240	313720		0.506028	0.054581
1380	T-complex protein 1 subunit beta	NP_006422	1117700000	917510000	163120000	37033000	57882000	49714000	6352300	1815300	573130000	476110000	76085000	20938000	323160000	270990000	41797000	10368000	163490000	120690000	38884000	3911800		0.50591	0.179113	1.77352	9.9017
1254	40S ribosomal protein S13	NP_001008	507510000	292300000	48113000	167100000	11645000	7066600	1256300	3322200	299620000	150590000	22864000	126170000	130390000	81982000	17995000	30409000	65859000	52662000	5997800	7199100		0.505092	0.089309	2.29788	25.7295
1423	Isoform 1 of S-phase kinase-associated protein 1;Isoform 2 of S-phase kinase-associated protein 1	NP_733779;NP_008861	33251000	23700000	5162400	4388700	966420	737660	143170	85579	18200000	12323000	2169600	3707400	9361300	7466700	1490700	403910	4723600	3172900	1358900	191820		0.504588	0.103236	1.94417	18.8324
819	60S ribosomal protein L35a;11 kDa protein	NP_000987	406990000	165330000	32749000	208910000	2460300	1293600	333880	832840	361210000	138530000	22321000	200370000	28813000	13909000	7790700	7113000	14502000	11597000	2304100	601450		0.503314	0.0853885	12.5364	146.815
954	Eukaryotic translation initiation factor 3 subunit M	NP_006351	88288000	77496000	7801100	2990300	2088600	1830100	229350	29164	54436000	49302000	4421500	712020	21138000	17450000	1969700	1719000	10626000	8914900	1180500	530190		0.502697	0.0988078	2.57527	26.0634
33	cDNA FLJ56307, highly similar to Ubiquitin thioesterase protein OTUB1	NP_060140	18033000	15577000	1910300	546330	1217400	1142400	17347	57744	4520700	3312700	1048100	159900	8186000	7426900	673410	85653	4109200	3694700	171420	243040		0.501979	0.148717	0.552248	3.71341
988	Isoform 1 of Nucleolar protein 6;Isoform 4 of Nucleolar protein 6;Isoform 2 of Nucleolar protein 6;Isoform 3 of Nucleolar protein 6	NP_075068;NP_631981	209200000	4724100	12994000	191480000	2573500	16695	90564	2466300	139450000	2858200	10628000	125960000	44733000	522570	2167600	42043000	22450000	1326700	107960	21015000		0.501867	0.0575302	3.11739	54.1869
1393	Transmembrane protein 33	NP_060596	26883000	12851000	13614000	417090	448140	210930	217080	20127	14933000	9441100	5184500	307180	7659200	1905300	5676700	77250	3842600	1293900	2536100	12542		0.501697	0.05851	1.94968	33.3222
86	ADP-ribosylation factor-like protein 2;cDNA FLJ58989, moderately similar to ADP-ribosylation factor-like protein 2;Similar to ADP-ribosylation factor-like protein 2	NP_001658	1301700	1187600	114070	0	0	0	0	0	675440	625740	49694	0	417040	352660	64377	0	209220	209220	0	0		0.501678		1.6196
295	Isoform B of Ras-related C3 botulinum toxin substrate 1;Isoform A of Ras-related C3 botulinum toxin substrate 1;ras-related C3 botulinum toxin substrate 1 isoform Rac1c	NP_061485;NP_008839;NP_942126	48445000	33130000	14216000	1099000	1801900	1375900	379270	46698	8786800	6880300	1906600	0	25218000	17385000	7045700	787270	12638000	7488800	4884000	265020		0.50115	0.0714529	0.348434	4.87641
1777	cDNA FLJ60094, highly similar to F-actin capping protein subunit beta;cDNA, FLJ93598, highly similar to Homo sapiens capping protein (actin filament) muscle Z-line, beta (CAPZB), mRNA;Isoform 2 of F-actin-capping protein subunit beta;Isoform 1 of F-actin-c	NP_004921	61014000	44600000	10074000	6340400	3005600	2706900	173700	124970	17256000	10991000	3020500	3245000	27158000	19455000	5906400	1796100	13595000	11447000	973800	1174400		0.500589	0.110671	0.635393	5.74128
1315	Proteasome subunit alpha type-5	NP_002781	216900000	182540000	29838000	4526800	5071200	4450400	530470	90267	60919000	53869000	5627000	1423000	100570000	92009000	6742100	1817400	50344000	32209000	16938000	1196200		0.500587	0.0504246	0.605737	12.0127
1586	Isoform 4 of Plectin-1;Isoform 1 of Plectin-1;Isoform 2 of Plectin-1;plectin 1 isoform 10;plectin 1 isoform 8;plectin 1 isoform 2;plectin 1 isoform 3;plectin 1 isoform 7	NP_958786;NP_958782;NP_000436;NP_958785;NP_958784;NP_958780;NP_958781;NP_958783	1793100000	624520000	1040700000	127860000	5450500	2876100	2446300	128030	869770000	468140000	338520000	63111000	611720000	94884000	477100000	39740000	306130000	58628000	222620000	24883000		0.500441	0.00891012	1.42184	159.576
657	Probable ATP-dependent RNA helicase DDX47;DEAD (Asp-Glu-Ala-Asp) box polypeptide 47 isoform 2	NP_057439;NP_957518	636440000	39785000	25003000	571650000	16662000	1096900	1024900	14540000	415850000	27853000	14746000	373250000	135960000	10393000	8285400	117280000	67967000	441550	946410	66580000		0.499904	0.122551	3.05862	24.958
288	Rab GDP dissociation inhibitor alpha;cDNA FLJ52902, highly similar to Rab GDP dissociation inhibitor alpha	NP_001484	14279000	11936000	1724800	618310	1574500	1453200	43702	77544	3597600	3074500	523030	0	6072200	4703000	918330	450860	3035000	2705400	239750	89906		0.499819	0.259296	0.592471	2.28492
48	Translational activator GCN1	NP_006827	107160000	79703000	18629000	8832100	203560	203560	0	0	20786000	16333000	2698000	1755900	57571000	41485000	9921200	6164700	28602000	21681000	6009800	911550		0.496813	0.00353581	0.36105	102.112
690	rRNA 2'-O-methyltransferase fibrillarin	NP_001427	3792700000	90310000	87807000	3614500000	88325000	2650800	3807700	81867000	2730100000	59268000	53760000	2617000000	651970000	22660000	21398000	607910000	322300000	5731500	8841400	307730000		0.494348	0.135474	4.18746	30.9097
162	F-actin-capping protein subunit alpha-1;Putative uncharacterized protein CAPZA1 (Fragment)	NP_006126	147500000	118260000	20346000	8892800	9991300	8610000	1078000	303290	66211000	54220000	6691600	5298900	47723000	38976000	7485500	1260900	23578000	16457000	5090900	2029700		0.494059	0.20936	1.3874	6.62687
366	Pirin	NP_001018119;NP_003653	3797100	3396900	66215	333960	101000	101000	0	0	1253200	953270	27934	272010	1635100	1534900	38281	61953	807770	807770	0	0		0.494019	0.0617699	0.766436	12.4079
1265	E3 SUMO-protein ligase RanBP2	NP_006258	3088300	438110	2236300	413860	0	0	0	0	944260	335190	574930	34140	1435300	86443	1161400	187530	708670	16484	500000	192190		0.493743		0.657883
1146	Histone H1.2;Histone H1.3	NP_005310;NP_005311	1022800000	125280000	435480000	462040000	98876000	59572000	26028000	13276000	628960000	29252000	215950000	383760000	197510000	22086000	140640000	34785000	97451000	14367000	52860000	30223000		0.493398	0.500613	3.18445	6.3611
1324	Isoform 1 of Nuclear mitotic apparatus protein 1;NUMA1 variant protein;Isoform 2 of Nuclear mitotic apparatus protein 1	NP_006176	41602000	3028100	28461000	10113000	486490	0	477980	8514.9	2274600	172840	1425500	676210	26021000	961240	17628000	7432200	12820000	1894000	8930200	1995700		0.492679	0.0186961	0.087414	4.67553
234	adenylyl cyclase-associated protein;Adenylyl cyclase-associated protein 1;Adenylyl cyclase-associated protein	NP_001099000;NP_006358	242200000	224020000	13155000	5020400	9210100	8621900	569330	18855	92157000	84304000	4817300	3035600	94431000	85718000	7013700	1700000	46399000	45379000	755030	265890		0.491353	0.0975326	0.975919	10.0061
1295	Isoform 1 of Obg-like ATPase 1;Isoform 2 of Obg-like ATPase 1;Isoform 3 of Obg-like ATPase 1;cDNA FLJ58890, highly similar to GTP-binding protein PTD004	NP_037473;NP_001011708	134320000	112980000	6321000	15022000	4918500	4640800	225720	51988	44732000	29283000	1472800	13976000	56779000	53300000	2812200	666810	27892000	25754000	1810300	327600		0.491238	0.0866253	0.787826	9.09464
964	28 kDa protein;Signal peptidase complex catalytic subunit SEC11A;16 kDa protein;Signal peptidase complex SPC-18	NP_055115	7230200	1764600	4670700	794920	91630	36164	48538	6928.5	2685200	1118000	1309000	258210	2987000	331800	2125400	529780	1466300	278660	1187700	0		0.490894	0.0306763	0.898962	29.3048
659	Annexin A3;Putative uncharacterized protein ANXA3 (Fragment)	NP_005130	534770000	427920000	62148000	44706000	19031000	17507000	1215900	308250	262940000	239210000	13770000	9953500	169640000	99011000	40442000	30190000	83165000	72190000	6720400	4254900		0.490244	0.112185	1.54999	13.8164
1607	Nucleolar protein 5A;Nucleolar protein 5A	NP_006383	2402700000	76151000	60221000	2266300000	48814000	2155500	2009200	44649000	1491500000	46833000	33602000	1411100000	578740000	22070000	21752000	534910000	283640000	5092200	2858500	275690000		0.490099	0.0843453	2.57715	30.5548
469	Small nuclear ribonucleoprotein G-like protein;Small nuclear ribonucleoprotein G	XP_001725320;XP_001726630;XP_001726818;NP_003087	17184000	2762400	11396000	3024900	31923	5811.6	22106	4006	2141700	441750	1252700	447230	10080000	1489600	6376300	2214400	4929900	825260	3745300	359290		0.489077	0.00316696	0.21247	67.0896
759	Isoform Beta-4C of Integrin beta-4;Isoform Beta-4B of Integrin beta-4;Isoform Beta-4A of Integrin beta-4;Isoform Beta-4D of Integrin beta-4	NP_000204;NP_001005619;NP_001005731	12403000	3047100	8226500	1129800	66357	37715	28642	0	6001800	1431700	3738100	831900	4255000	1214600	2959500	80963	2080200	363040	1500200	216960		0.488884	0.0155951	1.41053	90.4471
1390	Proliferation-associated protein 2G4;41 kDa protein;PA2G4 protein (Fragment)	NP_006182	673410000	459330000	61100000	152980000	18786000	13129000	2248500	3408900	357250000	205870000	28685000	122690000	199760000	160440000	20369000	18948000	97625000	79892000	9796900	7936000		0.488711	0.0940429	1.7884	19.0168
1172	Hypoxanthine-guanine phosphoribosyltransferase;Putative uncharacterized protein HPRT1	NP_000185	55636000	42285000	10810000	2540800	612620	612620	0	0	26358000	18120000	7160500	1076800	19261000	15873000	2273400	1114800	9404400	7678600	1376500	349270		0.488261	0.0318062	1.36846	43.025
1509	Annexin A5;Putative uncharacterized protein ANXA5 (Fragment)	NP_001145	403430000	354840000	26520000	22073000	15048000	13677000	763760	607830	136370000	123520000	9127900	3717500	169340000	158160000	7739200	3447400	82672000	59482000	8889600	14301000		0.488201	0.0888626	0.805303	9.06233
1818	Transaldolase	NP_006746	150420000	136150000	11180000	3083500	9136600	8606000	460450	70116	69364000	63746000	3973400	1643800	48337000	45651000	1746300	940000	23578000	18149000	4999600	429610		0.487784	0.189019	1.43501	7.59188
94	116 kDa U5 small nuclear ribonucleoprotein component;cDNA FLJ44205 fis, clone THYMU3001379, highly similar to 116 kDa U5 small nuclear ribonucleoprotein component	NP_004238	69132000	12103000	50969000	6060400	1653700	339490	1110800	203430	3651000	861950	2124500	664510	42906000	8018700	31862000	3025100	20921000	2882400	15871000	2167400		0.487601	0.0385424	0.085093	2.20778
1110	Sorbitol dehydrogenase	NP_003095	219600000	198620000	9507400	11472000	4579100	4350700	84682	143660	89325000	76988000	3715300	8621500	84519000	78053000	4019500	2445900	41174000	39226000	1688000	260460		0.487157	0.0541784	1.05686	19.5071
507	cDNA FLJ59403, highly similar to Nucleosome assembly protein 1-like 4;Putative uncharacterized protein NAP1L4;32 kDa protein;20 kDa protein	NP_005960	41476000	37946000	3056400	474130	5130500	4519300	411190	199980	11145000	10112000	977080	56417	16949000	15990000	774850	183670	8251700	7324400	893280	34064		0.486855	0.302702	0.657561	2.1723
216	Tubulin alpha-4A chain;Putative uncharacterized protein TUBA4A	NP_005991	236520000	212870000	14295000	9355200	10831000	9361400	649820	819340	100980000	90793000	4896500	5290000	83973000	76231000	5585800	2156000	40737000	36485000	3162400	1089800		0.48512	0.128982	1.20253	9.32324
573	331 kDa protein;Microtubule-associated protein 1A;microtubule-associated protein 1A	NP_002364	8419400	7519600	353150	546570	0	0	0	0	0	0	0	0	5670400	4781700	342110	546570	2748900	2737900	11039	0		0.484781
963	Thyroid hormone receptor-associated protein 3	NP_005110	17901000	1271700	13772000	2858000	2122600	138580	1710900	273110	12038000	1117700	9853600	1066400	2521300	15373	1415300	1090600	1219900	0	791970	427900		0.483838	0.841867	4.77452	5.67135
1160	Isoform 1 of L-lactate dehydrogenase A chain;cDNA FLJ52549, highly similar to L-lactate dehydrogenase A chain;Isoform 2 of L-lactate dehydrogenase A chain;L-lactate dehydrogenase A isoform 2;L-lactate dehydrogenase	NP_005557;NP_001128711	2330500000	2155100000	132660000	42707000	57161000	52609000	2318900	2233200	1005600000	932220000	51784000	21547000	854530000	806330000	32648000	15551000	413260000	363980000	45906000	3376000		0.483611	0.0668917	1.17679	17.5924
102	Dual specificity mitogen-activated protein kinase kinase 2;LOC407835 protein;Mitogen-activated protein kinase kinase 2, isoform CRA_d	NP_109587	1555000	1275400	249900	29751	603940	424100	179840	0	0	0	0	0	641270	571210	70062	0	309810	280060	0	29751		0.483119	0.941787
59	26S proteasome non-ATPase regulatory subunit 5;cDNA FLJ52877, highly similar to 26S proteasome non-ATPase regulatory subunit 5;8 kDa protein	NP_005038	16582000	15105000	1089300	387640	1508700	1305000	20215	183450	5546500	5039700	315020	191820	6423700	6161300	262340	0	3103300	2599200	491720	12369		0.483102	0.234865	0.863443	3.67634
307	Isoform Long of Splicing factor, proline- and glutamine-rich;Isoform Short of Splicing factor, proline- and glutamine-rich	NP_005057	1854900000	65144000	241130000	1548600000	27226000	1810100	6813500	18603000	1262000000	42997000	127550000	1091400000	382330000	14832000	63133000	304370000	183380000	5504200	43639000	134240000		0.479638	0.0712107	3.30081	46.3528
210	Isoform 1 of Acidic leucine-rich nuclear phosphoprotein 32 family member B;Isoform 2 of Acidic leucine-rich nuclear phosphoprotein 32 family member B;Acidic (Leucine-rich) nuclear phosphoprotein 32 family, member B	NP_006392	226840000	177320000	32777000	16740000	3778400	3265200	449580	63617	67480000	56295000	6004400	5180800	105170000	87338000	9526300	8307400	50407000	30422000	16797000	3187900		0.479291	0.0359266	0.641628	17.8594
1195	L-lactate dehydrogenase B chain;L-lactate dehydrogenase;15 kDa protein	NP_002291	2327900000	2187900000	117330000	22594000	54246000	51715000	2252400	277770	811970000	762460000	39510000	9997300	988510000	950350000	32835000	5318900	473130000	423400000	42729000	6999600		0.478629	0.0548765	0.821408	14.9683
1436	16 kDa protein;Small nuclear ribonucleoprotein Sm D1	NP_008869	155180000	28414000	110510000	16266000	2179800	442830	1421600	315350	51864000	13439000	29726000	8699900	68463000	9809500	52627000	6026600	32678000	4722500	26732000	1223700		0.477309	0.0318391	0.757548	23.793
612	Cystatin-B	NP_000091	82398000	77678000	3943800	775750	2235800	2173100	62745	0	22797000	21386000	1023900	387390	38845000	36774000	1831400	239750	18520000	17345000	1025800	148610		0.476767	0.057557	0.586871	10.1964
536	Isoform 1 of Nicotinamide phosphoribosyltransferase;Novel protein similar to Pre-B cell enhancing factor;Isoform 2 of Nicotinamide phosphoribosyltransferase	NP_005737	30014000	24751000	4717000	546750	6441900	3950100	2386200	105640	9243200	9032900	210370	0	9706600	7531900	1839400	335260	4622700	4235800	281060	105850		0.476243	0.663662	0.952259	1.43486
338	cDNA FLJ59758, highly similar to S-methyl-5-thioadenosine phosphorylase	NP_002442	170450000	158700000	9226600	2521900	4948900	4288500	361020	299330	56433000	52901000	3172000	360050	73945000	69861000	2626600	1457500	35122000	31650000	3067000	405050		0.474975	0.0669268	0.763175	11.4031
1411	Isoform 1 of Splicing factor 3B subunit 3	NP_036558	127540000	18112000	101050000	8374800	2875900	547410	2002400	326120	23777000	3502600	17937000	2337700	68443000	9416000	54234000	4792800	32441000	4645600	26878000	918150		0.473986	0.0420189	0.347399	8.26767
1275	Isoform 1 of HEAT repeat-containing protein 2;cDNA FLJ39381 fis, clone PERIC2000422, highly similar to HEAT repeat-containing protein 2;Isoform 2 of HEAT repeat-containing protein 2	NP_060272	3795000	2836400	948400	10222	0	0	0	0	2580300	1673100	907200	0	824210	824210	0	0	390480	339060	41201	10222		0.473763		3.13063
1528	Acylamino-acid-releasing enzyme	NP_001631	10379000	9033600	1086100	258870	1231100	1207100	23974	0	0	0	0	0	6212100	5197000	809490	205570	2935400	2629500	252640	53302		0.472529	0.198178
455	cDNA FLJ59571, highly similar to Eukaryotic translation initiation factor 4gamma 2;eukaryotic translation initiation factor 4 gamma, 2 isoform 2;Putative uncharacterized protein Nbla00315	NP_001409;NP_001036024	5472300	3384700	938210	1149400	74035	74035	0	0	2551100	1957100	245040	349000	1934300	682580	451320	800440	912820	670980	241840	0		0.471912	0.0382748	1.31888	34.458
1553	Nucleolar GTP-binding protein 1;76 kDa protein	NP_036473	897020000	36031000	36169000	824820000	20793000	1318600	1516600	17958000	662280000	22873000	23360000	616050000	145420000	6384700	10158000	128880000	68528000	5454900	1133600	61940000		0.471242	0.142986	4.55426	31.8511
817	Enhancer of rudimentary homolog	NP_004441	67805000	12463000	48055000	7286100	1919700	173530	1424400	321750	22424000	2291100	16766000	3366800	29559000	7280200	19517000	2762000	13903000	2718300	10349000	835530		0.470347	0.0649447	0.758618	11.681
761	cDNA FLJ61339, highly similar to Alanyl-tRNA synthetase;Alanyl-tRNA synthetase, cytoplasmic	NP_001596	83704000	77182000	4506000	2016200	2563700	2521200	42502	0	10597000	9174900	415830	1005800	47983000	45424000	1958100	601440	22561000	20062000	2089500	409040		0.470187	0.0534293	0.220849	4.13348
720	Flap endonuclease 1	NP_004102	38380000	21497000	13288000	3595600	3113600	1905800	835380	372410	16449000	10531000	3773300	2144500	12811000	7339000	4624300	847510	6006600	1720600	4054700	231240		0.468863	0.243041	1.28397	5.28295
976	Small ubiquitin-related modifier 2;SMT3 suppressor of mif two 3 homolog 2 isoform b precursor;SMT3 suppressor of mif two 3 homolog 2 isoform b precursor;10 kDa protein	NP_008868;NP_001005849	36191000	29307000	5041700	1842000	1326800	781230	408960	136600	9025700	6099400	1865100	1061200	17591000	15569000	1553600	467450	8247700	6857100	1214000	176670		0.468859	0.0754249	0.513086	6.80261
688	Enoyl-CoA hydratase, mitochondrial	NP_004083	12196000	5248600	5764700	1183000	0	0	0	0	6157600	4301700	1286800	569100	4111100	637980	2859300	613900	1927500	308950	1618600	0		0.468853		1.4978
1484	Zinc finger CCCH domain-containing protein 8	NP_115883	82960000	63186	70785000	12112000	268950	0	157950	111000	50887000	46939	49490000	1349700	21686000	9036.7	11081000	10596000	10118000	7210.3	10056000	54910		0.466568	0.012402	2.34654	189.206
1165	41 kDa protein;40 kDa protein;Serine/threonine-protein phosphatase PP1-beta catalytic subunit;20 kDa protein;cDNA FLJ58972, highly similar to Serine/threonine-protein phosphatase PP1-beta catalytic subunit;16 kDa protein	NP_002700;NP_996759	14789000	4735500	2896400	7156900	1330200	466790	254670	608700	5189600	1612600	770730	2806300	5640100	1738600	1722500	2179100	2628900	917560	148510	1562800		0.466109	0.235847	0.920126	3.90137
520	ER lumen protein retaining receptor 2;KDEL receptor 2 isoform 2	NP_006845;NP_001094073	1511000	1077100	425650	8172.3	0	0	0	0	0	0	0	0	1031000	799220	231790	0	479950	277920	193860	8172.3		0.465519
583	Inositol monophosphatase;cDNA FLJ58981, highly similar to Inositol monophosphatase	NP_005527	14471000	12798000	1407100	265310	999480	808670	134270	56543	2288800	2162400	72071	54331	7633000	7319300	289830	23843	3549400	2507900	910950	130600		0.465007	0.130942	0.299856	2.28999
656	26S protease regulatory subunit 8;Proteasome (Prosome, macropain) 26S subunit, ATPase, 5, isoform CRA_b;Proteasome 26S ATPase subunit 5 variant (Fragment)	NP_002796	48316000	38574000	7866600	1875500	3139700	2616300	410320	113150	24218000	19937000	3477200	804000	14320000	11465000	1927300	927330	6638500	4555700	2051800	30988		0.463582	0.219253	1.6912	7.71348
1480	Asparaginyl-tRNA synthetase, cytoplasmic	NP_004530	88555000	79329000	5508500	3717500	3629200	3379000	223890	26310	25639000	22993000	1862700	782770	40514000	37773000	1676000	1065000	18773000	15184000	1745900	1843400		0.463371	0.0895789	0.632843	7.06464
1847	T-complex protein 1 subunit theta;59 kDa protein	NP_006576	1306600000	1061200000	197560000	47823000	57382000	48483000	6443500	2455000	523860000	434760000	71106000	17998000	495790000	401160000	73514000	21110000	229540000	176780000	46499000	6260000		0.462978	0.115739	1.05662	9.12934
653	nascent polypeptide-associated complex alpha subunit isoform a;Nascent polypeptide-associated complex subunit alpha;Putative uncharacterized protein NACA;cDNA FLJ53704, moderately similar to Nascent polypeptide-associated complex subunit alpha	NP_001106674;NP_001106672;NP_001106673;NP_005585	220390000	207190000	8749600	4445200	5604300	5212200	282720	109340	75964000	71557000	3751900	654920	94929000	90118000	1713600	3096800	43893000	40307000	3001300	584110		0.462377	0.0590368	0.800219	13.5546
1461	Pre-mRNA-processing factor 6	NP_036601	6620700	273680	5036500	1310500	393990	63623	276480	53890	0	0	0	0	4260700	57166	3394800	808820	1965900	152890	1365300	447750		0.461403	0.0924707
1145	Tau-tubulin kinase		8437500	2180700	6132300	124480	0	0	0	0	0	0	0	0	5777100	1604100	4054000	119000	2660400	576570	2078300	5487.9		0.460508
1861	annexin IV;Annexin A4;ANXA4 protein	NP_001144	7908700	5903400	1311400	693920	296320	265330	30997	0	1450400	914870	119610	415930	4219800	3509900	451920	257990	1942200	1213300	708920	20006		0.460259	0.0702213	0.343713	4.89471
936	Isoform 1 of Glomulin;Isoform 2 of Glomulin	NP_444504	349240	329850	19390	0	0	0	0	0	0	0	0	0	239420	239420	0	0	109820	90428	19390	0		0.458692
655	Nucleosome assembly protein 1-like 1;cDNA FLJ30458 fis, clone BRACE2009421, highly similar to NUCLEOSOME ASSEMBLY PROTEIN 1-LIKE 1;Nucleosome assembly protein 1-like 1, isoform CRA_c;15 kDa protein	NP_004528;NP_631946	111240000	102410000	7167500	1659100	9385100	8774500	562070	48601	37774000	33934000	3387600	452390	43938000	41091000	2008200	838610	20145000	18615000	1209600	319540		0.458487	0.213599	0.859711	4.02489
512	Isoform 1 of Heterogeneous nuclear ribonucleoprotein Q;Isoform 2 of Heterogeneous nuclear ribonucleoprotein Q;Isoform 3 of Heterogeneous nuclear ribonucleoprotein Q;Isoform 4 of Heterogeneous nuclear ribonucleoprotein Q;Isoform 5 of Heterogeneous nuclear r	NP_006363	450440000	222090000	199270000	29074000	16145000	6365500	7511300	2268300	132220000	75762000	46964000	9495500	207380000	94606000	98479000	14294000	94690000	45358000	46315000	3016000		0.456601	0.0778523	0.637574	8.18953
1356	Tryptophanyl-tRNA synthetase, cytoplasmic;tryptophanyl-tRNA synthetase isoform b	NP_004175;NP_776049;NP_998810;NP_998811	52494000	36715000	14696000	1082700	7587100	2733700	4853400	0	16386000	14583000	1433500	370000	19582000	11798000	7713300	70804	8938900	7600700	696250	641890		0.456486	0.387453	0.836789	2.15972
16	Isoform 1 of Metallothionein-1G;Metallothionein-1E;>IPI:CON_00702024.3|SWISS-PROT:P67983 (Bos taurus) Metallothionein-1A;Metallothionein-1X;Metallothionein-2;Isoform 2 of Metallothionein-1G;Metallothionein-1M;6 kDa protein	NP_783316;NP_005943;NP_005944;NP_005941;NP_789846	2321600	2303600	18001	0	0	0	0	0	0	0	0	0	1595200	1595200	0	0	726420	708410	18001	0		0.455379
1512	Protein MAK16 homolog;MAK16 protein (Fragment)	NP_115898	193720000	11359000	28369000	153990000	4522900	132000	232980	4158000	163130000	5436500	25384000	132310000	17912000	312320	242980	17357000	8156400	5478600	2509100	168740		0.45536	0.252507	9.1073	36.0676
694	40S ribosomal protein S11;hypothetical protein	NP_001006;XP_001720455	397610000	233660000	45414000	118530000	7058800	4701800	885570	1471400	258730000	141570000	20605000	96548000	90605000	56657000	15982000	17966000	41214000	30729000	7941900	2542800		0.454876	0.0779074	2.85558	36.6535
1087	40S ribosomal protein S26;Ribosomal protein 26 (RPS26) pseudogene;Putative 40S ribosomal protein S26-like 1;13 kDa protein;hypothetical protein LOC644928;13 kDa protein;10 kDa protein;Putative uncharacterized protein RPS26;similar to ribosomal protein S26;	NP_001020;NP_001087200;XP_001724428;XP_001724487;XP_001725387;NP_001087201;XP_001725722;XP_935437;XP_947069;XP_001722202;XP_935165;XP_001722182;XP_934796;XP_944267	266040000	229650000	30147000	6247600	2261500	1947800	282640	31063	145410000	128860000	12884000	3670900	81378000	65909000	13528000	1940700	36995000	32938000	3452200	604900		0.454607	0.0277901	1.78685	64.298
689	Proteasome subunit beta type-1	NP_002784	147110000	119890000	23113000	4107300	2464300	2116800	337480	10019	43553000	37016000	5563700	973790	69526000	60974000	6598200	1953900	31572000	19788000	10614000	1169700		0.454104	0.0354443	0.626428	17.6736
795	Eukaryotic translation initiation factor 3 subunit A	NP_003741	460880000	386770000	47632000	26478000	9092600	7266700	1202500	623360	257790000	216710000	25908000	15166000	133450000	110960000	14026000	8466900	60548000	51830000	6495600	2221800		0.453713	0.0681349	1.93173	28.3516
840	Proteasome assembly chaperone 3	NP_001127812;NP_115678	2037500	1827300	176670	33514	45055	45055	0	0	748670	676980	38177	33514	855690	809320	46364	0	388090	295960	92128	0		0.45354	0.0526534	0.874931	16.6168
1575	Isoform 2 of Eukaryotic translation initiation factor 3 subunit B;Isoform 1 of Eukaryotic translation initiation factor 3 subunit B	NP_001032360;NP_003742	219480000	183800000	24375000	11306000	2315800	1961700	252730	101350	65167000	51906000	10354000	2906600	104610000	87893000	10054000	6663300	47391000	42042000	3714100	1634600		0.453026	0.0221375	0.622952	28.1402
548	Isoform 3 of Fanconi anemia group I protein;Isoform 1 of Fanconi anemia group I protein;Isoform 2 of Fanconi anemia group I protein	NP_001106849;NP_060663	2311200	1125300	422830	763100	0	0	0	0	1213800	462740	184410	566610	755980	364630	194860	196480	341500	297940	43556	0		0.451732		1.6056
1766	Isoform 1 of NIF3-like protein 1;Isoform 2 of NIF3-like protein 1;NIF3L1 isoform beta;NIF3L1 isoform gamma	NP_001129511;NP_068596	2100700	1419000	90406	591210	69012	69012	0	0	0	0	0	0	1399600	886110	0	513470	632060	463920	90406	77735		0.4516	0.0493084
144	Isoform 1 of DNA-directed RNA polymerases I and III subunit RPAC1;Isoform 2 of DNA-directed RNA polymerases I and III subunit RPAC1;OTTHUMP00000016467;cDNA FLJ57708, highly similar to DNA-directed RNA polymerase I 40 kDa polypeptide;OTTHUMP00000016469	NP_976035;NP_004866	101440000	15899000	5400400	80145000	3997300	987060	301550	2708700	77616000	10981000	3980500	62655000	13699000	2600000	917300	10181000	6132000	1331000	201030	4600000		0.447624	0.291795	5.66582	19.4171
987	U3 small nucleolar RNA-associated protein 15 homolog	NP_115551	392770000	14249000	28951000	349570000	12336000	687090	1040100	10609000	324080000	11092000	26036000	286950000	38968000	2395900	1813400	34759000	17384000	73350	60817	17250000		0.44611	0.316567	8.31657	26.2711
1673	ubiquitin and ribosomal protein L40 precursor	NP_001029102;NP_003324	1897200	1544100	280200	72883	0	0	0	0	1209500	986210	150450	72883	476200	384140	92058	0	211430	173750	37688	0		0.443994		2.5399
1716	Proteasome activator complex subunit 1;proteasome activator subunit 1 isoform 2	NP_006254;NP_788955	39015000	30321000	6105300	2589200	3073600	2847900	225760	0	12408000	9859600	956490	1591600	16302000	13509000	2254600	538880	7231700	4104500	2668400	458680		0.443608	0.188541	0.761134	4.03696
1209	61 kDa protein;Bleomycin hydrolase;cDNA FLJ57650, highly similar to Bleomycin hydrolase	NP_000377	18693000	17527000	827640	337790	1052400	919400	37227	95760	3720300	3508800	137510	73954	9646100	8945200	577670	123250	4274200	4154100	75241	44824		0.443101	0.109101	0.385679	3.53506
1862	importin 5	NP_002262	190090000	162770000	14656000	12663000	2578800	2414000	151950	12881	83116000	68167000	5010500	9938800	72360000	65170000	5385600	1805000	32031000	27017000	4107600	906200		0.442662	0.0356385	1.14865	32.2305
1408	N-acetyltransferase 10	NP_078938	1210000000	30155000	51597000	1128200000	16860000	770490	1373500	14716000	836880000	16486000	35653000	784740000	246970000	11662000	11707000	223600000	109260000	1236300	2863800	105160000		0.442402	0.0682674	3.38859	49.637
1649	Ribosome maturation protein SBDS	NP_057122	4426600	3632900	417730	375980	0	0	0	0	2557200	1869300	322380	365510	1296900	1288800	8150.4	0	572470	474800	87196	10477		0.441414		1.97178
850	DNA replication licensing factor MCM6	NP_005906	117390000	67629000	33992000	15771000	3972500	2639500	892820	440130	46639000	24241000	10170000	12229000	46337000	34140000	9528100	2669100	20443000	6609100	13401000	432780		0.441181	0.0857306	1.00652	11.7405
897	Isoform 1 of Septin-7;Isoform 2 of Septin-7;cDNA FLJ53636, highly similar to Septin-7	NP_001779;NP_001011553	12807000	7217900	3967000	1622400	2407200	1281500	717480	408230	2334700	1629700	311270	393680	5598300	3098700	1694400	805160	2467200	1208000	1243900	15343		0.440705	0.429988	0.417037	0.969882
719	60S ribosomal protein L18a;similar to ribosomal protein L18a isoform 1;cDNA FLJ51501, highly similar to 60S ribosomal protein L18a;cDNA FLJ51502, highly similar to 60S ribosomal protein L18a;21 kDa protein;similar to ribosomal protein L18a isoform 2;16 kDa	NP_000971;XP_001725558;XP_208281;XP_946928;XP_001725560;XP_939113;XP_950562	404430000	176120000	45215000	183090000	4564300	2638100	473230	1453000	266870000	106390000	15805000	144680000	92356000	41815000	19256000	31285000	40638000	25284000	9681000	5672500		0.440015	0.0494207	2.88958	58.469
1156	Isoform 2 of Ras-related protein Rab-6A;Isoform 1 of Ras-related protein Rab-6A;Rab6A variant 3	NP_002860;NP_942599	7792000	4467900	3114000	210200	208260	150480	57784	0	0	0	0	0	5266500	3306500	1801100	158810	2317300	1010900	1255100	51390		0.440008	0.0395443
276	Nuclear transport factor 2	NP_005787	20815000	10040000	9985100	789210	155820	155820	0	0	1758600	1625100	133520	0	13129000	6655900	5934700	538160	5771400	1603400	3916900	251050		0.439592	0.0118684	0.133948	11.2861
399	40S ribosomal protein S2;hypothetical protein isoform 1;hypothetical protein isoform 1;hypothetical protein isoform 2;hypothetical protein isoform 2;20 kDa protein;Similar to Ribosomal protein S2;hypothetical protein;Uncharacterized protein ENSP00000353405	NP_002943;XP_001723754;XP_001720431;XP_001726570;XP_001720437;XP_001726571;XP_001723757;XP_001726594;XP_496363;XP_947517	396200000	331750000	42881000	21566000	8942800	6971000	1413800	558050	238740000	199690000	22097000	16960000	103200000	84810000	14949000	3439100	45312000	40282000	4421700	608710		0.43907	0.086655	2.31337	26.6963
1119	14-3-3 protein eta;Tyrosine 3-monooxygenase/tryptophan 5-monooxygenase activation protein, eta polypeptide	NP_003396	57822000	49528000	6578700	1715700	2392500	2143200	243680	5633.4	13063000	11488000	1274500	300400	29449000	25456000	2961600	1031500	12918000	10440000	2098900	378200		0.438657	0.0812421	0.44358	5.45998
572	65 kDa protein;Isoform Long of TATA-binding protein-associated factor 2N;Isoform Short of TATA-binding protein-associated factor 2N	NP_631961;NP_003478	14857000	1505400	8722500	4628900	1923900	228670	1156600	538630	10190000	1082500	5457200	3650000	1907700	150710	1355300	401750	835450	43505	753420	38521		0.437936	1.00849	5.34151	5.29653
97	Eukaryotic translation elongation factor 1 epsilon-1;eukaryotic translation elongation factor 1 epsilon 1 isoform 2	NP_004271;NP_001129122	39475000	35710000	3352700	412540	302490	266700	35787	0	17243000	15171000	1661800	410020	15257000	14419000	838900	0	6671800	5853100	816150	2515		0.437294	0.0198263	1.13017	57.0035
766	eukaryotic translation initiation factor 4E isoform 2;Eukaryotic translation initiation factor 4E;eukaryotic translation initiation factor 4E isoform 3;similar to hCG1777996	NP_001124151;NP_001959;NP_001124150;XP_001723156;XP_001725246;XP_001726634	29891000	25622000	3808900	460200	1121400	1050200	71137	0	8766400	8125900	640420	0	13928000	12572000	955150	400730	6075200	3873500	2142200	59470		0.436186	0.0805141	0.629408	7.81737
716	cDNA FLJ59211, highly similar to Glucosidase 2 subunit beta;protein kinase C substrate 80K-H isoform 2;PRKCSH protein (Fragment)	NP_002734;NP_001001329	40035000	18448000	20045000	1542400	2841300	1766500	982430	92315	11889000	8929900	2438500	521040	17624000	6129800	10689000	805280	7680300	1621500	5935100	123720		0.435786	0.161218	0.674591	4.18435
1155	U3 small nucleolar RNA-interacting protein 2	NP_004695	485440000	10362000	20651000	454430000	15368000	717890	784680	13865000	402110000	7257600	17112000	377740000	47346000	2174100	2461100	42711000	20622000	212510	292770	20117000		0.435559	0.324589	8.49301	26.1654
736	Isoform 1 of Nuclear pore complex protein Nup155;Isoform 2 of Nuclear pore complex protein Nup155	NP_705618;NP_004289	38424000	5203800	27149000	6071200	1459400	332750	953000	173630	6967800	2362900	4067700	537220	20899000	1671800	15366000	3860600	9098200	836390	6762100	1499700		0.435341	0.0698311	0.333404	4.77443
227	Pre-mRNA-processing-splicing factor 8	NP_006436	261030000	44280000	180470000	36289000	4646400	1175800	2812500	658080	86674000	17159000	51770000	17744000	118250000	17844000	87502000	12900000	51468000	8100000	38381000	4987400		0.435247	0.039293	0.732973	18.654
1567	Isoform 1 of Calcyclin-binding protein;cDNA FLJ36106 fis, clone TESTI2021531, highly similar to Calcyclin-binding protein	NP_055227;NP_001007215	227100000	181880000	22353000	22868000	6424800	5609600	452940	362270	147350000	117870000	9321300	20153000	51095000	42417000	6894100	1784000	22231000	15978000	5684800	568080		0.435091	0.125742	2.88384	22.9346
1774	Isoform 1 of LAS1-like protein;Isoform 2 of LAS1-like protein;Isoform 3 of LAS1-like protein;Isoform 4 of LAS1-like protein	NP_112483	39967000	2271900	2810500	34885000	1044400	42084	293170	709110	33873000	2224600	2089400	29559000	3519200	0	250900	3268300	1530400	5294.6	177070	1348000		0.434872	0.296772	9.6252	32.433
914	WD repeat-containing protein 43	NP_055946	438160000	26683000	7699000	403780000	4393700	147160	142330	4104300	330910000	23412000	5657600	301840000	71693000	2849300	1458000	67386000	31160000	275000	441040	30444000		0.434631	0.0612849	4.61565	75.3147
1693	60S ribosomal protein L13;similar to RPL13 protein	NP_000968;NP_150254;XP_001725673;XP_371023;XP_947268	448200000	213070000	37380000	197750000	9347900	5197900	1150700	2999200	345280000	148740000	22802000	173740000	65295000	37336000	9735300	18224000	28269000	21795000	3692000	2782500		0.432943	0.143164	5.288	36.9366
641	eukaryotic translation elongation factor 1 delta isoform 1;eukaryotic translation elongation factor 1 delta isoform 3;Elongation factor 1-delta;eukaryotic translation elongation factor 1 delta isoform 4;cDNA FLJ57946, highly similar to Elongation factor 1-	NP_001123525;NP_115754;NP_001123526;NP_001123527;NP_001123529;NP_001951;NP_001123528	240720000	216320000	16305000	8093500	18139000	16179000	1570600	390000	95190000	85033000	8422900	1734400	88951000	81457000	2865700	4627800	38438000	33650000	3446000	1341300		0.432126	0.203921	1.07014	5.24781
1867	21 kDa protein		61501000	7857300	51184000	2459900	0	0	0	0	6957500	1775700	4838100	343660	38102000	4896100	31627000	1579000	16442000	1185500	14719000	537260		0.431526		0.182602
1889	Peptidyl-prolyl cis-trans isomerase;Peptidyl-prolyl cis-trans isomerase FKBP1A;Peptidyl-prolyl cis-trans isomerase	NP_000792;NP_463460	20085000	19654000	383960	47366	1061500	1009300	40316	11865	3716000	3599500	116540	0	10701000	10649000	51493	0	4607000	4395900	175600	35502		0.430521	0.0991963	0.347257	3.50071
397	Mitotic checkpoint protein BUB3;budding uninhibited by benzimidazoles 3 isoform b;Putative uncharacterized protein BUB3	NP_004716;NP_001007794	34005000	10896000	15907000	7202900	1797000	630440	883130	283400	17199000	6007300	5962500	5229400	10500000	2894500	6227400	1378200	4509000	1363300	2833800	311890		0.429429	0.171143	1.638	9.57095
821	Isoform 1 of 40S ribosomal protein S24;15 kDa protein;Isoform 2 of 40S ribosomal protein S24	NP_001017;NP_148982	93790000	72887000	10379000	10524000	759140	555420	93814	109910	40843000	28742000	4180900	7919500	36538000	30440000	3834000	2264200	15650000	13150000	2270400	230210		0.428321	0.0207767	1.11782	53.8017
1268	Fus-like protein (Fragment);Isoform Short of RNA-binding protein FUS;53 kDa protein;cDNA FLJ58049, highly similar to RNA-binding protein FUS;BBF2H7/FUS protein (Fragment);Putative uncharacterized protein FUS		15866000	1956500	8968900	4940200	2579500	341650	1300600	937290	5332300	802070	2373900	2156400	5572300	686960	3288100	1597200	2381400	125800	2006300	249340		0.427364	0.462915	0.95693	2.06718
1636	High mobility group protein B1;High-mobility group box 1;High-mobility group box 1;19 kDa protein;18 kDa protein;High mobility group protein 1-like 10;similar to high-mobility group (nonhistone chromosomal) protein 1-like 10 isoform 1;cDNA FLJ32558 fis, cl	NP_002119;XP_001720674;XP_001723240;XP_001723241;XP_001726306;XP_001726307	469270000	332150000	112400000	24724000	17684000	12199000	4169100	1316500	164350000	130070000	24057000	10230000	201310000	131070000	59353000	10884000	85927000	58814000	24819000	2293600		0.426839	0.0878446	0.816403	9.29371
1702	HLA class I histocompatibility antigen, B-15 alpha chain;HLA class I histocompatibility antigen, B-54 alpha chain;HLA class I histocompatibility antigen, B-56 alpha chain;HLA class I histocompatibility antigen, B-57 alpha chain;HLA class I histocompatibili	NP_002107;XP_001713696;NP_001074309	2741500	1291700	1245800	203970	0	0	0	0	0	0	0	0	1922900	949790	769120	203970	818600	341900	476700	0		0.425711
1664	Uncharacterized protein ENSP00000348237;Phosphoglycerate mutase 1	NP_002620	953200000	858500000	47231000	47472000	23288000	21836000	1108500	343380	417310000	364840000	17497000	34969000	359560000	334550000	15065000	9949400	153040000	137270000	13560000	2210700		0.425631	0.064768	1.16061	17.9195
91	Putative uncharacterized protein DBN1;Isoform 1 of Drebrin;Isoform 2 of Drebrin	NP_004386;NP_543157	37304000	17576000	16112000	3616500	1365200	891090	453370	20768	22676000	13055000	8619400	1001900	9317400	2929900	4261200	2126400	3945200	700000	2777700	467450		0.423423	0.146522	2.43373	16.61
1568	Isoform 2 of Transportin-3;Isoform 3 of Transportin-3;Putative uncharacterized protein TNPO3;Isoform 1 of Transportin-3	NP_036602	6857600	5541400	1160600	155660	45561	45561	0	0	2571200	2144000	311380	115830	2979700	2364700	575180	39831	1261200	987160	274000	0		0.423264	0.0152905	0.862906	56.4342
263	Glucosamine-6-phosphate isomerase 1;cDNA FLJ12717 fis, clone NT2RP1001253, highly similar to Glucosamine-6-phosphate isomerase	NP_005462	18267000	14711000	2521100	1035400	331270	331270	0	0	0	0	0	0	12603000	10172000	1560000	870340	5333300	4207100	961110	165060		0.423177	0.026285
1442	Protein FAM49B;33 kDa protein	NP_057707	49385000	41826000	3190700	4368000	2967100	2384000	549100	34013	4105500	3777000	328570	0	29737000	25669000	1567800	2499800	12575000	9995400	745310	1834200		0.422874	0.0997781	0.13806	1.38367
1449	RNA-binding protein 28;cDNA FLJ50221, highly similar to RNA-binding protein 28	NP_060547	534350000	46323000	9493400	478540000	4187900	484070	256940	3446800	450760000	39167000	6104100	405490000	55822000	5739800	2867100	47215000	23586000	932200	265220	22388000		0.422522	0.0750224	8.07495	107.634
630	Eukaryotic translation initiation factor 5	NP_001960;NP_892116	14627000	11636000	890760	2100300	497690	413180	84512	0	5477500	4460500	503750	513330	6082500	5124600	134090	823830	2569500	1638000	168400	763170		0.422441	0.0818233	0.900534	11.0058
809	Alpha-centractin;cDNA FLJ55002, highly similar to Alpha-centractin	NP_005727	47056000	38489000	5008000	3559000	822420	703460	76313	42649	25267000	21273000	2156200	1838200	14742000	12282000	1884300	575020	6224800	4230500	891190	1103100		0.422249	0.0557875	1.71395	30.7227
250	3-beta-hydroxysteroid-Delta(8),Delta(7)-isomerase;18 kDa protein;17 kDa protein	NP_006570	6962100	1966300	3866300	1129500	0	0	0	0	2287200	1209200	810180	267840	3288000	488380	2064600	735070	1386900	268730	991550	126610		0.421807		0.69562
309	Protein disulfide-isomerase;cDNA FLJ59430, highly similar to Protein disulfide-isomerase	NP_000909	1400400000	774000000	595380000	31045000	40386000	25066000	13596000	1723400	345570000	262410000	75650000	7510500	714520000	334600000	364010000	15908000	299950000	151930000	142120000	5903000		0.419792	0.0565219	0.483639	8.55668
262	Isoform Alpha of Caveolin-1;Caveolin (Fragment);Caveolin;Isoform Beta of Caveolin-1;16 kDa protein	NP_001744	14167000	8238600	5345100	583570	200400	0	0	200400	12641000	7961200	4449900	229600	934140	116280	664300	153560	392030	161130	230900	0		0.419669	0.214529	13.5322	63.0788
1222	Isoform 1 of Low molecular weight phosphotyrosine protein phosphatase;Isoform 2 of Low molecular weight phosphotyrosine protein phosphatase;Isoform 3 of Low molecular weight phosphotyrosine protein phosphatase;acid phosphatase 1, soluble isoform d;9 kDa pr	NP_004291;NP_009030;NP_001035739	17467000	15919000	1038900	509060	331730	331730	0	0	2783600	2322000	202200	259370	10110000	9409100	560940	140380	4241300	3856300	275710	109300		0.419515	0.0328121	0.275331	8.39116
180	Cytochrome c oxidase subunit 4 isoform 1, mitochondrial;COX4I1 protein	NP_001852	36155000	10531000	20556000	5067800	235100	87541	86846	60712	7843700	4959500	1712400	1171800	19790000	2621000	13648000	3521300	8285900	2863400	5108600	313950		0.418691	0.0118797	0.396347	33.3632
1298	T-complex protein 1 subunit gamma;chaperonin containing TCP1, subunit 3 isoform b;chaperonin containing TCP1, subunit 3 isoform c	NP_005989;NP_001008883;NP_001008800	1201200000	947180000	216180000	37861000	34328000	29294000	3988300	1045000	502600000	401720000	83698000	17177000	468270000	363150000	91682000	13440000	196020000	153010000	36816000	6198800		0.418605	0.0733081	1.07331	14.6411
357	Splicing factor, arginine/serine-rich 9;cDNA FLJ56571, highly similar to Splicing factor, arginine/serine-rich 9	NP_003760	51433000	5637000	37377000	8419500	1427400	117380	913440	396550	14771000	3300300	8674800	2795700	24867000	1462800	19647000	3757500	10368000	756610	8141800	1469700		0.416938	0.0574014	0.594	10.3482
1204	Isoform 1 of U1 small nuclear ribonucleoprotein 70 kDa;Isoform 2 of U1 small nuclear ribonucleoprotein 70 kDa;Isoform 3 of U1 small nuclear ribonucleoprotein 70 kDa	NP_003080	18081000	1553600	13949000	2579200	2097000	234990	1535500	326520	0	0	0	0	11281000	1033500	8863200	1384500	4703200	285160	3549900	868190		0.416913	0.185888
781	Transmembrane emp24 domain-containing protein 10;cDNA FLJ53754, highly similar to Transmembrane emp24 domain-containing protein 10	NP_006818	40689000	13921000	25480000	1288300	1378000	592090	503150	282710	11619000	7003700	4252000	363280	19556000	4093300	14846000	616120	8136900	2231900	5878800	26219		0.416082	0.0704643	0.59414	8.43179
1912	cDNA FLJ56021, highly similar to Bifunctional aminoacyl-tRNA synthetase[Includes: Glutamyl-tRNA synthetase (Fragment)		616040	604860	11171	0	68796	60770	8025.6	0	0	0	0	0	386830	383680	3145.7	0	160410	160410	0	0		0.414678	0.177846
1901	17 kDa protein		7044600	10962	1762.9	7031900	55275	0	0	55275	5588900	0	0	5588900	990080	0	0	990080	410360	10962	1762.9	397640		0.414472	0.0558288	5.6449	101.111
1762	Ribosomal protein L14 variant;60S ribosomal protein L14;Putative uncharacterized protein RPL14L;RPL14 protein (Fragment)	NP_001030168;NP_003964	367430000	186110000	33756000	147570000	5124500	3073800	596110	1454500	232230000	94355000	14923000	122950000	91977000	58334000	13235000	20409000	38100000	30344000	5001800	2754200		0.414234	0.055715	2.52487	45.3176
1036	Isoform 1 of Heterogeneous nuclear ribonucleoprotein M;Isoform 2 of Heterogeneous nuclear ribonucleoprotein M	NP_005959;NP_112480	634520000	91323000	324680000	218510000	29314000	4121600	14210000	10982000	197780000	55776000	67902000	74098000	288160000	20824000	152460000	114870000	119270000	10600000	90107000	18561000		0.413902	0.101728	0.686355	6.74695
1069	RNA-binding protein 34;RNA binding motif protein 34	NP_055829	89802000	1642200	5225700	82934000	4003800	124560	90431	3788800	79786000	1513500	4658000	73615000	4252500	0	0	4252500	1759800	4107.7	477270	1278400		0.413827	0.941517	18.7621	19.9276
684	ATP synthase subunit delta, mitochondrial	NP_001001975;NP_001678	38858000	10632000	15483000	12743000	376070	123840	186950	65285	16233000	7300400	2483700	6449200	15739000	1767300	9071000	4901100	6508800	1440300	3741400	1327100		0.413546	0.0238941	1.03139	43.1648
431	Elongation factor 1-alpha 2;Eukaryotic translation elongation factor 1 alpha 2 variant (Fragment)	NP_001949	252800000	205310000	23542000	23946000	9773700	7440200	1169600	1163800	58168000	40384000	5092800	12691000	130780000	108910000	13350000	8519700	54077000	48575000	3929600	1571900		0.413496	0.0747339	0.444777	5.95148
1396	Thymidine kinase, cytosolic;29 kDa protein;20 kDa protein	NP_003249	18165000	14149000	2857700	1158300	0	0	0	0	3162200	2055900	683820	422530	10630000	8540600	1669300	420180	4372900	3552800	504560	315570		0.411373		0.297479
1169	Tubulin alpha-1C chain;TUBA1C protein;29 kDa protein	NP_116093	462430000	417850000	37592000	6990500	23357000	21071000	1915500	370650	173980000	155560000	12914000	5503000	187830000	173680000	13353000	797720	77261000	67533000	9409500	319140		0.411335	0.124352	0.926263	7.44873
229	Prolyl endopeptidase	NP_002717	34091000	28975000	3010600	2105600	1680000	1618200	46203	15603	3423300	2839700	132760	450820	20550000	17660000	1772300	1117700	8437800	6856900	1059300	521540		0.410599	0.0817518	0.166584	2.03768
146	Interleukin enhancer-binding factor 2;Interleukin enhancer binding factor 2 variant (Fragment)	NP_004506	383860000	79280000	164310000	140270000	14605000	3130900	6504200	4970100	179190000	35507000	59744000	83937000	134760000	32065000	65251000	37441000	55311000	8577700	32814000	13919000		0.410441	0.108378	1.3297	12.2691
133	Isoform 2 of Myb-binding protein 1A;Isoform 1 of Myb-binding protein 1A	NP_001099008;NP_055335	1747200000	38118000	54852000	1654200000	20168000	914510	1045000	18209000	1103900000	17234000	30052000	1056600000	441840000	17541000	21723000	402580000	181320000	2428400	2032400	176860000		0.410375	0.0456455	2.49842	54.7352
1456	Non-POU domain-containing octamer-binding protein;Protein;30 kDa protein	NP_031389	1414300000	65894000	197210000	1151200000	38829000	2422300	9422600	26984000	1021100000	46842000	114650000	859570000	251550000	12705000	50151000	188690000	102900000	3924000	22991000	75986000		0.409064	0.154359	4.05923	26.2974
1070	Brix domain-containing protein 2	NP_060791	1198800000	35025000	34314000	1129500000	15612000	662220	1368700	13581000	981990000	27317000	23237000	931440000	142850000	6375000	9399600	127070000	58358000	670490	308260	57380000		0.408526	0.109289	6.87427	62.8997
1731	60S ribosomal protein L3;ribosomal protein L3 isoform b;Ribosomal protein L3, isoform CRA_b;35 kDa protein;Putative uncharacterized protein RPL3	NP_000958;NP_001029025	833310000	331400000	64888000	437020000	19215000	10416000	2172000	6627100	686390000	253480000	45031000	387880000	90714000	45251000	14085000	31379000	36992000	22255000	3600600	11136000		0.407787	0.21182	7.56653	35.7216
1080	DNA replication licensing factor MCM2	NP_004517	92799000	53307000	27465000	12026000	3249500	2183500	683970	382060	16421000	9084600	3541200	3794700	51986000	36288000	9346200	6352400	21143000	5751800	13894000	1497200		0.406706	0.0625072	0.315874	5.05339
92	Mitogen-activated protein kinase 1;Extracellular signal-regulated kinase-2 splice variant	NP_002736;NP_620407	10487000	7750000	2437700	299530	643360	532010	99030	12314	2614600	2170400	325890	118370	5140900	3938400	1183200	19307	2088300	1109200	829560	149540		0.406213	0.125145	0.508588	4.06398
777	Proteasome subunit beta type-3;13 kDa protein;12 kDa protein	NP_002786	123430000	101250000	17146000	5035200	1215900	929460	196470	90013	42054000	35995000	5165200	893190	57009000	49142000	5123900	2743100	23150000	15181000	6660200	1308900		0.406076	0.0213282	0.737673	34.5867
209	Importin-7	NP_006382	81123000	62963000	11148000	7011200	1976200	1772200	185350	18574	22310000	17530000	2097700	2682100	40438000	31706000	4790100	3942200	16399000	11955000	4075000	368320		0.405534	0.0488699	0.551709	11.2893
1438	T-complex protein 1 subunit delta;T-complex protein 1, delta subunit;Putative uncharacterized protein CCT4	NP_006421	1093000000	867090000	171820000	54047000	40765000	34792000	4709600	1263400	412020000	332580000	57856000	21581000	455470000	362420000	67336000	25713000	184700000	137300000	41915000	5488800		0.405515	0.089501	0.904604	10.1072
1778	Signal recognition particle 9 kDa protein;signal recognition particle 9kDa isoform 1;SRP9 protein	NP_003124;XP_001720178;XP_932544;XP_943209;NP_001123912	34899000	10190000	6021600	18687000	397580	156910	78675	162000	24083000	6212700	2711100	15159000	7424200	2703500	2037700	2682900	2994200	1117400	1194100	682750		0.403303	0.0535519	3.24385	60.574
638	Creatine kinase B-type;cDNA FLJ52237, highly similar to Creatine kinase B-type	NP_001814	867170000	750640000	65495000	51037000	29436000	27277000	1635300	523710	326250000	271940000	23094000	31223000	364660000	323250000	24711000	16693000	146830000	128170000	16054000	2598100		0.402649	0.0807218	0.894669	11.0834
1521	Isoform 1 of TRM1-like protein;Isoform 2 of TRM1-like protein	NP_112196	32801000	2244200	1541800	29015000	134500	0	0	134500	30173000	2021800	1418500	26733000	1779300	209250	121710	1448300	714380	13166	1672.2	699540		0.401495	0.0755915	16.9578	224.335
154	276 kDa protein;Isoform Long of Spectrin beta chain, brain 1;Isoform Short of Spectrin beta chain, brain 1;Isoform 2 of Spectrin beta chain, brain 1	NP_003119;NP_842565	26471000	9312900	14424000	2734300	0	0	0	0	3216400	2136600	1054100	25736	16601000	4722800	9399300	2478700	6653600	2453600	3970300	229820		0.400795		0.193747
62	Importin subunit alpha-2;Karyopherin alpha 2	NP_002257;XP_001723007;XP_001723009	306480000	113480000	30112000	162880000	9640200	5989300	2016600	1634300	249430000	74433000	18783000	156210000	33872000	24844000	6359300	2668300	13536000	8216500	2953500	2366100		0.399622	0.284607	7.3639	25.8739
1715	Proteasome subunit beta type-5;proteasome beta 5 subunit isoform 2	NP_002788;NP_001124197	208160000	169520000	34306000	4327600	3674600	3106600	465060	102960	63928000	54493000	8565300	870100	100460000	85546000	12335000	2582300	40090000	26378000	12940000	772200		0.399064	0.0365777	0.636353	17.3973
47	Hypoxia up-regulated protein 1	NP_001124463;NP_006380	138520000	63989000	70483000	4043700	2252200	1421800	798750	31607	49478000	37837000	10867000	773640	62041000	15050000	45273000	1719100	24745000	9680800	13545000	1519300		0.398849	0.0363018	0.797505	21.9687
1088	ATP-dependent RNA helicase DDX3X;ATP-dependent RNA helicase DDX3Y;cDNA FLJ60675, highly similar to ATP-dependent RNA helicase DDX3X	NP_001347;NP_001116137;NP_004651;XP_001713749	178230000	110190000	31101000	36940000	4757400	2788600	1185700	783100	102080000	56528000	16153000	29399000	51037000	34170000	10928000	5938100	20356000	16702000	2833900	820450		0.398848	0.0932147	2.00012	21.4571
1428	cDNA FLJ60076, highly similar to ELAV-like protein 1	NP_001410	119020000	28165000	84450000	6401500	6044200	1372100	4023700	648360	50349000	15892000	32019000	2437700	44811000	7104700	35083000	2623600	17812000	3795900	13324000	691840		0.397492	0.134882	1.12359	8.33013
1882	Isoform 1 of Spliceosome RNA helicase BAT1;Isoform 2 of Spliceosome RNA helicase BAT1;HLA-B associated transcript 1;HLA-B associated transcript 1;cDNA FLJ53073, highly similar to Spliceosome RNA helicase Bat1;HLA-B associated transcript 1;HLA-B associated	NP_004631;NP_542165	398460000	102240000	231550000	64672000	20648000	5949500	11669000	3030400	177960000	44177000	99910000	33874000	143040000	39687000	79978000	23375000	56812000	12426000	39993000	4393100		0.397176	0.144351	1.24413	8.61875
80	Heat shock 70 kDa protein 4	NP_002145	424920000	349020000	55567000	20336000	8028800	6763300	1039500	225930	168080000	147380000	15263000	5433000	178120000	151490000	16299000	10338000	70693000	43388000	22966000	4338600		0.396884	0.0450752	0.943634	20.9346
1192	60S ribosomal protein L27;60S ribosomal protein L27;60S ribosomal protein L27	NP_000979	395590000	178510000	41040000	176040000	8465300	4354500	916840	3194000	230470000	87048000	14930000	128500000	112190000	58901000	18444000	34849000	44458000	28203000	6750400	9504400		0.396274	0.075455	2.05428	27.2253
822	Splicing factor 3A subunit 3;cDNA FLJ58737, highly similar to Splicing factor 3A subunit 3	NP_006793	23097000	2999200	16764000	3333900	2101900	295850	1450800	355220	2388100	415190	1810300	162620	13331000	2046100	9187200	2097300	5276700	242000	4316000	718690		0.395822	0.15767	0.179139	1.13616
1870	Isoform 3 of Heterogeneous nuclear ribonucleoprotein K;cDNA FLJ54552, highly similar to Heterogeneous nuclear ribonucleoprotein K;Isoform 2 of Heterogeneous nuclear ribonucleoprotein K;Isoform 1 of Heterogeneous nuclear ribonucleoprotein K;Heterogeneous nu	NP_002131;NP_112553;NP_112552	1217500000	318360000	725370000	173760000	58603000	15759000	32916000	9927800	340930000	109740000	154960000	76216000	586130000	137170000	388720000	60238000	231830000	55683000	148770000	27379000		0.395527	0.0999829	0.581663	5.81762
735	Surfeit locus protein 6	NP_006744	31120000	431290	455850	30233000	331340	0	0	331340	29332000	431290	455850	28444000	1045600	0	0	1045600	411790	0	0	411790		0.393831	0.31689	28.0528	88.5254
345	Cofilin-1;cDNA FLJ51435, moderately similar to Cofilin-1	NP_005498	1155700000	1076100000	69815000	9769700	31304000	29843000	1329900	131650	475710000	447960000	23793000	3960500	465560000	440040000	21699000	3817400	183110000	158250000	22993000	1860300		0.393311	0.0672395	1.0218	15.1965
470	Transmembrane emp24 domain-containing protein 2;cDNA FLJ52153, highly similar to Transmembrane emp24 domain-containing protein 2	NP_006806	7849100	2157500	5602200	89529	0	0	0	0	614630	423890	154330	36408	5193700	1225400	3915200	53121	2040800	508150	1532600	0		0.392938		0.118341
424	Lysyl-tRNA synthetase;cDNA FLJ44621 fis, clone BRACE2016896, highly similar to Lysyl-tRNA synthetase	NP_005539	86585000	75210000	7411500	3964200	3176000	2662600	283600	229850	36589000	31558000	3425500	1605900	33619000	29318000	2299800	2000900	13201000	11671000	1402600	127490		0.392665	0.0944704	1.08834	11.5205
1815	Nucleoprotein TPR	NP_003283	61684000	7645900	46360000	7678200	342960	120900	222060	0	9241000	1975500	6563700	701830	37467000	5136700	28255000	4075300	14633000	412750	11319000	2901100		0.390557	0.00915366	0.246644	26.9448
917	Protein mago nashi homolog 2;Putative uncharacterized protein MAGOHB;12 kDa protein;11 kDa protein	NP_060518	46835000	23035000	22694000	1105400	736860	377590	296720	62546	13426000	7478300	5327300	620350	23504000	10485000	12706000	313150	9168200	4694600	4364200	109340		0.39007	0.0313504	0.571222	18.2206
579	PRO1728		33866000	258490	196950	33410000	915600	0	0	915600	7092900	0	0	7092900	18625000	0	0	18625000	7232400	258490	196950	6777000		0.388317	0.0491597	0.380827	7.74672
1729	HSPC027	NP_002808	47984000	38540000	7963300	1481400	3836500	3250500	585990	0	31030000	24889000	4897100	1243700	9452900	8180400	1067200	205290	3665100	2219600	1413100	32411		0.387722	0.405854	3.28259	8.0881
847	cDNA FLJ60299, highly similar to Rab GDP dissociation inhibitor beta;GDP dissociation inhibitor 2 isoform 2;GDP dissociation inhibitor 2	NP_001485;NP_001108628	235730000	174810000	56038000	4890900	11927000	11304000	472100	150880	103640000	58132000	44094000	1411700	86625000	75358000	9507700	1759600	33544000	30011000	1963700	1568700		0.387232	0.137685	1.19642	8.68953
1404	14 kDa phosphohistidine phosphatase;phosphohistidine phosphatase 1 isoform 1;phosphohistidine phosphatase 1 isoform 2	NP_054891;NP_001129332;NP_001129333	4120300	3467100	653250	0	0	0	0	0	329370	329370	0	0	2735000	2309500	425480	0	1055900	828150	227770	0		0.386069		0.120428
1483	Isoform 1 of TBC1 domain family member 9B;Isoform 2 of TBC1 domain family member 9B	NP_942568;NP_055858	164150000	124920000	38021000	1207300	0	0	0	0	122740000	96511000	25023000	1207300	29904000	22685000	7218600	0	11502000	5722300	5779500	0		0.384631		4.10447
1406	Periodic tryptophan protein 2 homolog	NP_005040	624750000	41365000	22101000	561280000	5284900	320810	284290	4679800	405510000	32007000	9809500	363690000	154620000	8397900	11205000	135010000	59338000	639340	802350	57896000		0.383767	0.0341799	2.62262	76.7299
291	Isoform 2 of Acyl-CoA-binding protein;diazepam binding inhibitor isoform 2;Isoform a 1 of Acyl-CoA-binding protein	NP_065438;NP_001073332;NP_001073331	6982900	6902100	22471	58326	58979	58979	0	0	0	0	0	0	5004100	4945700	0	58326	1919800	1897400	22471	0		0.383645	0.0117861
56	Isoform 1 of RNA-binding protein 8A;Isoform 2 of RNA-binding protein 8A	NP_005096	18528000	5820100	12447000	260790	0	0	0	0	1509500	983720	525800	0	12303000	3567500	8589900	145750	4715700	1268900	3331800	115050		0.383297		0.122694
1257	40S ribosomal protein S17;16 kDa protein;similar to 40S ribosomal protein S17;Uncharacterized protein ENSP00000352682	NP_001012;NP_001073968	196990000	144470000	23965000	28558000	2684200	1878200	480720	325260	111620000	79616000	10028000	21976000	59841000	43677000	10369000	5795400	22845000	19296000	3087600	461400		0.381762	0.0448555	1.86528	41.5841
1562	cDNA FLJ14414 fis, clone HEMBA1004847, highly similar to SIGNAL RECOGNITION PARTICLE 68 KD PROTEIN		3598700	3451200	147510	0	0	0	0	0	0	0	0	0	2605700	2508300	97314	0	993090	942900	50194	0		0.381122
938	cDNA FLJ75174, highly similar to Homo sapiens calmodulin 1 (phosphorylase kinase, delta), mRNA;Calmodulin;CALM3 protein	NP_001734;NP_005175;NP_008819	237780000	185070000	49007000	3704500	833780	774820	58966	0	77269000	65201000	10109000	1959200	115670000	88683000	25678000	1310800	44010000	30414000	13161000	434450		0.380479	0.00720826	0.668012	92.6731
547	Translocon-associated protein subunit delta precursor;Protein	NP_006271	44910000	12019000	30378000	2512600	0	0	0	0	8652800	4327100	3812400	513290	26267000	5876400	18818000	1572800	9990300	1816000	7747700	426550		0.380337		0.329417
1014	Mitochondrial-processing peptidase subunit alpha;cDNA FLJ59584, highly similar to Mitochondrial-processing peptidase alpha subunit, mitochondrial;Peptidase (Mitochondrial processing) alpha	NP_055975	7032200	1167700	4345600	1518900	0	0	0	0	343580	215960	88803	38815	4845900	843120	3015700	987070	1842700	108630	1241100	493000		0.38026		0.0709012
1619	60S ribosomal protein L17;ribosomal protein L17-like;hypothetical protein LOC645441;hypothetical protein LOC642250;Putative uncharacterized protein RPL17;Putative uncharacterized protein ENSP00000352143;9 kDa protein	NP_000976;NP_001030178;XP_001713705;XP_001713706;NP_001087202;NP_001087203;NP_001083061;XP_001717208;XP_001717213	412280000	202890000	57375000	152010000	7629400	4842600	806780	1980000	259000000	103980000	34817000	120200000	105540000	65558000	14911000	25074000	40098000	28506000	6839800	4752800		0.379932	0.0722892	2.45405	33.9476
441	Ras-related protein Rap-1A;Ras-related protein Rap-1b;RAP1A, member of RAS oncogene family;cDNA FLJ50714, moderately similar to Ras-related protein Rap-1b;Ras-related protein Rap-1b-like protein;18 kDa protein;PNAS-140 (Fragment);cDNA FLJ50711, moderately	NP_001010935;NP_002875;NP_001010942;NP_056461;NP_001083173	33744000	17042000	15996000	705380	577330	387260	161040	29027	10652000	7477600	2760200	414370	16318000	6841500	9241900	234850	6196300	2335900	3833200	27127		0.379722	0.0353799	0.652776	18.4505
113	Ubiquitin-conjugating enzyme E2 N;Ubiquitin carrier protein (Fragment);Putative ubiquitin-conjugating enzyme E2 N-like;11 kDa protein	NP_003339;NP_001013007	108410000	74456000	29015000	4936100	1572600	338400	816420	417780	53110000	30369000	19207000	3534500	38950000	30700000	7491600	757930	14774000	13048000	1500700	225870		0.379307	0.0403748	1.36354	33.7721
1763	Proteasome subunit beta type-4	NP_002787	55624000	39342000	14420000	1862100	865330	719480	109380	36468	2419900	1902900	517030	0	37965000	28011000	8574800	1378800	14374000	8708300	5218500	446850		0.378612	0.0227928	0.0637403	2.79651
740	Fatty acid synthase	NP_004095	4548800000	4186100000	239780000	122910000	83702000	77716000	4888300	1098200	2938000000	2738300000	144890000	54848000	1108200000	1008800000	57836000	41483000	418880000	361240000	32170000	25478000		0.377982	0.0755297	2.65115	35.1007
301	Isoform 1 of Cytosolic acyl coenzyme A thioester hydrolase;acyl-CoA thioesterase 7 isoform hBACHa;Isoform 5 of Cytosolic acyl coenzyme A thioester hydrolase;Isoform 6 of Cytosolic acyl coenzyme A thioester hydrolase	NP_863654;NP_009205;NP_863655;NP_863656	86003000	72705000	11787000	1510500	5016300	4737900	237080	41325	35582000	33340000	1926800	314800	33010000	24299000	8151100	559830	12395000	10328000	1472500	594580		0.375492	0.151963	1.07792	7.09328
516	Notchless protein homolog 1;cDNA FLJ58655, highly similar to Notchless homolog 1;Notchless gene homolog variant (Fragment);Protein	NP_060566;NP_001014445	89523000	10246000	10630000	68647000	1398100	328600	195640	873890	82020000	8567300	8748600	64704000	4441400	980730	670110	2790600	1663300	369360	1016000	277900		0.374499	0.314788	18.4671	58.6653
648	transmembrane emp24 protein transport domain containing 9	NP_059980	21469000	7588500	13100000	779990	1118400	502380	556620	59369	5576300	3503100	1796100	277130	10764000	2527700	8110200	126100	4010200	1055400	2637400	317400		0.372557	0.103902	0.518051	4.98596
1140	16 kDa protein;Tubulin-specific chaperone A;cDNA FLJ57496, moderately similar to Tubulin-specific chaperone A	NP_004598	59278000	53340000	4006100	1931800	2163500	2087600	75915	0	12164000	11395000	416690	352670	32782000	30426000	2154900	201320	12168000	9431800	1358600	1377800		0.371179	0.0659966	0.371057	5.62237
1182	Isoform Beta of Heat shock protein 105 kDa;cDNA FLJ52364, highly similar to Heat-shock protein 105 kDa;Isoform 3 of Heat shock protein 105 kDa;cDNA FLJ52360, highly similar to Heat-shock protein 105 kDa;cDNA FLJ51707, highly similar to Heat-shock protein 1	NP_006635	128660000	113850000	10371000	4439000	870570	838300	32268	0	22262000	19619000	2131500	511810	76999000	69831000	4363300	2804400	28532000	23565000	3843800	1122800		0.37055	0.0113063	0.289121	25.5718
1687	cDNA FLJ44241 fis, clone THYMU3008436, highly similar to 6-phosphofructokinase, muscle type;Isoform 1 of 6-phosphofructokinase, muscle type;Isoform 2 of 6-phosphofructokinase, muscle type;Phosphofructokinase	NP_000280	19475000	16660000	1664400	1150100	1390700	1247500	143250	0	0	0	0	0	13198000	11384000	825120	988840	4886200	4028900	696000	161300		0.370223	0.105372
1445	Nucleolar protein 11	NP_056277	356490000	17561000	7384100	331540000	6408000	452740	375750	5579500	254720000	14504000	5123400	235100000	69609000	2531100	1801000	65277000	25746000	73765	83948	25588000		0.369866	0.0920571	3.6593	39.7503
1706	Histone H2B;Histone H2B type F-S		5428500000	208480000	2852900000	2367100000	127100000	5450700	79070000	42582000	3203200000	110690000	1195600000	1896900000	1532000000	51532000	1157200000	323320000	566150000	40807000	421040000	104300000		0.36955	0.0829634	2.09086	25.2022
1249	ATP-dependent DNA helicase 2 subunit 2;Putative uncharacterized protein XRCC5	NP_066964	856140000	464030000	178110000	214000000	34267000	19292000	5950900	9024200	272680000	129040000	36888000	106750000	401350000	268190000	60297000	72859000	147840000	47503000	74976000	25366000		0.368357	0.0853793	0.679407	7.95751
1629	60S ribosomal protein L37a	NP_000989	108580000	70441000	12488000	25651000	488520	353320	67565	67634	70118000	41579000	5833100	22705000	27756000	20541000	4548900	2665500	10218000	7967100	2038500	212810		0.368137	0.0176005	2.52623	143.531
966	mRNA turnover protein 4 homolog	NP_057267	390110000	38234000	20845000	331030000	3942100	503050	531830	2907200	297690000	27513000	12816000	257360000	64691000	8448800	6288600	49954000	23789000	1768700	1208200	20812000		0.367733	0.0609374	4.60172	75.5156
444	Prefoldin subunit 5;prefoldin subunit 5 isoform gamma	NP_002615;NP_665904	13146000	12724000	418630	3741.1	246130	246130	0	0	2652800	2522300	130540	0	7496600	7365700	130870	0	2750400	2589400	157220	3741.1		0.366886	0.0328322	0.353867	10.778
1780	cDNA FLJ53068, highly similar to Adenylyl cyclase-associated protein 1		108230000	102050000	4063000	2120900	7204800	6778000	405180	21568	52279000	49291000	2682300	306050	35672000	33443000	546520	1682100	13076000	12536000	429070	111190		0.366562	0.201974	1.46555	7.25613
1282	Isoform 2 of Microtubule-actin cross-linking factor 1, isoforms 1/2/3/5;620 kDa protein;Isoform 1 of Microtubule-actin cross-linking factor 1, isoforms 1/2/3/5;614 kDa protein;Isoform 5 of Microtubule-actin cross-linking factor 1, isoforms 1/2/3/5	NP_036222	5620000	5333500	159810	126710	0	0	0	0	1383300	1244600	86825	51905	3101000	2979900	72984	48125	1135700	1109000	0	26680		0.366237		0.446082
352	XTP3-transactivated gene A protein	NP_077001	6055600	5489100	548510	18024	544420	544420	0	0	2793700	2670000	105690	18024	1989200	1795400	193780	0	728310	479270	249040	0		0.366132	0.273688	1.40443	5.13152
158	Isoform 1 of Ras-related protein Rab-1A;23 kDa protein;Isoform 2 of Ras-related protein Rab-1A;Isoform 3 of Ras-related protein Rab-1A	NP_004152;NP_056358	6464800	3854500	2388400	221920	0	0	0	0	3194100	2265300	857630	71163	2394600	1234600	1028700	131220	876210	354640	502030	19536		0.365911		1.33388
1466	cDNA, FLJ94230, highly similar to Homo sapiens thioredoxin-like 1 (TXNL1), mRNA;Thioredoxin-like protein 1	NP_004777	28822000	22779000	3242900	2800600	1525000	1412100	100980	11894	7117100	5913600	1168200	35313	14779000	11355000	967940	2456700	5400500	4098000	1005800	296680		0.365417	0.103187	0.481568	4.66695
1425	Splicing factor, arginine/serine-rich 10 (Transformer 2 homolog, Drosophila) variant;cDNA, FLJ96718, highly similar to Homo sapiens splicing factor, arginine/serine-rich 10 (transformer 2 homolog, Drosophila) (SFRS10), mRNA;Isoform 1 of Splicing factor, ar	NP_004584	67096000	3720700	56209000	7165900	1286300	35862	1087100	163320	14733000	1128700	11809000	1794800	37410000	1811200	32664000	2935200	13667000	744990	10649000	2272600		0.36533	0.0343839	0.393825	11.4538
792	Ribosome biogenesis protein BOP1;70 kDa protein	NP_056016	434680000	21996000	28717000	383960000	5036700	607830	556330	3872500	322320000	15401000	14512000	292410000	78686000	5616400	7861400	65208000	28635000	371370	5787300	22477000		0.363915	0.0640101	4.09628	63.9943
779	Proteasome subunit beta type-2;Proteasome beta 2 subunit variant (Fragment)	NP_002785	126870000	106220000	16113000	4541600	1029200	904000	113530	11620	27419000	23835000	2986900	597330	72162000	63874000	5762000	2525200	26260000	17602000	7250500	1407500		0.363903	0.0142624	0.379965	26.6411
1177	Superoxide dismutase [Cu-Zn];Superoxide dismutase	NP_000445	151380000	143390000	5107900	2877400	2044800	1937400	107430	0	25599000	24602000	879160	118670	90722000	85729000	2559900	2433600	33011000	31124000	1561400	325190		0.36387	0.0225392	0.28217	12.5191
783	ER lumen protein retaining receptor 1;ER lumen protein retaining receptor	NP_006792	9568800	2523400	5969600	1075700	0	0	0	0	634910	372850	197930	64131	6559300	1472300	4088600	998330	2374700	678310	1683100	13286		0.362036		0.0967954
1247	Membrane-associated progesterone receptor component 1	NP_006658	5532900	1485600	3786300	261000	0	0	0	0	0	0	0	0	4063600	1012000	2790600	261000	1469300	473580	995740	0		0.361576
587	Isoform 1 of AP-3 complex subunit beta-1	NP_003655	2192300	2093800	98536	0	152040	152040	0	0	1163600	1163600	0	0	644020	545480	98536	0	232720	232720	0	0		0.361355	0.23608	1.80678	7.65325
1071	Isoform 2 of Sphingosine kinase 1;Sphingosine kinase 1, isoform CRA_c;Isoform 1 of Sphingosine kinase 1	NP_892010;NP_068807	15043000	0	0	15043000	1244200	0	0	1244200	3338900	0	0	3338900	7686800	0	0	7686800	2773200	0	0	2773200		0.360774	0.161862	0.434368	2.68357
1127	Isoform Beta of Nucleolar phosphoprotein p130;Isoform Alpha of Nucleolar phosphoprotein p130	NP_004732	501960000	10206000	9460900	482290000	1195700	64727	25272	1105700	216700000	3748900	3497800	209460000	208930000	5707100	5447900	197780000	75128000	685370	489980	73953000		0.359585	0.00572297	1.03719	181.233
1099	DNA-(apurinic or apyrimidinic site) lyase	NP_001632;NP_542379;NP_542380	99650000	60638000	30162000	8849700	3087000	1893100	736820	457110	28507000	18814000	4732000	4960400	50069000	30899000	16523000	2647800	17987000	9031800	8170300	784400		0.359244	0.0616549	0.569354	9.23453
770	T-complex protein 1 subunit zeta;chaperonin containing TCP1, subunit 6A isoform b	NP_001753;NP_001009186	705080000	572350000	111180000	21549000	25310000	21198000	3112900	999250	303380000	247910000	43926000	11537000	276930000	229880000	41464000	5582600	99467000	73360000	22677000	3429700		0.359177	0.0913949	1.09551	11.9866
1234	Alcohol dehydrogenase [NADP+]	NP_006057;NP_697021	42041000	36270000	4005400	1765500	2164000	1354600	601440	208040	13724000	11231000	1948100	545090	19242000	17973000	535480	732980	6910600	5710900	920350	279430		0.359141	0.112462	0.713231	6.34196
902	Myosin regulatory light chain MRCL3 variant;Myosin regulatory light chain MRLC2;Myosin regulatory light chain MRLC3;Myosin regulatory light chain;Myosin regulatory light polypeptide 9;13 kDa protein	NP_291024;NP_006462;NP_006088	11856000	10977000	674280	205070	845810	726820	118990	0	2853900	2386900	336160	130900	6005000	5781200	149610	74165	2151200	2081700	69516	0		0.358235	0.140851	0.475254	3.37416
1571	60S ribosomal protein L32;Uncharacterized protein ENSP00000275524;13 kDa protein	NP_000985;NP_001007074;NP_001007075;NP_001083496	267390000	131820000	23157000	112420000	1738300	959170	234540	544550	209630000	96051000	14409000	99169000	41259000	22475000	6931500	11853000	14768000	12334000	1581700	852020		0.357934	0.0421314	5.08083	120.595
1645	Isoform 1 of U5 small nuclear ribonucleoprotein 200 kDa helicase;hypothetical protein, partial	NP_054733;XP_946578	313080000	50985000	224460000	37636000	8022100	1964700	4886700	1170700	69839000	12773000	39561000	17505000	173220000	29120000	129420000	14680000	62001000	7126800	50595000	4279600		0.357932	0.0463116	0.403181	8.70583
245	60S acidic ribosomal protein P2	NP_000995	246850000	201970000	40000000	4881200	7049400	5838500	969110	241760	72032000	64378000	6428700	1224600	123810000	95091000	26072000	2648300	43955000	36659000	6530000	766480		0.35502	0.0569372	0.581795	10.2182
834	Activator of 90 kDa heat shock protein ATPase homolog 1	NP_036243	68397000	51584000	4839900	11973000	2721600	1937600	121610	662360	49812000	36240000	3108700	10464000	11723000	9848500	1112700	761460	4141000	3558500	496910	85586		0.353237	0.232159	4.24908	18.3025
1385	Protein DJ-1	NP_001116849;NP_009193	351610000	316550000	24789000	10274000	6875300	6297800	404520	172970	92890000	86290000	4502300	2097700	186110000	167270000	12901000	5939200	65739000	56694000	6980700	2064500		0.353227	0.0369421	0.499113	13.5107
747	39S ribosomal protein L19, mitochondrial;cDNA FLJ76832, highly similar to Homo sapiens mitochondrial ribosomal protein L19 (MRPL19), mRNA	NP_055578	1495400	403390	880240	211730	0	0	0	0	0	0	0	0	1105300	294820	598750	211730	390060	108570	281490	0		0.3529
1610	25 kDa protein;60S ribosomal protein L10a;similar to ribosomal protein L10a;Ribosomal protein L1;similar to ribosomal protein L10a	NP_009035;XP_001721871;XP_001726160;XP_001726439	799050000	366400000	82867000	349780000	15296000	8339600	1772900	5183300	459880000	176770000	33716000	249390000	239550000	127490000	34829000	77229000	84321000	53796000	12548000	17976000		0.351997	0.0638531	1.91977	30.0654
685	Isoform 1 of 60S ribosomal protein L12;Uncharacterized protein ENSP00000383857 (Fragment);similar to mCG18564;Uncharacterized protein ENSP00000352315;Isoform 2 of 60S ribosomal protein L12	NP_000967;XP_001720021;XP_001724727;XP_001724779	658320000	329310000	67129000	261880000	7593500	4258100	913610	2421700	389350000	164330000	24028000	201000000	193400000	115690000	31109000	46601000	67969000	45031000	11077000	11860000		0.351443	0.0392632	2.01319	51.2741
901	Eukaryotic translation initiation factor 3 subunit K	NP_037366	71095000	49370000	5246100	16479000	2005100	1474700	135870	394540	28645000	19921000	2265300	6458600	29960000	21026000	2033800	6900900	10484000	6948400	811140	2724900		0.349933	0.0669259	0.956108	14.2861
1754	Serine/threonine-protein phosphatase 2A 65 kDa regulatory subunit A alpha isoform;cDNA FLJ56133, highly similar to Serine/threonine-protein phosphatase 2A 65 kDa regulatory subunit A alpha isoform;cDNA FLJ56053, highly similar to Serine/threonine-protein p	NP_055040	141910000	118590000	18483000	4839200	8096900	6981100	895040	220750	54272000	46791000	5804700	1676800	58943000	47271000	9164400	2507400	20595000	17542000	2618600	434270		0.349405	0.137368	0.920754	6.70281
392	40S ribosomal protein S7;Uncharacterized protein ENSP00000352132;similar to mCG19129;19 kDa protein;Putative uncharacterized protein RPS7;similar to mCG19129;18 kDa protein	NP_001002;XP_001718257;XP_001722340;XP_001723562;XP_001723564;XP_001725949;XP_001726760;XP_015717	371680000	276900000	42584000	52201000	3513900	2692800	496480	324550	241620000	175420000	21705000	44497000	93792000	73563000	13932000	6296900	32760000	25226000	6450900	1082600		0.349284	0.0374648	2.57613	68.7612
856	ATP-dependent RNA helicase DDX50	NP_076950	32330000	831710	2701000	28797000	793540	36519	72608	684420	24489000	485260	1225500	22778000	5226300	292170	1182100	3752100	1821600	17769	220860	1582900		0.348545	0.151836	4.68572	30.8604
1837	Glycyl-tRNA synthetase	NP_002038	188970000	158870000	18046000	12049000	3925100	3531500	285560	108050	51162000	43572000	5868500	1722000	99297000	82336000	7960200	9000100	34581000	29431000	3931700	1219200		0.348258	0.0395289	0.515242	13.0346
543	Dynein light chain 1, cytoplasmic	NP_001032583;NP_001032584;NP_003737	61676000	30839000	17638000	13198000	1792300	924380	630000	237910	32982000	16502000	6102100	10377000	19957000	9504400	8190500	2262300	6944800	3908100	2715800	320930		0.347988	0.0898081	1.65265	18.4021
607	Kinesin-like protein KIF13B;KIF13B protein	NP_056069	58692000	965040	17492000	40235000	0	0	0	0	303240	303240	0	0	43318000	588780	13519000	29210000	15071000	73023	3972800	11025000		0.347915		0.00700032
1389	Talin-1	NP_006280	127290000	103070000	14865000	9358800	1463000	1423400	39553	0	59051000	53876000	4198300	976030	49544000	41341000	5930600	2271700	17236000	6427600	4696900	6111100		0.347893	0.0295293	1.19189	40.363
1116	60S ribosomal protein L36	NP_056229;NP_378669	190350000	85433000	18509000	86406000	2273900	1224200	303000	746730	148300000	62938000	10567000	74795000	29509000	13755000	5585500	10169000	10265000	7516700	2053400	694950		0.34786	0.0770578	5.02559	65.2183
1021	WD repeat-containing protein 36	NP_644810	842640000	20235000	34517000	787890000	8406100	437920	326830	7641400	491300000	7204200	18629000	465460000	254490000	11166000	13391000	229930000	88447000	1426100	2169600	84851000		0.347546	0.0330312	1.93053	58.4457
706	COP9 signalosome complex subunit 3;36 kDa protein;12 kDa protein	NP_003644	17555000	13492000	3716900	345610	472250	437030	35218	0	3142000	2549400	530390	62185	10351000	8715900	1415000	220550	3589300	1790100	1736300	62875		0.346759	0.0456236	0.303546	6.65326
1546	transducin beta-like 3;83 kDa protein;TBL3 protein	NP_006444	1006800000	71692000	46292000	888800000	8848300	611680	526520	7710100	606000000	49459000	25939000	530610000	291060000	19284000	17715000	254060000	100870000	2337600	2111200	96422000		0.346561	0.0304003	2.08204	68.4877
829	Isoform 2 of Proteasome activator complex subunit 3;Isoform 1 of Proteasome activator complex subunit 3;15 kDa protein	NP_789839;NP_005780	41327000	34023000	5428700	1875400	977730	882980	85057	9692.7	26232000	22153000	2725000	1354300	10489000	9125200	1080400	283720	3627800	1861800	1538300	227660		0.345867	0.0932148	2.50091	26.8295
1457	60S ribosomal protein L13a;similar to 23 kD highly basic protein;Novel protein similar to ribosomal protein L13a RPL13A;cDNA FLJ51256, highly similar to 60S ribosomal protein L13a;similar to 23 kD highly basic protein isoform 1;RPL13A protein	NP_036555;XP_001128053;XP_001717451;XP_001717456;XP_001717462;XP_944577;XP_001722496;XP_001726073;XP_946727	536790000	265540000	49335000	221920000	4938900	3007200	588070	1343700	412170000	187900000	29989000	194280000	89003000	52772000	14264000	21967000	30679000	21858000	4493700	4327200		0.344696	0.0554914	4.63097	83.4538
1652	Isoform 1 of Cellular nucleic acid-binding protein;Isoform 2 of Cellular nucleic acid-binding protein;zinc finger protein 9 isoform 1;zinc finger protein 9 isoform 2;zinc finger protein 9 isoform 4;zinc finger protein 9 isoform 5;Isoform 3 of Cellular nucl	NP_003409;NP_001120668;NP_001120664;NP_001120665;NP_001120666;NP_001120667	23199000	16505000	5059400	1634500	93827	80624	13203	0	3055700	2428300	343290	284110	14919000	9812300	3798200	1308200	5130300	4183500	904650	42141		0.343877	0.00628909	0.204819	32.5674
1045	Cytosolic non-specific dipeptidase;CNDP dipeptidase 2 (Metallopeptidase M20 family), isoform CRA_b	NP_060705	28541000	25215000	1480200	1845700	1901000	1048700	97798	754520	12912000	11787000	795060	329630	10217000	9261500	329870	625680	3510900	3117600	257440	135900		0.343633	0.186062	1.26378	6.79221
1183	FK506-binding protein 4	NP_002005	375970000	270960000	31326000	73683000	19842000	18162000	1067200	612760	141240000	116590000	17751000	6898000	159980000	104400000	6193100	49384000	54902000	31800000	6314300	16788000		0.34318	0.124028	0.88286	7.11823
1602	Isoform 2 of Protein-L-isoaspartate(D-aspartate) O-methyltransferase;Isoform 1 of Protein-L-isoaspartate(D-aspartate) O-methyltransferase	NP_005380	21257000	14326000	1065600	5866000	553000	537330	15673	0	0	0	0	0	15425000	10519000	752080	4154700	5278700	3269600	297850	1711200		0.342217	0.0358509
1732	Ribonuclease inhibitor;Ribonuclease/angiogenin inhibitor	NP_002930;NP_976317;NP_976318;NP_976319;NP_976320;NP_976321;NP_976322;NP_976323	40764000	27483000	5865000	7415800	3705900	3516900	174030	14966	21430000	14313000	4792100	2324700	11652000	8167400	415940	3068200	3976800	1485900	482970	2007900		0.341298	0.318048	1.83917	5.78267
73	FK506-binding protein 2	NP_001128680;NP_004461;NP_476433	5081600	2160400	2844300	76944	0	0	0	0	0	0	0	0	3789200	1760100	1980800	48328	1292500	400300	863540	28615		0.341101
1422	ATP-dependent RNA helicase DDX18	NP_006764	1235700000	50241000	59480000	1126000000	24154000	1567900	1123300	21463000	803360000	20437000	22126000	760800000	304380000	9663700	22313000	272400000	103790000	18572000	13918000	71303000		0.340988	0.0793548	2.63933	33.2599
1372	Isoform CD44 of CD44 antigen;Isoform 5 of CD44 antigen;Isoform 7 of CD44 antigen;Isoform 3 of CD44 antigen;Isoform 4 of CD44 antigen;Isoform 6 of CD44 antigen;Isoform 17 of CD44 antigen;Isoform 8 of CD44 antigen;Isoform 16 of CD44 antigen;Isoform 10 of CD4	NP_000601;NP_001001389;NP_001001390;NP_001001391	69215000	32748000	35402000	1064200	0	0	0	0	9391600	6679900	2611200	100490	44616000	20224000	23707000	685560	15207000	5844500	9084300	278150		0.340842		0.210498
1339	14 kDa protein;D-dopachrome decarboxylase;cDNA FLJ59607, moderately similar to D-dopachrome decarboxylase;Putative uncharacterized protein DDT;D-dopachrome decarboxylase-like protein;cDNA FLJ60602, moderately similar to D-dopachrome decarboxylase;Putative	NP_001077861;NP_001346;NP_001077862	86433000	71791000	3726500	10916000	2625500	2518300	61298	45856	25994000	20005000	1025200	4963800	43126000	36936000	1487400	4703400	14687000	12332000	1152600	1203000		0.34056	0.0608797	0.602745	9.90059
103	28 kDa protein;Rho GDP-dissociation inhibitor 1;26 kDa protein;Uncharacterized protein ENSP00000383556;22 kDa protein;cDNA FLJ50748, highly similar to Rho GDP-dissociation inhibitor 1;cDNA FLJ53102, moderately similar to Rho GDP-dissociation inhibitor 1;9	NP_004300	303760000	278020000	19415000	6325700	10316000	9936400	350970	28839	82013000	75704000	3747300	2562300	157750000	144710000	10255000	2785500	53680000	47669000	5061700	949140		0.340285	0.0653946	0.519892	7.95008
1241	Small nuclear ribonucleoprotein F	NP_003086	17232000	3535100	11524000	2172400	368840	69451	231080	68308	5907500	1476900	3409800	1020900	8188100	1457600	5737900	992560	2767100	531140	2145300	90668		0.337942	0.0450459	0.721474	16.0164
1809	HCG1784554, isoform CRA_a	NP_003745	95244000	87084000	6299800	1860700	4812600	4162000	499730	150870	37931000	32854000	3904100	1173000	39266000	37609000	1197500	459640	13234000	12459000	698500	77190		0.337035	0.122564	0.966001	7.8816
1028	Leucine-rich repeat-containing protein 47	NP_065761	20830000	16606000	2308200	1916100	758460	663130	95323	0	4831900	3043800	322580	1465600	11401000	9220600	1754500	425980	3838900	3678600	135800	24575		0.336716	0.0665257	0.423814	6.37067
159	Isoform 1 of Surfeit locus protein 4;Surfeit 4;Surfeit 4	NP_149351	17791000	3744700	12866000	1180300	69581	24398	38758	6425.2	915720	568040	323480	24200	12573000	2244600	9418500	909990	4232900	907670	3085500	239700		0.336666	0.00553416	0.0728323	13.1605
889	Pre-mRNA branch site protein p14	NP_057131	19944000	2046300	14347000	3550200	211950	40990	130840	40122	4873700	638780	2811000	1423900	11118000	1013300	8507100	1597700	3739800	353240	2898000	488530		0.336373	0.0190637	0.438361	22.9946
825	cDNA FLJ55543, highly similar to Phosphoacetylglucosamine mutase;Isoform 2 of Phosphoacetylglucosamine mutase	NP_056414	1338900	1206000	85789	47068	490500	368260	77776	44469	0	0	0	0	635390	631210	4180.6	0	213010	206580	3832.6	2599.3		0.335243	0.771967
300	Splicing factor 3B subunit 5	NP_112577	6137100	747220	4857900	531990	237310	28205	167150	41948	0	0	0	0	4419300	561750	3653300	204280	1480400	157260	1037400	285760		0.334985	0.0536985
1142	Protein phosphatase 2A activator, regulatory subunit 4;Isoform 2 of Serine/threonine-protein phosphatase 2A regulatory subunit B';Protein phosphatase 2A activator, regulatory subunit 4;Isoform 1 of Serine/threonine-protein phosphatase 2A regulatory subunit	NP_821068;NP_066954;NP_821067;NP_821070	3042900	2858100	136170	48569	349800	349800	0	0	1941000	1804800	136170	0	563430	563430	0	0	188680	140110	0	48569		0.334877	0.62084	3.44497	5.54889
1237	Insulin-degrading enzyme	NP_004960	21870000	17761000	1614500	2494900	1147900	1048100	92167	7633.1	7168500	6232000	634390	302130	10154000	7649600	590700	1913500	3400000	2831000	297290	271700		0.334843	0.113049	0.705978	6.24488
1430	26 kDa protein;Isoform 1 of H/ACA ribonucleoprotein complex subunit 1;Isoform 2 of H/ACA ribonucleoprotein complex subunit 1	NP_061856;NP_127460	168640000	5878800	5627300	157130000	4251100	316960	210370	3723800	112670000	3588400	3208700	105870000	38765000	1882000	2149300	34733000	12950000	91468	58901	12799000		0.334064	0.109663	2.90649	26.5037
613	cAMP-dependent protein kinase type I-alpha regulatory subunit	NP_002725;NP_997636;NP_997637	30976000	24700000	2395500	3880300	6397600	4144700	252140	2000800	11280000	8370600	1278100	1631500	9968300	9059700	744480	164140	3329800	3125200	120760	83840		0.334039	0.641794	1.13159	1.76316
405	Histone deacetylase 1;Histone deacetylase 1;cDNA FLJ60860, highly similar to Histone deacetylase 1	NP_004955	14810000	1471200	9543200	3795200	1228800	284360	765100	179300	0	0	0	0	10193000	506340	6492800	3194100	3387700	680530	2285400	421850		0.332356	0.120553
1548	cDNA, FLJ96923, highly similar to Homo sapiens ribophorin II (RPN2), mRNA;Dolichyl-diphosphooligosaccharide--protein glycosyltransferase subunit 2;ribophorin II isoform 2 precursor;Ribophorin II;Putative uncharacterized protein RPN2;Ribophorin II	NP_002942;NP_001129243	121290000	33133000	83233000	4919600	5109900	2046300	2635600	427990	19252000	10297000	8103000	851750	72795000	14642000	55845000	2308100	24129000	6147600	16650000	1331800		0.331465	0.0701958	0.264469	3.76759
858	Isoform 1 of Gamma-glutamylcyclotransferase	NP_076956	7416300	6538100	584530	293680	306890	293880	13001	0	0	0	0	0	5340500	4851600	231730	257160	1768900	1392600	339800	36515		0.331224	0.0574647
1101	ADP-ribosylation factor 4;14 kDa protein	NP_001651	40595000	34025000	4553400	2016600	972650	867490	105160	0	19225000	16995000	1941700	287870	15331000	11671000	2055300	1604200	5066200	4490400	451220	124540		0.330455	0.0634434	1.254	19.7656
600	26S protease regulatory subunit 7	NP_002794	59656000	47840000	9629700	2186500	5612700	4840000	751320	21367	42076000	33371000	6839900	1865000	9000400	7759600	1044400	196490	2966400	1868700	994110	103620		0.329585	0.623606	4.6749	7.49657
402	Tubulin beta-3 chain;HCG2042771;HCG1983504, isoform CRA_f;35 kDa protein	NP_006077	76649000	60978000	13702000	1968900	5373400	4484600	628080	260690	53088000	43692000	8528800	866940	13700000	9480700	3402000	816880	4488600	3320900	1143400	24387		0.327635	0.392219	3.87504	9.87978
63	Lipopolysaccharide-responsive and beige-like anchor protein	NP_006717	3427000	1636500	314100	1476500	185850	181390	4458.3	0	1036300	897990	138290	0	1661900	385510	163450	1113000	542990	171590	7898.4	363510		0.326728	0.11183	0.623563	5.576
791	Desmoglein-2	NP_001934	6075300	1127500	4336300	611510	0	0	0	0	0	0	0	0	4579400	365600	3860900	352820	1496000	761940	475340	258690		0.32668
185	cDNA FLJ56825, highly similar to WD repeat protein 57;WD repeat domain 57 (U5 snRNP specific), isoform CRA_b	NP_004805	4220000	342720	2843700	1033500	174200	26192	130980	17028	0	0	0	0	3049900	316530	2087700	645710	995870	0	625070	370800		0.326525	0.0571166
892	H/ACA ribonucleoprotein complex subunit 3	NP_061118	46602000	874000	1263100	44465000	520580	0	0	520580	32592000	517610	581300	31494000	10178000	347040	670640	9160700	3311100	9348.4	11173	3290600		0.325319	0.0511476	3.2022	62.6071
675	Isoform Long of Ubiquitin carboxyl-terminal hydrolase 5;Isoform Short of Ubiquitin carboxyl-terminal hydrolase 5	NP_001092006;NP_003472	65721000	61204000	3980800	536690	3143000	2902000	102700	138320	27842000	26120000	1580400	141730	26212000	24537000	1477700	197440	8524100	7644900	819960	59202		0.325198	0.119907	1.06219	8.85842
69	cDNA, FLJ92798, highly similar to Homo sapiens annexin A7 (ANXA7), transcript variant 2, mRNA;Isoform 1 of Annexin A7;Isoform 2 of Annexin A7	NP_004025;NP_001147	27863000	26028000	1374900	460160	3651300	3344400	306920	0	21483000	20069000	954530	460160	2060900	2002000	58881	0	667400	612800	54601	0		0.323839	1.7717	10.4241	5.88366
1633	Isoform 1 of Coiled-coil domain-containing protein 73;Isoform 2 of Coiled-coil domain-containing protein 73;CCDC73 protein	NP_001008392	2422600	15743	516640	1890200	236740	11180	219300	6257.2	60206	0	0	60206	1605800	0	297330	1308500	519800	4563	0	515240		0.323702	0.147428	0.0374928	0.254313
1269	H/ACA ribonucleoprotein complex subunit 4;Putative uncharacterized protein DKC1;Putative uncharacterized protein DKC1 (Fragment);30 kDa protein;Protein	NP_001354	634970000	20002000	57063000	557910000	18980000	653550	1354200	16972000	435560000	12877000	44076000	378610000	136330000	4519000	6448800	125360000	44101000	1952200	5183600	36965000		0.323487	0.139221	3.19489	22.9484
550	Interferon-induced, double-stranded RNA-activated protein kinase;eukaryotic translation initiation factor 2-alpha kinase 2 isoform b;EIF2AK2 protein (Fragment)	NP_001129123;NP_002750;NP_001129124	11835000	7029600	1689300	3116100	145670	100210	0	45464	5417300	2798300	517130	2101800	4740000	3049700	721430	968850	1532000	1081300	450750	0		0.323207	0.0307321	1.14289	37.1889
774	Heterogeneous nuclear ribonucleoprotein L;heterogeneous nuclear ribonucleoprotein L isoform b	NP_001524;NP_001005335	263880000	18097000	223310000	22476000	7332600	518130	5702700	1111800	72786000	6780500	57699000	8305600	138920000	7549900	123410000	7962300	44840000	3248300	36495000	5096700		0.322776	0.0527829	0.523942	9.92636
101	Isoform 1 of Pescadillo homolog 1;Putative uncharacterized protein PES1;Isoform 2 of Pescadillo homolog 1;cDNA FLJ39001 fis, clone NT2RI2022584, highly similar to Pescadillo homolog 1	NP_055118	659820000	28448000	26266000	605110000	10778000	1274800	749700	8753200	530200000	17074000	18895000	494230000	89903000	9052800	6228300	74622000	28935000	1046600	392200	27496000		0.321847	0.119885	5.89747	49.1928
1613	Isoform 1 of Prothymosin alpha;Isoform 2 of Prothymosin alpha;Prothymosin alpha;Novel protein similar to prothymosin, alpha;Putative uncharacterized protein	NP_001092755;NP_002814	192250000	145530000	35775000	10942000	7910500	7737500	173000	0	80638000	76776000	3027500	835110	78539000	39155000	29395000	9988400	25160000	21861000	3179200	118880		0.32035	0.100721	1.02673	10.1938
418	Small glutamine-rich tetratricopeptide repeat-containing protein alpha;cDNA FLJ56566, highly similar to Small glutamine-rich tetratricopeptiderepeat-containing protein A	NP_003012	13615000	12606000	836830	172710	878980	845550	0	33424	5054700	4760800	262760	31137	5818600	5621200	136750	60594	1863200	1378300	437320	47558		0.320214	0.151064	0.868714	5.75064
1291	cDNA FLJ59687, highly similar to Secernin-1;cDNA FLJ59539, highly similar to Secernin-1;cDNA FLJ51971, highly similar to Secernin-1	NP_055581	2649600	2531600	98542	19404	38897	38897	0	0	549000	533650	15352	0	1562300	1479100	83190	0	499360	479950	0	19404		0.319631	0.0248973	0.351405	14.1142
1287	Bifunctional purine biosynthesis protein PURH	NP_004035	325380000	274090000	33544000	17744000	7824400	7118000	357810	348610	87041000	75057000	5859500	6123600	174770000	155650000	9246500	9873900	55744000	36265000	18081000	1398200		0.318956	0.0447697	0.498032	11.1243
375	Kinesin-1 heavy chain	NP_004512	26789000	23688000	1002000	2098900	1670000	1564600	50021	55375	11580000	10489000	424500	666100	10271000	8875300	303230	1092700	3267700	2758700	224250	284750		0.318148	0.162594	1.12745	6.93413
268	Isoform 1 of Exosome component 10;Isoform 2 of Exosome component 10;cDNA FLJ60634, highly similar to Exosome component 10	NP_001001998;NP_002676	189410000	6012900	10869000	172530000	2446100	192910	215130	2038000	153760000	4364100	6698200	142700000	25199000	1344500	3839700	20014000	8004300	111320	115600	7777400		0.317644	0.0970713	6.10183	62.8592
107	Heterogeneous nuclear ribonucleoprotein F	NP_001091674;NP_001091675;NP_001091676;NP_001091677;NP_001091678;NP_004957	128670000	49911000	71739000	7019500	17139000	7848400	8339700	950500	33977000	15815000	15359000	2802700	58907000	21301000	35452000	2153900	18647000	4946500	12588000	1112400		0.31655	0.29095	0.576791	1.98244
1482	Rho-associated protein kinase 2;cDNA FLJ51533, highly similar to Rho-associated protein kinase 2;Putative uncharacterized protein ROCK2;23 kDa protein	NP_004841	6048100	5136200	740690	171180	3012600	2638300	280620	93620	866930	671420	162930	32575	1647200	1418700	228530	0	521380	407790	68606	44988		0.316525	1.82892	0.526305	0.287768
167	Prefoldin subunit 2	NP_036526	32740000	30886000	1613400	240850	537110	486740	50371	0	13715000	12958000	728030	29702	14056000	13375000	499120	182240	4431300	4066500	335910	28905		0.31526	0.0382122	0.97574	25.5348
433	Isoform UBF1 of Nucleolar transcription factor 1;Isoform UBF2 of Nucleolar transcription factor 1;Ribosomal RNA upstream binding transcription factor (Fragment)	NP_055048;NP_001070151;NP_001070152	180100000	8082400	8615500	163400000	2641500	194010	224150	2223300	136400000	6155500	6491600	123760000	31215000	1621600	1768900	27825000	9839000	111280	130890	9596800		0.315201	0.0846228	4.36969	51.6373
256	TRM112-like protein;similar to adrenal gland protein AD-001	NP_057488;XP_001723337;XP_372921;XP_945646	31485000	22369000	5469900	3646600	378230	276290	54257	47682	10388000	7584700	689730	2113400	15772000	10623000	3881000	1268000	4946600	3884100	844930	217580		0.313632	0.0239811	0.658636	27.4648
172	Putative uncharacterized protein EIF3D;Eukaryotic translation initiation factor 3 subunit D	NP_003744	46649000	40888000	4091100	1670000	1489300	1322800	127240	39278	20744000	17895000	1674700	1175000	18596000	16505000	1705500	385470	5820000	5166100	583630	70182		0.312971	0.0800871	1.11551	13.9287
1688	Eukaryotic translation initiation factor 3, subunit E interacting protein;Eukaryotic translation initiation factor 3 subunit E-interacting protein;cDNA FLJ59381, highly similar to Eukaryotic translation initiation factor 3 subunit 6-interacting protein;Euk	NP_057175	147880000	127090000	17142000	3650900	4563600	3915800	631900	15917	73675000	63302000	9080500	1292800	53060000	45351000	6101600	1608000	16580000	14519000	1327600	734100		0.312476	0.0860083	1.38852	16.1441
994	MACRO domain-containing protein 1	NP_054786	1891700	74461	1133500	683760	0	0	0	0	0	0	0	0	1442100	74461	908700	458970	449580	0	224790	224790		0.311754
1062	nuclear autoantigenic sperm protein isoform 1;Isoform 1 of Nuclear autoantigenic sperm protein;Isoform 2 of Nuclear autoantigenic sperm protein;Nuclear autoantigenic sperm protein	NP_751896;NP_002473;NP_689511	48609000	42087000	4039400	2482400	2550200	2480500	52302	17402	22110000	20422000	1306600	381820	18284000	15238000	1299200	1747500	5664200	3947300	1381200	335630		0.30979	0.139477	1.20925	8.66991
420	26S proteasome non-ATPase regulatory subunit 6;Proteasome (Prosome, macropain) 26S subunit, non-ATPase, 6, isoform CRA_d;34 kDa protein;22 kDa protein	NP_055629	120160000	81980000	15285000	22891000	2878200	2571300	277420	29486	58077000	39108000	6933900	12035000	45208000	31270000	3586100	10352000	13993000	9030400	4487800	475160		0.309525	0.0636657	1.28466	20.1782
1724	Isoform 1 of Nucleophosmin;Isoform 2 of Nucleophosmin;nucleophosmin 1 isoform 3	NP_002511;NP_954654;NP_001032827	10629000000	234450000	300920000	10093000000	303100000	10312000	15670000	277120000	7427000000	118720000	168760000	7139500000	2213600000	92657000	95103000	2025800000	685070000	12756000	21385000	650930000		0.309482	0.136926	3.35517	24.5035
1537	39S ribosomal protein L21, mitochondrial;mitochondrial ribosomal protein L21 isoform a;cDNA FLJ52689, highly similar to Homo sapiens mitochondrial ribosomal protein L21 (MRPL21), transcript variant 4, mRNA	NP_852615;NP_852616	1440000	94744	1109000	236190	0	0	0	0	0	0	0	0	1101400	94744	939770	66936	338520	0	169260	169260		0.307354
1819	Putative uncharacterized protein SPTAN1;Isoform 2 of Spectrin alpha chain, brain;Isoform 1 of Spectrin alpha chain, brain;cDNA FLJ61399, highly similar to Spectrin alpha chain, brain;Isoform 3 of Spectrin alpha chain, brain	NP_001123910;NP_003118	21093000	5602800	13786000	1704800	0	0	0	0	567080	420580	146500	0	15702000	4652800	10111000	938240	4824300	529360	3528400	766540		0.307241		0.0361151
885	37 kDa protein;Ribosomal RNA-processing protein 7 homolog A	NP_056518	93193000	1344900	3675600	88172000	1394300	0	0	1394300	74483000	972930	3168200	70341000	13250000	362260	439650	12448000	4066000	9667.7	67768	3988500		0.306868	0.10523	5.62136	53.4196
1215	Eukaryotic translation initiation factor 2 subunit 1	NP_004085	99072000	76892000	13547000	8632900	3650800	2729200	600730	320850	48318000	36485000	5498100	6335000	36095000	29058000	5420600	1617000	11008000	8620200	2027500	359990		0.304973	0.101144	1.33863	13.2349
1297	T-complex protein 1 subunit alpha;T-complex protein 1 isoform b	NP_110379;NP_001008897	1082200000	879350000	160410000	42478000	36362000	30832000	4224800	1305200	428680000	354420000	57253000	17004000	473290000	389520000	64510000	19257000	143910000	104570000	34426000	4912300		0.304063	0.0768282	0.905745	11.7892
585	cDNA FLJ55574, highly similar to Calnexin;32 kDa protein	NP_001019820;NP_001737	327770000	114820000	156180000	56764000	11215000	3835500	4641400	2738200	98365000	61686000	32646000	4033400	167660000	36101000	86258000	45302000	50527000	13200000	32638000	4690000		0.301366	0.0668913	0.586693	8.77084
1606	Nucleolar complex protein 2 homolog	NP_056473	753920000	58850000	29410000	665660000	9148700	2438000	870100	5840500	527420000	21369000	17985000	488070000	167060000	25146000	10027000	131890000	50293000	9896000	528150	39869000		0.301048	0.054763	3.15707	57.6497
1545	Carboxymethylenebutenolidase homolog	NP_620164	22072000	16628000	4401500	1042600	1248300	1199600	48700	0	5004500	4078900	74627	850980	12175000	8422800	3671800	80227	3644800	2927100	606320	111360		0.299368	0.10253	0.411047	4.00905
436	Platelet-activating factor acetylhydrolase IB subunit gamma	NP_002564	56892000	53012000	3142000	738650	1311900	1284000	27871	0	11340000	9925800	795110	618820	34082000	32343000	1647300	91363	10159000	9458600	671810	28467		0.298075	0.0384925	0.332727	8.64395
1371	dolichyl-diphosphooligosaccharide-protein glycosyltransferase precursor;cDNA FLJ52929, highly similar to Dolichyl-diphosphooligosaccharide--proteinglycosyltransferase 48 kDa subunit	NP_005207	64532000	21403000	39726000	3402900	5095600	1757200	2507300	831150	16383000	9011400	6433400	938220	33167000	7605600	23984000	1577100	9886100	3028600	6801100	56410		0.29807	0.153635	0.493955	3.21513
449	Prefoldin subunit 4	NP_002614	21435000	11932000	1846000	7657300	227070	216140	10928	0	5010700	4653500	357170	0	12478000	4692000	786160	7000200	3719000	2370200	691720	657090		0.298045	0.0181976	0.401563	22.0668
1468	Aflatoxin B1 aldehyde reductase member 2	NP_003680	17452000	15347000	1766200	338700	1029600	992010	37576	0	1951300	1865700	85553	0	11153000	9442600	1418300	292600	3318000	3047100	224790	46104		0.297498	0.092316	0.174957	1.8952
692	Calpain small subunit 1	NP_001003962;NP_001740	42267000	39273000	2622000	371600	914280	841800	65936	6541	22332000	20967000	1120800	244290	14666000	14006000	611610	48703	4353500	3457800	823620	72063		0.296843	0.0623401	1.52271	24.4258
911	Isoform 1 of Probable ATP-dependent RNA helicase DDX31;Isoform 2 of Probable ATP-dependent RNA helicase DDX31;85 kDa protein;Isoform 4 of Probable ATP-dependent RNA helicase DDX31	NP_073616;NP_619526	54691000	2095900	1271100	51324000	219090	0	0	219090	46931000	2056400	1212500	43662000	5819300	14878	14446	5790000	1721700	24691	44173	1652800		0.29586	0.0376489	8.06472	214.209
472	CSNK2A1 protein;Casein kinase II subunit alpha;Casein kinase 2 alpha isoform;Casein kinase II alpha subunit	NP_001886;NP_808227	204910000	55053000	21345000	128520000	2553400	1498700	429390	625270	188050000	45579000	18447000	124030000	11043000	6761800	1852700	2428100	3266100	1212800	616180	1437100		0.295762	0.231223	17.0289	73.6469
532	Translin	NP_004613	99785000	86206000	7385100	6193900	2787600	1833900	127640	826060	19013000	17418000	1318700	276540	60196000	54480000	3038600	2677800	17787000	12474000	2900200	2413500		0.295485	0.0463087	0.315852	6.82056
237	Diablo homolog, mitochondrial precursor;diablo isoform 3 precursor;Isoform 2 of Diablo homolog, mitochondrial;19 kDa protein;18 kDa protein;14 kDa protein	NP_063940;NP_620307;NP_620308	2093400	779640	1313700	0	0	0	0	0	0	0	0	0	1617400	653080	964370	0	475940	126570	349370	0		0.294262
816	Tripartite motif-containing protein 25	NP_005073	18539000	15651000	1292200	1595900	392730	364450	0	28288	10380000	8361500	673590	1344800	6001900	5291700	503870	206330	1764700	1633500	114710	16480		0.294024	0.0654343	1.72945	26.4304
702	Probable ribosome biogenesis protein NEP1;cDNA FLJ60792, highly similar to Probable ribosome biogenesis protein NEP1;cDNA FLJ56921, highly similar to Probable ribosome biogenesis protein NEP1	NP_006322	492130000	26159000	24970000	441000000	8659100	728030	703870	7227200	331700000	15479000	12577000	303650000	117340000	7779400	8916500	100650000	34431000	2172000	2772800	29486000		0.293429	0.073795	2.82683	38.3065
1213	Proteasome subunit alpha type-2	NP_002778	115900000	95102000	17526000	3268200	1309100	1039300	153110	116730	38110000	31755000	5513600	842010	59140000	51805000	6068100	1267100	17336000	10503000	5791100	1042400		0.293135	0.0221356	0.644403	29.1116
574	Tripeptidyl peptidase II;Tripeptidyl-peptidase 2	NP_003282	5452400	4091100	546980	814350	185490	173500	11987	0	2035600	1713500	274440	47636	2500000	1553000	202880	744070	731400	651090	57665	22639		0.29256	0.074196	0.81424	10.9742
32	60S ribosomal protein L5	NP_000960	625070000	325380000	55068000	244620000	16812000	10037000	2031200	4743900	376600000	162340000	25017000	189240000	179250000	112480000	23932000	42839000	52413000	40530000	4087900	7795300		0.292402	0.0937908	2.10098	22.4007
1103	ADP-ribosylation factor 6	NP_001654	2872600	1706000	1064100	102450	84888	51089	11357	22442	1001600	759780	190490	51299	1382400	719160	663230	0	403780	176000	199070	28713		0.292086	0.0614063	0.724537	11.7991
654	DEAD box polypeptide 17 isoform 1;Isoform 3 of Probable ATP-dependent RNA helicase DDX17;Isoform 2 of Probable ATP-dependent RNA helicase DDX17;DEAD (Asp-Glu-Ala-Asp) box polypeptide 17;cDNA FLJ58652, highly similar to Probable ATP-dependent RNA helicase D	NP_006377;NP_001091974;NP_001091975	76320000	7647900	23227000	45446000	8671900	930990	2738300	5002600	43336000	5067300	10704000	27564000	18825000	1351000	7182300	10292000	5487700	298640	2601800	2587200		0.291511	0.460659	2.30205	4.99729
373	Eukaryotic translation initiation factor 3 subunit I	NP_003748	81541000	71443000	6651900	3446100	417460	384860	32602	0	23895000	22020000	1561000	313130	44335000	37545000	4052700	2737900	12894000	11493000	1005500	395080		0.290831	0.00941604	0.538965	57.239
199	Tyrosyl-tRNA synthetase, cytoplasmic	NP_003671	51061000	42053000	5140300	3868200	4435200	3509700	277630	647900	19058000	15618000	2086200	1354400	21363000	18294000	2258600	810380	6204500	4631200	517770	1055500		0.290432	0.207611	0.892103	4.29699
386	N-terminal acetyltransferase complex ARD1 subunit homolog A;Putative uncharacterized protein ARD1A	NP_003482	2803000	2630000	173020	0	317350	286040	31316	0	0	0	0	0	1926500	1828600	97937	0	559100	515340	43762	0		0.290215	0.164729
1223	U6 snRNA-associated Sm-like protein LSm8	NP_057284	22917000	9915000	12808000	193610	285450	126950	148390	10117	0	0	0	0	17561000	8431700	9014100	114860	5070400	1356300	3645400	68632		0.288731	0.0162548
1535	Interferon-induced 17 kDa protein	NP_005092	7129000	6675100	382250	71695	0	0	0	0	0	0	0	0	5537200	5237300	228120	71695	1591900	1437700	154140	0		0.287492
724	Guanine nucleotide-binding protein G(I)/G(S)/G(T) subunit beta-1;cDNA FLJ16663 fis, clone THYMU2005759, highly similar to Guanine nucleotide-binding proteinG(I)/G(S)/G(T) subunit beta 1;Guanine nucleotide binding protein (G protein), beta polypeptide 1;Gua	NP_002065	71732000	38924000	31541000	1265900	1793300	1161500	631720	0	29183000	20262000	7847800	1073300	31656000	14238000	17226000	192620	9099600	3263600	5836100	0		0.287453	0.0566496	0.921879	16.2734
909	Isoform 1 of Enolase-phosphatase E1;MasA;Isoform 2 of Enolase-phosphatase E1	NP_067027	11780000	10261000	688050	831330	0	0	0	0	700140	635100	0	65034	8615600	7869300	471700	274520	2464500	1756300	216350	491770		0.286051		0.0812642
1170	Carbonic anhydrase 2	NP_000058	30227000	28015000	1624900	587100	93836	93836	0	0	151470	103970	47498	0	23334000	21691000	1131400	511100	6647900	6125900	446040	75994		0.284902	0.00402143	0.00649139	1.6142
998	Synaptic vesicle membrane protein VAT-1 homolog;cDNA FLJ54106, moderately similar to Synaptic vesicle membrane protein VAT-1 homolog;Chromosome 17q21 mRNA clone 694:2;22 kDa protein;15 kDa protein	NP_006364	22091000	7207500	14883000	0	663950	503770	160180	0	17570000	4031900	13538000	0	3002100	2010200	991880	0	854460	661630	192820	0		0.284621	0.221162	5.85257	26.4628
1141	WD repeat-containing protein 75	NP_115544	340360000	13521000	18189000	308650000	2054300	0	0	2054300	211150000	6506200	10484000	194160000	99019000	5976700	7238900	85803000	28134000	1038200	466260	26630000		0.284127	0.0207465	2.13242	102.784
193	Beta-lactamase-like protein 2	NP_057111	6586100	4169100	707820	1709200	182580	140570	10297	31713	2628000	788510	161990	1677500	2942300	2581200	361150	0	833200	658820	174380	0		0.28318	0.0620535	0.893179	14.3937
668	Copine-3	NP_003900	94910000	83409000	8411000	3089900	8261800	7384800	651220	225850	39430000	34889000	2424400	2117500	36808000	32751000	3453900	602400	10410000	8384600	1881400	144130		0.282819	0.224457	1.07123	4.77257
714	Splicing factor 3B subunit 1	NP_036565	115090000	13238000	93359000	8494900	4328300	595920	3113700	618750	45177000	5381300	36595000	3200600	51145000	5761300	42031000	3352400	14442000	1499600	11619000	1323200		0.282374	0.084628	0.883312	10.4376
240	40S ribosomal protein S10;40S ribosomal protein S10;Putative 40S ribosomal protein S10-like protein;Ribosomal protein S10;15 kDa protein	NP_001005	184920000	153990000	21373000	9555400	7463000	5939500	1082500	440930	111940000	93781000	10585000	7574900	51090000	42558000	7316600	1214900	14425000	11712000	2388900	324740		0.282345	0.146076	2.19104	14.9993
1791	ATP-dependent DNA helicase 2 subunit 1;X-ray repair complementing defective repair in Chinese hamster cells 6;X-ray repair complementing defective repair in Chinese hamster cells 6 (Ku autoantigen, 70kDa), isoform CRA_b;X-ray repair complementing defective	NP_001460;XP_001732908;XP_001732909	1128100000	591250000	245150000	291720000	42634000	24247000	7309600	11078000	383560000	182700000	44154000	156710000	547690000	337730000	104830000	105130000	154230000	46585000	88852000	18795000		0.281601	0.0778433	0.700323	8.99658
951	Isoform 1 of RRP12-like protein;Isoform 2 of RRP12-like protein	NP_055994	985040000	27084000	39840000	918120000	9396600	546240	482480	8367900	744110000	17730000	27753000	698630000	180680000	8083400	11012000	161580000	50860000	723640	592670	49544000		0.281492	0.0520069	4.11839	79.1893
1662	Signal peptidase complex subunit 2;Similar to Signal peptidase complex subunit 2	NP_055567	6564900	1164800	4649300	750780	87156	24481	62675	0	0	0	0	0	5057200	950090	3525800	581290	1420600	190250	1060800	169490		0.280906	0.017234
396	Arsenical pump-driving ATPase;cDNA FLJ60230, highly similar to Arsenical pump-driving ATPase	NP_004308	1153900	948930	205020	0	575070	482280	92787	0	0	0	0	0	452220	339990	112230	0	126660	126660	0	0		0.280085	1.27166
1805	Eukaryotic translation initiation factor 3, subunit 3 gamma, 40kDa, isoform CRA_b	NP_003747	38096000	25102000	2346500	10648000	649910	604800	45101	0	22018000	14557000	1787900	5673000	12057000	7006800	75431	4974700	3371200	2933200	438040	0		0.279605	0.0539031	1.82616	33.8785
1517	Protein FAM3C	NP_001035109;NP_055703	42800000	17748000	21411000	3640000	116060	74797	41260	0	15167000	8902000	3469800	2795500	21513000	6923000	13916000	674190	6003400	1848400	3984700	170400		0.279059	0.00539488	0.705016	130.682
1525	Isoform 1 of Pre-mRNA-processing factor 40 homolog A;Isoform 3 of Pre-mRNA-processing factor 40 homolog A;107 kDa protein;formin binding protein 3;Isoform 4 of Pre-mRNA-processing factor 40 homolog A;cDNA FLJ59286, highly similar to Pre-mRNA-processing fac	NP_060362	5436300	473290	4173400	789600	0	0	0	0	276250	17085	223050	36120	4037900	390720	3132700	514470	1122200	65479	817700	239010		0.277917		0.0684143
1476	Putative uncharacterized protein WDSOF1	NP_056235	232260000	8970200	9650700	213640000	10199000	1122500	1075400	8000900	195780000	6708100	7180300	181890000	20568000	1126700	1367400	18074000	5711000	12832	27579	5670600		0.277664	0.495867	9.51867	19.196
1878	ATP-dependent RNA helicase A	NP_001348	3287300000	172880000	431450000	2683000000	78449000	6122400	12086000	60240000	1771800000	87469000	153430000	1530900000	1125400000	60328000	192810000	872240000	311670000	18960000	73130000	219580000		0.276942	0.0697077	1.57437	22.5854
1599	Vacuolar protein sorting-associated protein 26A;vacuolar protein sorting 26 A isoform 2	NP_004887;NP_001030337	6555800	5812100	568490	175220	425700	403380	22325	0	0	0	0	0	4813000	4381100	363980	67882	1317100	1027600	182180	107340		0.273655	0.088448
1678	60S ribosomal protein L7-like 1;similar to ribosomal protein L7-like 1	NP_940888;XP_001722965;XP_931429;XP_947315	286150000	9802900	5816000	270540000	3240800	180180	168110	2892500	244420000	7822400	4641600	231960000	30229000	1787000	1001700	27440000	8264500	13241	4646.3	8246600		0.273396	0.107208	8.08561	75.4196
1186	Aspartate aminotransferase, cytoplasmic	NP_002070	230560000	187890000	16134000	26536000	11404000	10378000	714690	311720	125500000	93371000	8725000	23403000	73567000	66516000	5003400	2048100	20089000	17625000	1691300	773050		0.273071	0.155015	1.70593	11.0049
1059	Myotrophin	NP_665807	31471000	26945000	1794800	2730800	919030	864840	30369	23825	7802100	6808200	845980	147980	17871000	14921000	715730	2233500	4879300	4351000	202740	325490		0.273029	0.0514258	0.436579	8.48949
1665	septin 9 isoform a;septin 9 isoform b;septin 9 isoform c;septin 9 isoform e;septin 9 isoform d;cDNA FLJ55268, highly similar to Septin-9;SEPT9 protein (Fragment)	NP_001106963;NP_001106965;NP_006631;NP_001106964;NP_001106966;NP_001106967;NP_001106968	6635500	3868400	1825400	941680	922860	574250	183990	164620	0	0	0	0	4488600	2090700	1622800	775100	1224000	1203400	18667	1968.1		0.272691	0.205601
529	T-complex protein 1 subunit eta;chaperonin containing TCP1, subunit 7 isoform b	NP_006420;NP_001009570	799160000	624540000	114080000	60531000	17910000	14122000	2071800	1716300	341480000	257500000	44089000	39893000	345660000	283000000	48419000	14243000	94098000	69918000	19501000	4679100		0.272227	0.0518139	0.987907	19.0664
351	U3 small nucleolar ribonucleoprotein protein MPP10	NP_005782	310030000	7050500	9146300	293830000	3527800	84125	89898	3353700	226720000	3319100	4952500	218450000	62715000	3545400	4000400	55169000	17064000	101830	103570	16858000		0.272088	0.0562513	3.61508	64.2667
1530	Isoform 2 of Deoxyuridine 5'-triphosphate nucleotidohydrolase, mitochondrial;Isoform 1 of Deoxyuridine 5'-triphosphate nucleotidohydrolase, mitochondrial;Isoform 3 of Deoxyuridine 5'-triphosphate nucleotidohydrolase, mitochondrial;24 kDa protein;deoxyuridi	NP_001939;NP_001020419;NP_001020420	43617000	42049000	1134400	433420	669880	659020	10857	0	11231000	10588000	546760	95920	24933000	24495000	124900	313010	6783600	6307300	451850	24491		0.272073	0.0268672	0.450447	16.7657
722	Cleavage and polyadenylation specificity factor subunit 1	NP_037423	7807900	445210	5908500	1454200	181590	36631	135860	9096	0	0	0	0	5995300	381800	4523500	1090000	1631000	26775	1249100	355120		0.272046	0.0302887
1197	U6 snRNA-associated Sm-like protein LSm3	NP_055278	35473000	20116000	14005000	1351900	0	0	0	0	2083300	1354000	602260	127010	26250000	15345000	10102000	802940	7139200	3416300	3301000	421930		0.27197		0.0793638
644	SUMO-activating enzyme subunit 2	NP_005490	4122700	3827400	295340	0	316630	316630	0	0	1921200	1781900	139360	0	1484500	1484500	0	0	400400	244420	155980	0		0.26972	0.213291	1.29417	6.06765
1826	Alcohol dehydrogenase class-3	NP_000662	89055000	80271000	4676300	4108200	2428800	2403200	25626	0	21174000	19779000	1095200	299200	51554000	46163000	1985300	3406200	13898000	11925000	1570100	402790		0.269581	0.0471118	0.410715	8.71789
296	Chromobox protein homolog 1;Putative uncharacterized protein CBX1;13 kDa protein	NP_001120700;NP_006798	74569000	13747000	37357000	23465000	1430000	265600	679570	484800	27396000	4722700	8602800	14070000	36032000	7414900	21960000	6657300	9710600	1343600	6114400	2252600		0.269499	0.0396869	0.760324	19.158
222	V-type proton ATPase subunit C 1;Putative uncharacterized protein ATP6V1C1;32 kDa protein	NP_001686	8095200	7227400	730290	137420	0	0	0	0	4275600	3976200	256710	42630	3009000	2583000	331220	94785	810560	668200	142360	0		0.269379		1.42094
1721	hepatoma-derived growth factor isoform b	NP_001119522	4879000	4331800	143020	404210	668040	668040	0	0	0	0	0	0	3318500	2826000	119480	373010	892520	837780	23537	31197		0.268953	0.201308
806	Small nuclear ribonucleoprotein E;Putative small nuclear ribonucleoprotein polypeptide E-like protein 1;Putative uncharacterized protein SNRPEL1	NP_003085	148630000	29871000	104460000	14292000	1002100	220040	649830	132250	46755000	11691000	26587000	8476900	79542000	14125000	61131000	4285900	21327000	3834900	16095000	1396900		0.268123	0.0125984	0.587803	46.657
380	Eukaryotic translation initiation factor 3 subunit E	NP_001559	63080000	53080000	6455400	3544700	5837500	4842600	665230	329680	22550000	18536000	2492400	1521700	27362000	23272000	2608600	1481400	7331100	6429900	689230	211920		0.26793	0.213343	0.824136	3.86296
280	Mitochondrial import receptor subunit TOM34;cDNA FLJ26027 fis, clone PNC04328, highly similar to Homo sapiens translocase of outer mitochondrial membrane 34	NP_006800	6715800	6428900	136750	150080	95673	87137	8536.3	0	933630	748070	64579	120980	4488500	4436700	40976	10894	1197900	1157100	22663	18213		0.266882	0.0213151	0.208005	9.75855
498	Splicing factor 3 subunit 1;splicing factor 3a, subunit 1, 120kDa isoform 2	NP_005868;NP_001005409	10358000	1547400	8168300	642380	1416500	195540	1050100	170900	5024400	908750	3866600	249020	3093400	443130	2620700	29515	823840	0	630900	192950		0.266322	0.45791	1.62423	3.54705
294	Splicing factor, arginine/serine-rich 3;cDNA FLJ52832, highly similar to Splicing factor, arginine/serine-rich 3	NP_003008	135340000	8701300	77381000	49255000	5048500	415890	2460600	2172100	34753000	2683500	9101300	22968000	75463000	3659600	51979000	19824000	20073000	1942300	13840000	4290700		0.265998	0.0669003	0.46053	6.88383
944	Isoform 1 of 5'-3' exoribonuclease 2;Isoform 2 of 5'-3' exoribonuclease 2	NP_036387	233570000	19351000	16663000	197560000	4110500	788080	570580	2751900	180710000	15272000	11424000	154010000	38551000	2944700	4046700	31560000	10205000	346660	621480	9236600		0.264714	0.106625	4.68756	43.963
1515	Von Hippel-Lindau binding protein 1	NP_003363	10982000	10041000	741550	199380	185820	95508	90311	0	3442100	3137100	268240	36760	5815800	5494700	183430	137650	1537800	1313300	199570	24962		0.264418	0.0319509	0.591853	18.5238
90	Isoform 1 of Splicing factor, arginine/serine-rich 7;cDNA FLJ59182, highly similar to Splicing factor, arginine/serine-rich 7;Isoform 2 of Splicing factor, arginine/serine-rich 7;Isoform 3 of Splicing factor, arginine/serine-rich 7	NP_001026854	44129000	2588000	38053000	3487900	2290900	200960	1677300	412600	1669400	260030	1229000	180420	31770000	1279400	28048000	2442400	8398400	847650	7098300	452470		0.26435	0.0721089	0.0525464	0.728709
881	U6 snRNA-associated Sm-like protein LSm2	NP_067000	30287000	17387000	11342000	1558100	683360	377470	262730	43154	2582300	1722000	734490	125830	21408000	13060000	7625300	723330	5613400	2228000	2719600	665790		0.26221	0.0319208	0.120623	3.77883
1589	Protein RRP5 homolog	NP_055791	2344700000	72978000	74203000	2197500000	34950000	2065600	1807000	31078000	1663100000	45237000	47873000	1570000000	512660000	22896000	22744000	467020000	134010000	2779300	1778700	129450000		0.261401	0.0681738	3.24406	47.5851
1313	Isoform 1 of Nuclear pore membrane glycoprotein 210	NP_079199	41458000	4385200	30499000	6574100	200240	27280	148520	24437	0	0	0	0	32714000	3405500	24319000	4989100	8543800	952470	6030700	1560600		0.261166	0.00612093
625	Ornithine aminotransferase, mitochondrial	NP_000265	190470000	98170000	72566000	19737000	9060300	3506300	3979200	1574800	115890000	79921000	25198000	10769000	51985000	9503400	35936000	6545600	13539000	5238600	7452300	848230		0.260441	0.174287	2.2293	12.791
1701	upstream of NRAS isoform 3;Isoform Long of Cold shock domain-containing protein E1;Isoform Short of Cold shock domain-containing protein E1	NP_001123995;NP_001007554;NP_009089	14152000	12286000	1531100	334600	354580	317350	0	37228	7347500	6713500	634030	0	5119700	4033600	897070	188970	1330400	1222000	0	108410		0.259859	0.069258	1.43514	20.7217
1904	cDNA FLJ38699 fis, clone KIDNE2002168, highly similar to Short chain 3-hydroxyacyl-CoA dehydrogenase, mitochondrial;Isoform 2 of Hydroxyacyl-coenzyme A dehydrogenase, mitochondrial;Isoform 1 of Hydroxyacyl-coenzyme A dehydrogenase, mitochondrial	NP_005318	5038600	2088300	2302700	647570	0	0	0	0	1216300	623500	186220	406580	3034100	1408000	1608900	17136	788140	56759	507530	223850		0.259761		0.400877
681	Isoform Long of ES1 protein homolog, mitochondrial;Protein;Isoform Short of ES1 protein homolog, mitochondrial;Protein;24 kDa protein;Putative uncharacterized protein C21orf33	NP_004640;NP_937798	6312000	1073700	4410500	827800	0	0	0	0	0	0	0	0	5010600	856390	3493800	660460	1301400	217310	916710	167350		0.259729
1871	phosphoribosylaminoimidazole carboxylase, phosphoribosylaminoimidazole succinocarboxamide synthetase isoform 1	NP_001072993	483480000	421190000	33214000	29075000	27510000	25057000	1776900	675880	229600000	195130000	15055000	19422000	179700000	161910000	10475000	7318200	46661000	39094000	5907500	1659100		0.259661	0.153088	1.27769	8.34606
1409	Signal peptidase complex subunit 3	NP_068747	5185300	917900	4067600	199820	118470	59936	48742	9788.8	0	0	0	0	4025900	622790	3293400	109700	1040900	235180	725430	80329		0.258551	0.029427
203	Isoform 1 of 60S ribosome subunit biogenesis protein NIP7 homolog;Isoform 2 of 60S ribosome subunit biogenesis protein NIP7 homolog	NP_057185	314000000	8031100	9228100	296740000	3715000	205710	173830	3335500	250170000	5105500	5938500	239120000	47782000	1837400	2448800	43496000	12337000	882470	666940	10787000		0.258193	0.0777489	5.23565	67.3405
1739	Ribosomal RNA processing protein 1 homolog A;cDNA FLJ61500, highly similar to NNP-1 protein	NP_003674	282590000	9040100	8200900	265350000	4925900	191660	180840	4553300	251000000	7266500	7328300	236400000	21202000	740970	550270	19911000	5465400	840980	141410	4483000		0.257778	0.232332	11.8385	50.9552
643	WD repeat-containing protein 46;68 kDa protein;WD repeat domain 46;WD repeat domain 46;WD repeat domain 46;WD repeat domain 46	NP_005443	342820000	44136000	20500000	278180000	8294000	279140	423560	7591300	267340000	40513000	10422000	216400000	53469000	3156100	9410700	40902000	13721000	187900	243820	13289000		0.256616	0.155118	4.99991	32.2329
1317	Structural maintenance of chromosomes protein 1A	NP_006297	91401000	8162500	27984000	55255000	1529400	107090	705820	716470	72841000	7148900	16649000	49043000	13557000	624360	8067900	4865200	3473900	282150	2561200	630520		0.256244	0.112813	5.37294	47.6272
524	Adenylate kinase 1;Adenylate kinase isoenzyme 1	NP_000467	9110400	8588600	196780	325040	239990	239990	0	0	567480	567480	0	0	6614900	6138100	183900	292890	1688000	1643000	12880	32149		0.255181	0.0362802	0.0857881	2.3646
1329	Tubulin folding cofactor B;Putative uncharacterized protein TBCB	NP_001272	2308100	2226200	81917	0	195320	181320	14004	0	717600	687760	29844	0	1111600	1111600	0	0	283620	245550	38069	0		0.255146	0.175711	0.645556	3.67397
1319	Spermidine synthase	NP_003123	7111400	6680000	348840	82559	702900	702900	0	0	1858200	1678000	97673	82559	3625300	3540100	85201	0	924960	758990	165970	0		0.25514	0.193887	0.512564	2.64362
96	26S proteasome non-ATPase regulatory subunit 10;Proteasome (Prosome, macropain) 26S subunit, non-ATPase, 10;Proteasome (Prosome, macropain) 26S subunit, non-ATPase, 10;proteasome 26S non-ATPase subunit 10 isform 2;Proteasome (Prosome, macropain) 26S subuni	NP_002805;NP_736606	1999500	1984300	15192	0	125850	125850	0	0	0	0	0	0	1493300	1478100	15192	0	380340	380340	0	0		0.254698	0.0842764
1334	Signal recognition particle 14 kDa protein;10 kDa protein	NP_003125	108260000	36146000	18462000	53647000	448250	179330	92934	175980	59624000	16360000	5114800	38148000	38422000	15809000	9240100	13373000	9761400	3796900	4014000	1950500		0.254058	0.0116665	1.55182	133.015
525	DNA replication licensing factor MCM4;cDNA FLJ54365, highly similar to DNA replication licensing factor MCM4	NP_005905;NP_877423	86995000	51413000	21672000	13910000	2773700	1866200	606850	300610	25049000	12911000	5098200	7040600	47197000	33923000	7414300	5859700	11975000	2713000	8552900	709240		0.253724	0.0587686	0.530733	9.0309
1541	cDNA FLJ56298, highly similar to Pyrroline-5-carboxylate reductase 1;pyrroline-5-carboxylate reductase 1 isoform 2;30 kDa protein;Protein	NP_008838;NP_722546	73306000	27607000	32511000	13188000	2267500	765280	939280	562940	32343000	20117000	6625700	5600400	30898000	4618000	19619000	6660800	7797300	2105900	5327200	364150		0.252356	0.0733866	1.04677	14.2637
874	Serpin H1;cDNA FLJ52569, highly similar to Collagen-binding protein 2	NP_001226	76671000	38233000	28913000	9525100	6262500	3293400	2576300	392840	44771000	27076000	9847200	7847900	20475000	6329400	13024000	1120900	5162700	1534200	3465000	163500		0.252147	0.305861	2.18662	7.14906
1785	cDNA FLJ43948 fis, clone TESTI4014924, highly similar to Homo sapiens cytoplasmic FMR1 interacting protein 1 (CYFIP1), transcript variant 1, mRNA;Isoform 1 of Cytoplasmic FMR1-interacting protein 1;Isoform 2 of Cytoplasmic FMR1-interacting protein 1;Isofor	NP_055423;NP_001028200;NP_001032409;NP_001032410;NP_055191	29362000	13519000	10160000	5681900	290880	233140	57748	0	14718000	4837400	4774200	5106200	11464000	7180000	3789400	494160	2889400	1268800	1539000	81595		0.252041	0.0253733	1.28385	50.5982
156	NF-kappa-B-repressing factor	NP_060014	89282000	8441800	6231400	74609000	688990	0	0	688990	81647000	6710300	6171300	68766000	5550000	1116000	60082	4374000	1395700	615520	0	780160		0.251477	0.124142	14.7112	118.502
1447	cytochrome b5 outer mitochondrial membrane precursor;Cytochrome b5 type B	NP_085056	90568000	27279000	59569000	3720300	961990	387540	483660	90787	26229000	15763000	8999200	1467500	50666000	8301800	40266000	2098600	12710000	2826800	9819800	63365		0.250859	0.0189869	0.517684	27.2654
1190	High mobility group protein B2	NP_001124160;NP_001124161;NP_002120	69368000	34040000	28735000	6592900	2777600	1379700	920800	477060	5067900	3060000	1088500	919470	49185000	22571000	22137000	4477600	12337000	7029500	4588800	718780		0.250829	0.0564725	0.103038	1.82456
117	Isoform Long of Antigen KI-67	NP_002408	1983300000	55238000	103850000	1824200000	8991800	240510	872920	7878400	1781900000	45206000	98537000	1638200000	153940000	8323800	4034700	141580000	38417000	1468000	402620	36547000		0.249558	0.0584111	11.5753	198.169
992	MKI67 FHA domain-interacting nucleolar phosphoprotein	NP_115766	445460000	21685000	13988000	409790000	6331400	251720	374460	5705200	354510000	17096000	8470300	328950000	67734000	3940100	4104200	59690000	16881000	397250	1039000	15445000		0.249225	0.0934745	5.23386	55.9924
496	40S ribosomal protein S21;Ribosomal protein S21	NP_001015	43998000	34658000	5527900	3811500	1579600	1297000	250750	31860	19348000	16177000	2069200	1101200	18480000	13868000	2408800	2202900	4590800	3316000	799140	475590		0.24842	0.0854762	1.04697	12.2487
563	26S proteasome non-ATPase regulatory subunit 7	NP_002802	105710000	87795000	16297000	1621500	3467300	2903600	563680	0	53107000	44114000	7572400	1420000	39381000	34229000	4950200	201560	9759000	6548200	3210800	0		0.24781	0.088045	1.34854	15.3165
566	NEDD8;Putative uncharacterized protein NEDD8 (Fragment)	NP_006147	13841000	12297000	1184600	358650	0	0	0	0	1362300	614260	551090	196990	10003000	9432800	429270	140740	2475500	2250400	204240	20919		0.247476		0.136189
486	Putative uncharacterized protein MATR3;Matrin-3	NP_061322;NP_954659	183330000	15953000	144410000	22967000	4327400	481890	3210300	635210	33028000	5178400	24631000	3219300	117030000	8571900	93528000	14934000	28939000	1720300	23040000	4178400		0.247278	0.0369768	0.282218	7.6323
369	poly A binding protein, cytoplasmic 4 isoform 1;Isoform 1 of Polyadenylate-binding protein 4;Isoform 2 of Polyadenylate-binding protein 4;Poly	NP_001129125;NP_003810;NP_001129126	14333000	12450000	1821400	61265	1485800	1257900	227870	0	10724000	9323200	1348500	51894	1702900	1526900	166670	9371.1	420720	342380	78334	0		0.247061	0.872512	6.29749	7.21766
482	Vacuolar protein sorting-associated protein VTA1 homolog;LYST-interacting protein LIP5 (Fragment)	NP_057569	24603000	22594000	1423500	585190	615880	567660	11329	36897	7697100	6996900	427620	272630	13074000	12333000	625070	116360	3215900	2697100	359440	159300		0.245977	0.0471072	0.588733	12.4977
651	Isoform 1 of Ubiquitin-like modifier-activating enzyme 6;Isoform 2 of Ubiquitin-like modifier-activating enzyme 6	NP_060697	2681000	2534600	103310	43059	62681	62681	0	0	0	0	0	0	2104000	2002100	58851	43059	514340	469880	44455	0		0.244458	0.0297913
1549	Putative uncharacterized protein PSME2;proteasome activator subunit 2	NP_002809	49576000	41059000	5415400	3102300	1758800	1493300	205160	60397	2710000	2259300	228970	221680	36247000	32095000	2147400	2005300	8860300	5211500	2833900	814900		0.244442	0.0485226	0.0747648	1.54082
42	Isoform 2 of Chromodomain-helicase-DNA-binding protein 4;Isoform 1 of Chromodomain-helicase-DNA-binding protein 4	NP_001264	48953000	5512500	32211000	11230000	494890	47368	377210	70316	26399000	3430700	14622000	8347000	17741000	1588500	13748000	2404900	4317800	445910	3464300	407580		0.24338	0.0278953	1.48802	53.3432
1015	CDGSH iron sulfur domain-containing protein 2	NP_001008389	14671000	5809900	8524900	336020	0	0	0	0	7119700	4128400	2755800	235430	6079100	1188400	4790100	100590	1472100	493090	978980	0		0.242158		1.17118
1628	golgi apparatus protein 1;Golgi apparatus protein 1;79 kDa protein	NP_036333	16595000	6582700	9250000	761870	0	0	0	0	3262800	2465200	593570	204030	10747000	3379800	6809600	557840	2584400	737690	1846700	0		0.240476		0.303601
665	HEAT repeat-containing protein 1;HEAT repeat containing 1	NP_060542	1577100000	65868000	113640000	1397600000	18420000	968210	1205600	16246000	1002200000	40817000	57889000	903490000	448720000	20084000	41113000	387530000	107760000	3997600	13429000	90335000		0.24015	0.0410501	2.23346	54.4083
1218	Mitochondrial 2-oxoglutarate/malate carrier protein;28 kDa protein;34 kDa protein	NP_003553	11897000	5289200	5063000	1544700	0	0	0	0	6596200	4513800	1371100	711290	4280800	480660	3014300	785870	1019900	294750	677630	47518		0.23825		1.54088
1714	40S ribosomal protein S15	NP_001009	62745000	51501000	8076600	3167600	185480	175580	9899.8	0	38120000	31595000	4103900	2421800	19751000	15617000	3404500	729310	4688000	4113300	558300	16410		0.237355	0.00939092	1.93003	205.521
1703	Destrin;destrin isoform b	NP_006861;NP_001011546	99523000	87323000	10427000	1773800	4021200	1829400	2138800	53015	38392000	35585000	2409600	396570	46167000	40585000	4455300	1126400	10944000	9322600	1423300	197800		0.237052	0.0871012	0.83159	9.5474
111	40 kDa peptidyl-prolyl cis-trans isomerase	NP_005029	27763000	25575000	1869700	317930	472130	334310	137830	0	14463000	13327000	876490	259690	10377000	9813000	505860	58233	2450500	2101000	349550	0		0.236147	0.0454977	1.39376	30.6335
894	Peptidyl-tRNA hydrolase 2, mitochondrial precursor;Peptidyl-tRNA hydrolase 2, mitochondrial	NP_057161	17451000	5646800	10278000	1525600	144960	67130	68430	9398.4	5408300	3421300	1531500	455440	9627100	1597100	7036700	993290	2270400	561330	1641600	67475		0.235834	0.0150575	0.561779	37.3089
410	Isoform 1 of Heterogeneous nuclear ribonucleoprotein H3;Isoform 2 of Heterogeneous nuclear ribonucleoprotein H3;Isoform 3 of Heterogeneous nuclear ribonucleoprotein H3;cDNA FLJ57726, highly similar to Heterogeneous nuclear ribonucleoprotein H3;Isoform 4 of	NP_036339;NP_067676	60747000	6729900	47482000	6534400	2890700	444570	2050400	395640	15354000	2135200	10993000	2225500	34396000	3429600	28086000	2879900	8106400	720490	6352600	1033300		0.235679	0.0840417	0.446389	5.31152
500	Cytochrome c oxidase subunit 2	AP_000642;NP_536846	43512000	13296000	24792000	5423100	711290	265170	310540	135580	11230000	7680800	2172100	1377500	25572000	3291700	18370000	3910000	5997800	2058500	3939300	0		0.234546	0.0278152	0.439152	15.7882
895	Ubiquitin carrier protein;SUMO-conjugating enzyme UBC9	NP_003336;NP_919235;NP_919236;NP_919237	23335000	15369000	4620300	3345400	487790	240930	124250	122610	6117400	3555300	1033000	1529000	13552000	9128100	2821600	1601900	3178000	2444700	641470	91846		0.234504	0.0359939	0.451402	12.5411
594	Isoform 1 of Growth factor receptor-bound protein 2;Isoform GRB3-3 of Growth factor receptor-bound protein 2;19 kDa protein	NP_002077;NP_987102	1734600	1405700	308200	20670	506450	381720	104060	20670	0	0	0	0	995880	843820	152060	0	232230	180140	52085	0		0.233191	0.508545
1092	Isoform B of Phosphate carrier protein, mitochondrial;cDNA FLJ90278 fis, clone NT2RP1000325, highly similar to Phosphate carrier protein, mitochondrialprecursor;Isoform A of Phosphate carrier protein, mitochondrial;31 kDa protein;24 kDa protein;21 kDa prot	NP_002626;NP_998776;NP_005879	266450000	128890000	101180000	36378000	1578800	633250	695210	250380	176840000	116260000	37094000	23483000	71456000	7663500	51701000	12091000	16573000	4329800	11690000	552840		0.231933	0.0220947	2.47481	112.009
308	Isoform 1 of Tropomyosin alpha-4 chain;Isoform 2 of Tropomyosin alpha-4 chain;cDNA FLJ52936, weakly similar to Tropomyosin alpha-4 chain	NP_003281	13447000	11965000	1352600	129180	785450	785450	0	0	4806900	4334400	439860	32652	6382600	5634600	651550	96531	1471700	1210600	261180	0		0.23058	0.123061	0.753126	6.11993
1523	Isoform Non-muscle of Myosin light polypeptide 6;Isoform Smooth muscle of Myosin light polypeptide 6;16 kDa protein;13 kDa protein;13 kDa protein;11 kDa protein;11 kDa protein;10 kDa protein;8 kDa protein	NP_066299;NP_524147	135360000	111210000	22858000	1294500	2511200	2241300	269870	0	58106000	51087000	6316400	702090	60748000	47929000	12320000	498160	13996000	9949800	3951800	94258		0.230394	0.041338	0.956509	23.1387
742	cDNA FLJ59367, highly similar to Adenylosuccinate lyase	NP_000017	16388000	15418000	737400	232420	1200000	1141100	58918	0	12399000	11588000	578650	232420	2268600	2243800	24710	0	520340	445220	75118	0		0.229366	0.528961	5.46549	10.3325
1859	Pumilio domain-containing protein KIAA0020;58 kDa protein	NP_055693	443390000	10614000	12036000	420740000	7844000	260130	340550	7243300	363660000	7817300	8578600	347260000	58477000	2242100	2710500	53525000	13412000	294420	406030	12712000		0.229355	0.134138	6.21886	46.3616
1451	Isoform 1 of Nucleoredoxin	NP_071908	4937900	4691200	204220	42466	449270	432440	16835	0	739040	699250	39795	0	3054700	2951000	61235	42466	694840	608490	86354	0		0.227466	0.147075	0.241935	1.64498
864	60S ribosomal protein L9;19 kDa protein;hypothetical protein;similar to rat ribosomal protein L9 homologue;cDNA FLJ51990, highly similar to 60S ribosomal protein L9;cDNA FLJ52179, highly similar to 60S ribosomal protein L9	NP_000652;NP_001020092;XP_945680;XP_951471;XP_001718756	406790000	240490000	51606000	114690000	4142300	2966600	354810	820940	220800000	115570000	20659000	84578000	148170000	102440000	20130000	25601000	33673000	19517000	10462000	3693500		0.227259	0.0279564	1.49018	53.3037
474	cDNA FLJ54776, highly similar to Cell division control protein 42 homolog;Isoform 2 of Cell division control protein 42 homolog;cDNA FLJ55107, highly similar to Cell division control protein 42 homolog;Isoform 1 of Cell division control protein 42 homolog;	NP_001034891;NP_001782;NP_426359	71975000	57519000	10802000	3653400	519700	448060	71642	0	19274000	16885000	1808600	580610	42530000	33989000	5976400	2564600	9650300	6196500	2945600	508180		0.226906	0.0122196	0.453186	37.0868
1465	Cytochrome b-c1 complex subunit 2, mitochondrial	NP_003357	81218000	28534000	38964000	13720000	2364800	760680	1089000	515110	32295000	19811000	7645300	4838100	38002000	5147200	25455000	7400800	8555600	2814300	4775200	966070		0.225136	0.0622283	0.849824	13.6565
1351	Aspartyl/asparaginyl beta-hydroxylase;aspartate beta-hydroxylase isoform c;ASPH protein (Fragment);ASPH protein;ASPH protein;12 kDa protein	NP_004309;NP_115855	12029000	1611900	8398700	2018000	397380	149860	247510	0	0	0	0	0	9494300	1016000	6483900	1994400	2136900	445980	1667200	23668		0.225072	0.0418546
1639	Isoform 1 of Transcription factor BTF3;Isoform 2 of Transcription factor BTF3	NP_001032726;NP_001198	82834000	76793000	5366700	673960	1834400	1654900	159630	19909	48275000	44542000	3265600	467180	26727000	25185000	1354700	186880	5998100	5411300	586770	0		0.224421	0.0686347	1.80623	26.3165
132	Small subunit processome component 20 homolog	NP_055318	566440000	19156000	32309000	514980000	644150	0	0	644150	508390000	17281000	22986000	468120000	46901000	1851400	9303400	35746000	10513000	23757	20558	10469000		0.224153	0.0137342	10.8396	789.242
1063	polypyrimidine tract-binding protein 1 isoform a;Isoform 2 of Polypyrimidine tract-binding protein 1;Isoform 1 of Polypyrimidine tract-binding protein 1;Polypyrimidine tract-binding protein 1 isoform c variant (Fragment)	NP_002810;NP_114367;NP_114368	483940000	151720000	255700000	76527000	26348000	8723100	13619000	4005600	197850000	89917000	64794000	43139000	212200000	46927000	141740000	23531000	47549000	6149700	35548000	5851300		0.224076	0.124166	0.932375	7.50911
1503	cDNA FLJ56153, highly similar to Homo sapiens transforming growth factor beta regulator 4 (TBRG4), transcript variant 1, mRNA;Isoform 2 of Protein TBRG4	NP_004740;NP_112162;NP_954573	1916900	484380	1250700	181750	0	0	0	0	0	0	0	0	1566300	385280	999270	181750	350570	99100	251470	0		0.22382
85	DNA-directed RNA polymerases I, II, and III subunit RPABC3	NP_006223	38854000	14050000	4221000	20583000	0	0	0	0	22203000	5053100	1683500	15467000	13606000	7123100	1703900	4779200	3044900	1874400	833640	336870		0.223791		1.63185
376	protein phosphatase 6, catalytic subunit isoform a;Serine/threonine-protein phosphatase 6;protein phosphatase 6, catalytic subunit isoform c	NP_001116827;NP_002712;NP_001116841	1028700	953260	60309	15176	224050	224050	0	0	0	0	0	0	659160	633610	25554	0	145530	95596	34756	15176		0.220781	0.339902
1822	40S ribosomal protein S27-like protein;Ribosomal protein S27	NP_057004	3370400	2165600	609060	595680	206060	163050	27650	15355	0	0	0	0	2592700	1486600	525780	580320	571620	515990	55625	0		0.220473	0.079477
290	S-adenosylmethionine synthetase isoform type-2	NP_005902	37661000	33601000	3284100	775670	3860200	3678800	181400	0	13385000	11474000	1733700	178030	16728000	15525000	616360	586670	3686900	2923400	752590	10961		0.220403	0.230763	0.800155	3.46744
39	U3 small nucleolar RNA-associated protein 18 homolog	NP_057085	387740000	15976000	15943000	355820000	6553800	745550	554630	5253600	282950000	7997900	11503000	263450000	80494000	6301400	2952100	71241000	17739000	931090	933120	15875000		0.220377	0.0814197	3.51517	43.1734
1839	Isoform 1 of Pentatricopeptide repeat-containing protein 3, mitochondrial	NP_060422	671240	142950	393890	134410	0	0	0	0	0	0	0	0	550180	103650	312120	134410	121060	39294	81770	0		0.220037
533	Inosine triphosphate pyrophosphatase;inosine triphosphatase isoform b	NP_258412;NP_852470	3884700	3368100	370340	146220	287840	265560	22284	0	0	0	0	0	2949900	2593500	237900	118490	646940	509060	110150	27730		0.219309	0.0975762
645	Isoform 1 of Symplekin;SYMPK variant protein (Fragment);127 kDa protein;Isoform 2 of Symplekin	NP_004810	3411700	402650	2901400	107650	121990	31598	90388	0	1102700	186720	808320	107650	1794600	161280	1633300	0	392410	23058	369350	0		0.218662	0.0679762	0.614454	9.03927
1708	Transforming protein RhoA	NP_001655	118300000	91135000	15470000	11696000	1112000	1024600	87467	0	34908000	30035000	4018200	855270	67633000	50503000	7468700	9661600	14648000	9572500	3895900	1179100		0.216581	0.0164417	0.516139	31.3921
597	Isoform 1 of Ubiquitin-conjugating enzyme E2 K;cDNA FLJ57995, moderately similar to Ubiquitin-conjugating enzyme E2-25 kDa;ubiquitin-conjugating enzyme E2-25K isoform 2;Isoform 2 of Ubiquitin-conjugating enzyme E2 K	NP_005330;NP_001104582;NP_001104583	28189000	25162000	1611100	1415800	812250	765820	27138	19290	6661300	5564300	704260	392650	17043000	15819000	468610	754810	3673000	3012800	411130	249030		0.215514	0.0476589	0.390853	8.20105
1574	Brix domain-containing protein 1;Brix domain containing 1;Brix domain containing 1	NP_115570	527770000	11171000	14379000	502220000	5013300	122590	223360	4667300	463650000	8442100	11029000	444180000	48634000	2537600	3085700	43011000	10466000	68604	40335	10358000		0.215199	0.103082	9.53345	92.484
1328	acid alpha-glucosidase preproprotein;Lysosomal alpha-glucosidase	NP_000143;NP_001073271;NP_001073272	849880	479000	370880	0	0	0	0	0	0	0	0	0	699420	434430	264990	0	150460	44577	105890	0		0.215121
1450	WD repeat-containing protein 12	NP_060726	278420000	20937000	9323600	248160000	7324300	1307600	511640	5505100	234730000	14972000	6605300	213160000	29928000	4449900	2150700	23327000	6437300	207770	55934	6173600		0.215093	0.244731	7.84316	32.0481
1713	Isoform 1 of Inositol-3-phosphate synthase;cDNA FLJ34860 fis, clone NT2NE2012790, highly similar to Homo sapiens myo-inositol 1-phosphate synthase A1 (ISYNA1), mRNA;Isoform 2 of Inositol-3-phosphate synthase;45 kDa protein;Putative uncharacterized protein	NP_057452	106340000	86479000	6849000	13009000	2838900	2300500	224020	314360	11097000	8610900	1395200	1090600	76048000	64996000	3924800	7127000	16353000	10572000	1304900	4476800		0.215035	0.0373304	0.145921	3.90891
1274	Isoform 1 of Cirhin;Isoform 3 of Cirhin;67 kDa protein;Isoform 2 of Cirhin	NP_116219	345440000	12289000	12813000	320340000	7847300	283440	333140	7230800	224560000	7063700	6590800	210900000	93043000	4773000	5640500	82630000	19994000	168880	248300	19577000		0.21489	0.0843406	2.41351	28.6162
751	Isocitrate dehydrogenase [NADP] cytoplasmic	NP_005887	51302000	39215000	11394000	693870	5286800	3558300	1574800	153690	30153000	22335000	7738600	79402	13059000	11157000	1605000	296060	2804000	2164100	475170	164720		0.214718	0.40484	2.30898	5.70345
114	ubiquitin specific protease 9, X-linked isoform 3;ubiquitin specific protease 9, X-linked isoform 4;Isoform Long of Probable ubiquitin carboxyl-terminal hydrolase FAF-Y;Isoform Short of Probable ubiquitin carboxyl-terminal hydrolase FAF-Y	NP_001034679;NP_001034680;NP_004645;XP_001713748	296470	296470	0	0	17931	17931	0	0	0	0	0	0	229310	229310	0	0	49224	49224	0	0		0.214661	0.0781955
793	Uncharacterized protein KIAA0133	NP_055592	294330000	10587000	21473000	262270000	1599200	10646	10130	1578400	222170000	7526700	15490000	199150000	58125000	2598800	5784500	49741000	12434000	450510	188110	11796000		0.213918	0.0275131	3.82228	138.926
708	NADH dehydrogenase [ubiquinone] iron-sulfur protein 3, mitochondrial	NP_004542	22413000	6566700	11999000	3847100	0	0	0	0	6044400	3761400	1282200	1000800	13495000	1791700	9007600	2696000	2873400	1013500	1709600	150280		0.212923		0.447899
1189	Isoform 1 of Leukotriene A-4 hydrolase;Isoform 2 of Leukotriene A-4 hydrolase;32 kDa protein	NP_000886	108260000	87004000	6127600	15132000	7080800	6758000	200580	122280	32897000	20796000	875510	11226000	56314000	49777000	3073100	3463900	11971000	9673500	1978300	319650		0.212576	0.125738	0.584171	4.64594
1374	Nucleolar pre-ribosomal-associated protein 1	NP_055640	460270000	42094000	29077000	389100000	4523000	47690	103910	4371400	313750000	20731000	15939000	277080000	117190000	19967000	11323000	85904000	24797000	1348600	1711100	21737000		0.211597	0.0385954	2.67728	69.3677
1892	Isoleucyl-tRNA synthetase, cytoplasmic;isoleucyl-tRNA synthetase;IARS protein	NP_002152;NP_038203	273590000	222830000	26856000	23906000	6947000	6328500	566620	51849	113090000	100700000	7936600	4454300	127060000	94092000	15475000	17489000	26494000	21706000	2878400	1910100		0.208516	0.054675	0.890052	16.279
487	DNA mismatch repair protein Msh2;cDNA FLJ51069, highly similar to DNA mismatch repair protein Msh2;MutS homolog 2 variant	NP_000242	4374200	1402800	2697400	273990	0	0	0	0	874570	346760	359410	168400	2899000	924730	1868600	105590	600670	131270	469390	0		0.207199		0.30168
329	Isoform 4 of Acetyl-CoA carboxylase 1;Isoform 1 of Acetyl-CoA carboxylase 1;265 kDa protein;Isoform 2 of Acetyl-CoA carboxylase 1;Isoform 3 of Acetyl-CoA carboxylase 1	NP_942131;NP_942133;NP_942136;NP_942134;NP_942135	19376000	15085000	1214100	3077100	690060	519890	0	170170	16832000	12935000	1015400	2881100	1537400	1338400	173210	25784	316950	291430	25529	0		0.20616	0.448849	10.9484	24.3921
1152	Isoform 1 of A-kinase anchor protein 12;A kinase (PRKA) anchor protein 12 isoform 2;Isoform 2 of A-kinase anchor protein 12;182 kDa protein	NP_005091;NP_653080	78418000	72669000	4945000	804140	4741400	4492900	244550	3996.1	62040000	57271000	3993700	775210	9648200	8951400	672710	24143	1988200	1953400	34032	791.67		0.20607	0.491428	6.43021	13.0847
1741	Twinfilin-2	NP_009215	22104000	20491000	905490	707510	2227300	2113000	114300	0	10477000	9167200	689970	619770	7798600	7624600	90946	83136	1601200	1586400	10277	4606.7		0.205319	0.285603	1.34345	4.7039
1906	Putative uncharacterized protein DKFZp686L20222;cell division cycle 2 protein isoform 1;Isoform 2 of Cell division control protein 2 homolog	NP_001777;NP_001124301;NP_203698	94261000	62745000	16618000	14897000	5985100	4743200	808850	432990	68680000	45964000	8893900	13822000	16259000	9580900	6259500	418180	3336800	2457300	655660	223810		0.205228	0.36811	4.22412	11.4752
164	High mobility group protein HMGI-C;HMGA2e';high mobility group AT-hook 2 isoform b;HMGA2c';HMGA2d	NP_003474;NP_003475	1210700	0	1049600	161110	103170	0	103170	0	0	0	0	0	919680	0	800820	118860	187890	0	145640	42256		0.204299	0.11218
961	Isoform 1 of Paraspeckle component 1;Isoform 2 of Paraspeckle component 1	NP_001035879	115700000	7350900	13886000	94459000	2216200	322660	469880	1423600	83402000	5552400	8884900	68965000	24975000	1388000	3510800	20077000	5101900	87858	1020600	3993400		0.20428	0.0887367	3.33942	37.6329
1151	Probable ATP-dependent RNA helicase DHX37;107 kDa protein	NP_116045	119400000	5449900	4533500	109410000	466730	0	0	466730	99583000	4843500	3552600	91187000	16072000	586800	966830	14518000	3275900	19631	14113	3242200		0.203827	0.0290399	6.19606	213.363
265	Ras GTPase-activating-like protein IQGAP1	NP_003861	202760000	149130000	37389000	16236000	7229100	6254700	768210	206250	86804000	67835000	12679000	6289500	90357000	64636000	17945000	7776700	18369000	10408000	5996600	1963900		0.203294	0.080006	0.960678	12.0076
616	proteasome 26S ATPase subunit 6	NP_002797	30107000	22913000	5785500	1408300	3357500	2113800	1053700	189980	14921000	12076000	2141400	703470	9830200	7760400	1760700	309100	1997700	962300	829670	205720		0.203221	0.34155	1.51787	4.44408
1448	Isochorismatase domain-containing protein 1;CGI-111 protein	NP_057132	10279000	5933900	3543600	801370	1197400	1110200	0	87185	6666100	2924500	3505500	236080	2007500	1580500	0	426940	407830	318600	38058	51167		0.203153	0.596463	3.3206	5.56715
383	28S ribosomal protein S22, mitochondrial;25 kDa protein;23 kDa protein;Mitochondrial ribosomal protein S22 variant	NP_064576	6953700	2669700	3408600	875300	0	0	0	0	3934700	2528700	894500	511490	2509700	62422	2083500	363810	509260	78614	430650	0		0.202917		1.5678
1410	Transcription elongation factor B polypeptide 1;12 kDa protein;11 kDa protein;similar to elongation factor SIII p15 subunit;9 kDa protein	NP_005639;XP_001717253;XP_932757;XP_943811	17762000	12067000	3051300	2643700	166620	129380	25998	11249	9640500	6012800	1087800	2539900	6623500	4983900	1639600	0	1330900	940520	297810	92547		0.200936	0.0251559	1.4555	57.8592
260	Isoform 1 of FUS-interacting serine-arginine-rich protein 1;Isoform 2 of FUS-interacting serine-arginine-rich protein 1;Isoform 3 of FUS-interacting serine-arginine-rich protein 1;FUS interacting protein (Serine/arginine-rich) 1;hypothetical protein, parti	NP_473357;XP_001714010;NP_006616;XP_001714031;XP_001713894	3870800	314330	2984100	572330	145150	0	106420	38730	0	0	0	0	3102800	282270	2307500	513050	622830	32056	570220	20553		0.200732	0.0467803
1100	ADP-ribosylation factor 1;cDNA FLJ51215, highly similar to ADP-ribosylation factor 1	NP_001019397;NP_001019398;NP_001019399;NP_001649	263470000	213880000	25566000	24024000	3120900	2853700	258920	8221.9	112850000	86622000	6720900	19508000	123070000	103710000	15564000	3802600	24423000	20697000	3021900	704450		0.198448	0.0253587	0.916958	36.1594
1259	Acylphosphatase-1;Putative uncharacterized protein ACYP1	NP_001098	2193100	2120200	72884	0	118100	118100	0	0	0	0	0	0	1731800	1658900	72884	0	343220	343220	0	0		0.198187	0.0681949
754	60S ribosomal protein L26;Putative uncharacterized protein RPL26P6;60S ribosomal protein L26-like 1;hypothetical protein LOC653147;13 kDa protein	NP_000978;NP_057177;NP_001087230	358260000	164560000	30952000	162750000	2692900	1573300	330790	788840	281140000	120390000	19188000	141570000	62112000	32789000	10141000	19182000	12309000	9806600	1291600	1211200		0.198174	0.0433556	4.52634	104.4
495	Isoform 1 of Replication factor C subunit 2;Isoform 2 of Replication factor C subunit 2	NP_852136;NP_002905	30501000	6962500	3729700	19809000	730370	277770	179320	273280	27051000	5864200	2973800	18213000	2275100	766840	516250	992050	445190	53628	60295	331270		0.195679	0.321028	11.89	37.0374
1751	Cytochrome b-c1 complex subunit 9;HSPC051;HSPC151;similar to ubiquinol-cytochrome c reductase complex	NP_037519;NP_001003684;XP_001714183;XP_932573;XP_943243	5015700	1303800	2834400	877480	0	0	0	0	1896400	1144400	437220	314740	2608900	0	2046200	562730	510370	159420	350950	0		0.195627		0.726896
1019	cDNA FLJ56357, highly similar to Homo sapiens apolipoprotein A-I binding protein (APOA1BP), mRNA;Isoform 2 of Apolipoprotein A-I-binding protein;Apolipoprotein A-I binding protein;Apolipoprotein A-I binding protein	NP_658985	17418000	14930000	2024900	463250	256400	223500	32901	0	1855400	1620000	156690	78648	12804000	11014000	1527800	262490	2502400	2072900	307470	122110		0.195439	0.020025	0.144908	7.23635
780	cDNA FLJ56425, highly similar to Very-long-chain specific acyl-CoAdehydrogenase, mitochondrial;Isoform 2 of Very long-chain specific acyl-CoA dehydrogenase, mitochondrial	NP_000009;NP_001029031	5026600	733220	3643800	649670	0	0	0	0	0	0	0	0	4207100	560460	2997000	649670	819530	172760	646770	0		0.194797
168	Isoform 1 of Bcl-2-associated transcription factor 1;Isoform 2 of Bcl-2-associated transcription factor 1;Isoform 3 of Bcl-2-associated transcription factor 1;similar to BCL2-associated transcription factor 1 isoform 2;Isoform 4 of Bcl-2-associated transcr	NP_055554;NP_001070908;XP_001732863;NP_001070909;XP_001129341	15227000	1031100	13089000	1107400	866590	11003	633340	222250	12365000	1004600	10480000	879820	1672000	0	1672000	0	323970	15486	303200	5289.7		0.193762	0.518295	7.39533	14.2686
306	T-complex protein 1 subunit epsilon;cDNA FLJ54333, highly similar to T-complex protein 1 subunit epsilon	NP_036205	522090000	426240000	84316000	11539000	15247000	13382000	1588100	276620	219610000	173590000	38665000	7356200	240650000	202470000	34950000	3233000	46580000	36793000	9113100	673600		0.193559	0.0633576	0.91257	14.4035
1064	Probable U3 small nucleolar RNA-associated protein 11	NP_057121	110060000	2106400	2390600	105560000	1362000	0	0	1362000	95959000	1480500	1909400	92569000	10695000	479950	380630	9834500	2045200	145930	100600	1798700		0.19123	0.127349	8.97232	70.4545
1452	Calcium-regulated heat stable protein 1	NP_001035941;NP_055131	4649300	4417800	63074	168510	158680	144270	14410	0	0	0	0	0	3774500	3618500	48664	107290	716190	654960	0	61221		0.189744	0.04204
1903	guanine nucleotide binding protein-like 3 isoform 2;Isoform 1 of Guanine nucleotide-binding protein-like 3;Isoform 2 of Guanine nucleotide-binding protein-like 3;cDNA FLJ57535, highly similar to Guanine nucleotide-binding protein-like 3	NP_996561;NP_996562;NP_055181	370430000	13668000	13036000	343720000	7607200	631770	477070	6498400	257890000	5980400	7594600	244320000	88207000	6766400	4590300	76850000	16717000	289090	373530	16054000		0.18952	0.0862426	2.92369	33.9008
1206	ADP-ribosylation factor-like protein 1;cDNA FLJ53084, highly similar to ADP-ribosylation factor-like protein 1;cDNA FLJ50309, highly similar to ADP-ribosylation factor-like protein 1	NP_001168	4601400	4105800	444000	51622	62290	62290	0	0	2234000	2004000	178340	51622	1938000	1774600	163350	0	367100	264800	102300	0		0.189422	0.0321414	1.15273	35.8645
384	Isoform 1 of RNA-binding protein 14	NP_006319	231370000	9062700	40099000	182210000	10363000	993510	3606900	5762600	158490000	6112800	21988000	130380000	52701000	1692500	12037000	38972000	9820900	263810	2467200	7089900		0.186351	0.196638	3.00734	15.2938
843	Long-chain-fatty-acid--CoA ligase 3	NP_004448;NP_976251	3739500	1186200	2285100	268220	236380	128820	107570	0	0	0	0	0	2953600	836870	1848500	268220	549560	220510	329060	0		0.186064	0.0800311
873	Serpin B9	NP_004146	1785600	1785600	0	0	321040	321040	0	0	0	0	0	0	1235600	1235600	0	0	228960	228960	0	0		0.185303	0.259825
1596	Isoform 2 of Protein LSM12 homolog;Isoform 1 of Protein LSM12 homolog;cDNA FLJ51308;LSM12 homolog	NP_689557	7191700	2365000	4418300	408430	0	0	0	0	0	0	0	0	6070900	1980900	3744400	345610	1120800	384060	673870	62825		0.184618
636	Trifunctional enzyme subunit beta, mitochondrial;Putative uncharacterized protein HADHB	NP_000174	8977500	3827500	3798700	1351300	942400	311450	461110	169850	4582500	2781800	1030900	769880	2916100	656290	1863900	395960	536470	77986	442820	15661		0.183968	0.323171	1.57145	4.86258
1679	Cytoplasmic dynein 1 heavy chain 1	NP_001367	326710000	261610000	53003000	12091000	4198200	3466900	541970	189370	148040000	123850000	16404000	7782500	147680000	115780000	28182000	3721900	26790000	18516000	7875600	397730		0.181406	0.0284277	1.00244	35.2627
746	Acyl-protein thioesterase 2;Lysophospholipase II;Lysophospholipase II;Lysophospholipase II;Lysophospholipase II;Lysophospholipase II;Lysophospholipase II	NP_009191	508020	471880	33856	2280	0	0	0	0	0	0	0	0	430080	393940	33856	2280	77945	77945	0	0		0.181234
225	c-Myc-responsive protein Rcl;putative c-Myc-responsive isoform 2	NP_006434;NP_954653	16226000	11712000	292850	4220300	284830	258180	17394	9249.4	4622100	1509800	72255	3040100	9596100	8601900	0	994170	1722500	1342500	203200	176820		0.1795	0.0296818	0.481664	16.2276
549	Isoform Long of 60 kDa SS-A/Ro ribonucleoprotein;TROVE domain family, member 2;TROVE domain family, member 2 isoform 1;TROVE domain family, member 2;cDNA FLJ13982 fis, clone Y79AA1001711, highly similar to 60 kDa SS-A/Ro ribonucleoprotein;TROVE domain fami	NP_004591;NP_001035828	2924700	2212600	680610	31501	587800	420300	136000	31501	0	0	0	0	1984200	1587300	396830	0	352750	204970	147780	0		0.177779	0.29624
1299	Isoform 1 of Ribosomal RNA processing protein 1 homolog B;Isoform 2 of Ribosomal RNA processing protein 1 homolog B	NP_055871	406420000	9357100	8289100	388770000	6529500	231580	127620	6170300	334580000	6676000	6072800	321830000	55465000	2242800	1947700	51274000	9849900	206730	141010	9502100		0.177588	0.117723	6.03227	51.2413
677	Histone acetyltransferase type B catalytic subunit;histone acetyltransferase 1 isoform b	NP_003633;NP_001028257	19388000	17716000	1273300	397840	2294200	2046900	201850	45462	8649900	8251700	398230	0	7171300	6420500	398500	352370	1272200	997430	274720	0		0.177402	0.319914	1.20618	3.77033
67	cDNA FLJ53353, highly similar to ATP-binding cassette sub-family D member 3;Isoform 1 of ATP-binding cassette sub-family D member 3;Isoform 2 of ATP-binding cassette sub-family D member 3	NP_002849	8451700	7356100	676310	419310	229100	229100	0	0	1241300	758160	460980	22133	5930400	5359700	173550	397180	1050900	1009100	41784	0		0.177206	0.0386315	0.209311	5.41816
413	Isoform Long of Transformer-2 protein homolog;Isoform Short of Transformer-2 protein homolog	NP_037425	9061500	576290	7257100	1228100	371200	0	327110	44088	5671400	576290	4215100	880070	2566500	0	2262600	303940	452320	0	452320	0		0.17624	0.144633	2.20978	15.2786
729	Nucleoplasmin-3	NP_008924	954260000	42729000	54605000	856920000	8130300	856480	676520	6597300	583210000	16964000	18762000	547480000	308860000	21393000	27676000	259790000	54068000	3515000	7490900	43062000		0.175057	0.0263236	1.88827	71.7329
568	Isoform 1 of 26S protease regulatory subunit 6B;Isoform 2 of 26S protease regulatory subunit 6B;similar to 26S proteasome ATPase subunit	NP_006494;NP_694546;XP_947602	31924000	25293000	4614200	2017200	2747000	2175200	316420	255320	16189000	13209000	2688400	292080	11058000	8445200	1147900	1465100	1929400	1463200	461370	4743.6		0.17448	0.248417	1.46401	5.89334
1013	Isoform 1 of CCR4-NOT transcription complex subunit 1;Isoform 2 of CCR4-NOT transcription complex subunit 1;Isoform 3 of CCR4-NOT transcription complex subunit 1	NP_057368	6744800	2165000	233810	4345900	155760	155760	0	0	3528600	882960	94240	2551400	2607700	719930	98507	1789300	452730	406390	41060	5287.9		0.173613	0.0597308	1.35315	22.6541
1802	Putative uncharacterized protein REEP6;Receptor expression-enhancing protein 6;cDNA FLJ59119, highly similar to Receptor expression-enhancing protein 6	NP_612402	7574200	3980900	3487300	105920	0	0	0	0	2318200	1743500	517840	56907	4479200	2016900	2413300	49016	776760	220560	556200	0		0.173415		0.517548
739	elongin B isoform b;Transcription elongation factor B polypeptide 2	NP_996896;NP_009039	39229000	27460000	4921100	6848100	1205700	525160	0	680570	15737000	10237000	1500500	4000000	18994000	15137000	2672000	1184800	3292200	1560900	748620	982720		0.173328	0.0634779	0.828525	13.0522
599	U4/U6.U5 tri-snRNP-associated protein 1	NP_005137	3393500	210100	1859500	1323900	57813	8725.2	37371	11717	2596400	184020	1128300	1284100	630470	17349	585030	28090	108760	0	108760	0		0.172506	0.0916983	4.1182	44.9103
871	Emerin;Emerin	NP_000108	22063000	1836000	16787000	3439900	553280	89945	362290	101040	2302500	694000	1259500	349000	16384000	844660	12807000	2732000	2823800	207380	2358600	257860		0.172351	0.0337695	0.140533	4.16155
1196	Galectin-1	NP_002296	706550000	597390000	102960000	6208100	12995000	11313000	1458300	222980	305890000	274430000	29560000	1903500	331320000	266000000	61804000	3514800	56343000	45638000	10138000	566880		0.170056	0.0392219	0.923246	23.5391
1495	THO complex subunit 4;Protein	NP_005773	92513000	20186000	29430000	42898000	4075400	1014300	1866400	1194700	68113000	15510000	18887000	33716000	17399000	3560800	6636600	7201900	2925600	100390	2040000	785220		0.168148	0.234232	3.91477	16.7132
447	Coiled-coil-helix-coiled-coil-helix domain-containing protein 3, mitochondrial	NP_060282	5529500	611810	3790000	1127700	0	0	0	0	0	0	0	0	4735000	458660	3185500	1090800	794490	153150	604500	36840		0.167791
430	GDP-L-fucose synthetase;cDNA FLJ57685, highly similar to GDP-L-fucose synthetase;cDNA FLJ39433 fis, clone PROST2004142, highly similar to GDP-L-fucose synthetase	NP_003304	7247400	5799200	264140	1184100	255400	255400	0	0	0	0	0	0	5989000	5169500	195370	624180	1003000	374300	68770	559890		0.167474	0.0426448
1306	Acetyl-CoA acetyltransferase, cytosolic	NP_005882	40424000	37547000	1958300	918110	1115100	1070000	45164	0	32264000	29770000	1700900	792940	6039700	5702300	212200	125170	1005300	1005300	0	0		0.166449	0.184628	5.34199	28.9337
1159	Isoform 1 of cAMP-dependent protein kinase catalytic subunit alpha;Isoform 2 of cAMP-dependent protein kinase catalytic subunit alpha;Protein kinase, cAMP-dependent, catalytic, beta	NP_002721;NP_997401	14597000	13177000	826030	593460	1251000	1181900	20436	48671	10132000	9039300	623460	468810	2756600	2505200	175420	75976	457550	450830	6717.6	0		0.165983	0.45382	3.67554	8.09912
1381	Probable ATP-dependent RNA helicase DDX10;cDNA FLJ51228, highly similar to Probable ATP-dependent RNA helicase DDX10	NP_004389	288690000	9363200	18246000	261080000	2866700	101430	80763	2684500	224310000	6752700	12917000	204640000	52809000	2477600	5213600	45118000	8702200	31493	34712	8636000		0.164786	0.0542843	4.24757	78.2468
1405	Phenylalanyl-tRNA synthetase beta chain	NP_005678	98225000	72158000	12260000	13807000	1879200	1302800	317090	259400	33340000	21895000	3511900	7932900	54107000	42796000	6084700	5226500	8898800	6164300	2345900	388570		0.164467	0.0347312	0.616186	17.7416
900	SUMO-activating enzyme subunit 1	NP_005491	12896000	12017000	790890	87537	128000	128000	0	0	10367000	10168000	187660	11574	2063500	1566300	421290	75963	337070	155130	181940	0		0.163349	0.0620305	5.02399	80.9922
1884	Uncharacterized protein C6orf115;Novel protein	NP_067066	5551300	5127000	404320	20001	102900	97969	4927.2	0	106980	106980	0	0	4601700	4182300	399390	20001	739790	739790	0	0		0.160765	0.0223613	0.0232479	1.03965
628	NEDD8-conjugating enzyme Ubc12	NP_003960	9439600	8562200	792640	84803	709270	623300	72788	13183	4409600	4178400	231190	0	3723000	3315700	335620	71620	597760	444730	153030	0		0.160559	0.19051	1.18442	6.2171
1012	Acidic leucine-rich nuclear phosphoprotein 32 family member E;acidic (leucine-rich) nuclear phosphoprotein 32 family, member E isoform 3	NP_112182;NP_001129951	42306000	35913000	1756600	4636200	2344400	2193800	110740	39845	6926400	4612100	290810	2023400	28465000	25565000	373590	2527100	4570100	3542700	981510	45898		0.160552	0.0823608	0.24333	2.95444
299	Putative uncharacterized protein;SH3 domain-binding glutamic acid-rich-like protein 3;SH3 domain binding glutamic acid-rich protein like 3	NP_112576	3956100	3706700	173480	75967	0	0	0	0	0	0	0	0	3416200	3258300	93715	64218	539850	448330	79765	11749		0.158026
313	Casein kinase 2, beta polypeptide;Casein kinase II subunit beta;Casein kinase 2, beta polypeptide;18 kDa protein	NP_001311	41042000	14784000	7033500	19224000	256110	127980	52141	75993	22561000	5884300	2322600	14354000	15741000	7595900	3576900	4567800	2484300	1175900	1081900	226480		0.157824	0.0162702	1.43326	88.0911
365	DnaJ homolog subfamily A member 1;HDJ2 protein (Fragment)	NP_001530	75546000	53167000	9182000	13196000	2618300	2169100	229660	219510	53273000	36071000	5708600	11493000	16988000	13083000	2572900	1332000	2666500	1844000	670810	151640		0.156964	0.154126	3.13592	20.3464
1598	Isoform 1 of Plasminogen activator inhibitor 1 RNA-binding protein;Isoform 2 of Plasminogen activator inhibitor 1 RNA-binding protein;Isoform 3 of Plasminogen activator inhibitor 1 RNA-binding protein;Isoform 4 of Plasminogen activator inhibitor 1 RNA-bind	NP_001018077;NP_001018078;NP_001018079;NP_056455	37360000	31512000	4582800	1264600	2120400	1600600	217090	302690	30743000	26924000	3303300	516200	3888700	2427200	1033300	428230	607260	560660	29151	17449		0.15616	0.545272	7.90573	14.4987
1669	Histone H3		219970000	4793000	182010000	33164000	5916300	63750	4948100	904500	101830000	3827900	73543000	24464000	97075000	305510	90821000	5948600	15145000	595830	12702000	1846900		0.156013	0.0609457	1.04898	17.2118
232	UV excision repair protein RAD23 homolog B;cDNA FLJ56531, highly similar to UV excision repair protein RAD23 homolog B	NP_002865	12760000	12286000	457440	17159	1665600	1477800	170610	17159	3311400	3042500	268920	0	6735800	6717900	17912	0	1047300	1047300	0	0		0.155483	0.247276	0.491612	1.98811
890	UPF0384 protein CGI-117;HSPC111 protein	NP_057475	79356000	2558000	3031400	73767000	1171000	43747	70629	1056600	60669000	2150800	2491000	56027000	15168000	323190	268310	14577000	2348300	40258	201520	2106500		0.154819	0.077202	3.9998	51.8096
1880	Similar to Phosphoglycerate mutase 1		9930800	3537300	3419600	2973900	0	0	0	0	0	0	0	0	8615200	2322800	3361100	2931300	1315600	1214500	58469	42620		0.152707
942	Heat shock protein beta-11;Putative uncharacterized protein HSPB11	NP_057210	5867400	5578700	234840	53782	0	0	0	0	1587700	1472800	61086	53782	3713700	3605900	107840	0	565960	500050	65908	0		0.152398		0.427525
1737	Isoform 2 of DNA-directed RNA polymerase I subunit RPA49;Isoform 1 of DNA-directed RNA polymerase I subunit RPA49;cDNA FLJ54187, highly similar to Homo sapiens polymerase (RNA) I associated factor 1 (PRAF1), mRNA	NP_071935	55941000	3423700	2126300	50391000	957450	151450	81319	724680	53162000	3272300	2045000	47845000	1582500	0	0	1582500	239180	0	0	239180		0.151141	0.605024	33.5937	55.5246
1361	Isoform 1 of Coatomer subunit alpha;Isoform 2 of Coatomer subunit alpha	NP_004362;NP_001091868	160620000	95377000	54319000	10923000	4625900	2979600	1457100	189170	71201000	51449000	14915000	4836900	73680000	34997000	33094000	5588100	11112000	5951500	4852300	308370		0.150814	0.0627837	0.966355	15.3918
564	29 kDa protein;Ubiquitin-conjugating enzyme E2 D2;ubiquitin-conjugating enzyme E2D 2 isoform 2;ubiquitin-conjugating enzyme E2D 3 isoform 3;Putative uncharacterized protein UBE2D3P (Fragment);ubiquitin-conjugating enzyme E2D 3 isoform 2;Ubiquitin-conjugati	NP_003330;NP_862821;NP_871622;NP_871621;NP_003331;NP_871615;NP_871616;NP_871617;NP_871618;NP_871619;NP_871620	30062000	14089000	1561800	14411000	611580	253110	52964	305500	6859900	5390600	722290	747000	19631000	5962200	574090	13095000	2959100	2483000	212460	263640		0.150736	0.0311538	0.349442	11.2167
1421	Isoform 2 of Protein SET;Isoform 1 of Protein SET;Putative uncharacterized protein SET;SET translocation;similar to template acyivating factor-I alpha	NP_003002;NP_001116293;XP_001721121;XP_934867;XP_942225	245720000	117510000	113300000	14912000	4364800	3343600	849810	171410	68376000	41613000	23049000	3713600	150330000	62431000	78249000	9648500	22650000	10118000	11154000	1378000		0.150669	0.0290348	0.454839	15.6653
1600	Isoform 5 of AP-3 complex subunit delta-1;Isoform 1 of AP-3 complex subunit delta-1;Isoform 4 of AP-3 complex subunit delta-1;Isoform 2 of AP-3 complex subunit delta-1;Isoform 3 of AP-3 complex subunit delta-1	NP_003929;NP_001070991	7435900	5484900	486800	1464200	80776	68700	0	12076	3884200	2904000	265750	714420	3017500	2200700	202060	614710	453440	311430	18989	123020		0.15027	0.0267692	1.28722	48.0861
811	Isoform 1 of Nucleolar protein 10;Isoform 2 of Nucleolar protein 10	NP_079170	133570000	2825500	2977100	127770000	1393400	394380	54841	944160	78699000	532130	626200	77541000	46514000	1899000	2296100	42319000	6967200	0	0	6967200		0.149787	0.0299566	1.69194	56.4798
[truncated: 658 more rows]

## Sheet: p53 dependent
id	Protein Descriptions	REFSEQ	Intensity	Intensity WT	Intensity WTE	Intensity p53-	Intensity p53-E		WTE/WT	p53-/WT	p53E/WT	p53-E/p53-		M/L WT	H/L WT	H/M WT		M/L WTE	H/L WTE	H/M WTE		M/L p53-	H/L p53-	H/M p53-		M/L p53-E	H/L p53-E	H/M p53-E
[truncated: 6 more rows]
